# Supplementary material for: MSPminer: abundance-based reconstitution of microbial pan-genomes from shotgun metagenomic data
Source: Bioinformatics. 2018 Sep 25;35(9):1544–52. doi: 10.1093/bioinformatics/bty830 (PMC6499236; doi:10.1093/bioinformatics/bty830)
Supplement: Supplementary Data [file bty830_supp.zip]

Archive with 7 entries (6 files):
- bty830-suppl_data/
- bty830-suppl_data/bty830_Supplementary Information.pdf
- bty830-suppl_data/bty830_Supplementary Table 3 - IGC.1661_MSPs.taxo.xlsx
- bty830-suppl_data/bty830_Supplementary Table 4 - CAGs vs MSPs.xlsx
- bty830-suppl_data/bty830_Supplementary Table 1 - IGC.1661_MSPs.tsv.zip
- bty830-suppl_data/bty830_Supplementary Table 2 - IGC.1661_MSPs.description.xlsx
- bty830-suppl_data/bty830_Supplementary Table 5 -MSPs.vs.geographical_origin.xlsx
