# Supplementary material for: MSPminer: abundance-based reconstitution of microbial pan-genomes from shotgun metagenomic data
Source: Bioinformatics. 2018 Sep 25;35(9):1544–52. doi: 10.1093/bioinformatics/bty830 (PMC6499236; doi:10.1093/bioinformatics/bty830)
Supplement: Supplementary Data [file bty830_supp.zip › bty830-suppl_data/bty830_Supplementary Table 3 - IGC.1661_MSPs.taxo.xlsx]

## Sheet: Legends
Table A. all_core_annot MSP core annotated at the species level with the genomes deposited at nt and WGS databases. hit: 20 alternative hits were searched for as default, 300 alternatives for species with many sequenced genomes; spec, core genes homology were specifically searched using the given genomes. NA_pc, Hit_pc, Hit, Hit_ali, Hit_id : percentage of non-annotated core genes, percentage of …
Table B. all identified genomes The list of 3807 genomes matching the MSPs core, found in nt and WGS databases, and proposed corrections. msp : name of the matching msp changed : B, better annotation; M, misannotation or mixed genome species : species name after correction. Genomes in gray were kept unchanged.
Table C. annot_msp_1661_coracc MSP taxonomic annotation based on core and accessory genes, after genomes correction. Taxo_level : taxonomic annotation level based on the genome homologies. Taxo_level_known : correction of the taxonomic annotation level based on the genome phylogeny.
Table D. species multiple MSPs Species with multiple MSPs and MSPs that do not match reference genomes of a given species. msp_1 correspond to the MSP labelled by the reference genome (representative genome 1), msp_2 a second msp annotated to the same species (representative genome 2). ANI: Average Nucleotide Identity
Table E. MSPs multiple species MSPs that match reference genome of two different species.
Table F. Contaminated genomes Contaminated genomes discarded from the taxonomic annotation process.

## Sheet: A. all_core_annot
hit	msp	msp_size	size_core	NA_pc	Hit_pc	Hit	Hit_ali	Hit_id	Taxo_pc	Taxo	Taxo_ali	Taxo_id	Taxo_level	taxo_cor	type_or_ref	genus	family	order	class	phylum	superkingdom
20	msp_0001	14467	14047	2.5	94.9	Blastocystis sp. subtype 3 ZGR	97.7	99.1	94.9	Blastocystis sp. subtype 3	97.7	99.1	species	Blastocystis sp. subtype 3	Type	Blastocystis	unclassified Eukaryota	unclassified Eukaryota	unclassified Eukaryota	unclassified Eukaryota	Eukaryota
20	msp_0002	13372	12764	0	99.9	Blastocystis sp. ATCC 50177/Nand II	99.5	98.8	99.9	Blastocystis sp. subtype 1	99.5	98.8	species	Blastocystis sp. subtype 1	Type	Blastocystis	unclassified Eukaryota	unclassified Eukaryota	unclassified Eukaryota	unclassified Eukaryota	Eukaryota
20	msp_0003	12431	846	0	100	Bacteroides sp. 14(A) 14(A)	99.7	99.2	100	Bacteroides cellulosilyticus	99.7	99.3	species	Bacteroides cellulosilyticus		Bacteroides	Bacteroidaceae	Bacteroidales	Bacteroidia	Bacteroidetes	Bacteria
20	msp_0003	12431	846	0	99.9	Bacteroides cellulosilyticus WH2	99.6	99.2	100	Bacteroides cellulosilyticus	99.7	99.4	species	Bacteroides cellulosilyticus		Bacteroides	Bacteroidaceae	Bacteroidales	Bacteroidia	Bacteroidetes	Bacteria
20	msp_0003	12431	846	0	99.9	uncultured Bacteroides sp. 2789STDY5834900	99.6	99.1	100	Bacteroides cellulosilyticus	99.7	99.5	species	Bacteroides cellulosilyticus		Bacteroides	Bacteroidaceae	Bacteroidales	Bacteroidia	Bacteroidetes	Bacteria
20	msp_0003	12431	846	0	100	Bacteroides intestinalis KLE1704	99.5	99.1	100	Bacteroides cellulosilyticus	99.7	99.4	species	Bacteroides cellulosilyticus		Bacteroides	Bacteroidaceae	Bacteroidales	Bacteroidia	Bacteroidetes	Bacteria
20	msp_0003	12431	846	0	100	Bacteroides cellulosilyticus CL09T06C25	99.5	99.1	100	Bacteroides cellulosilyticus	99.7	99.2	species	Bacteroides cellulosilyticus		Bacteroides	Bacteroidaceae	Bacteroidales	Bacteroidia	Bacteroidetes	Bacteria
20	msp_0003	12431	846	0	99.9	Bacteroides cellulosilyticus CL02T12C19	99.5	99	99.9	Bacteroides cellulosilyticus	99.5	99	species	Bacteroides cellulosilyticus		Bacteroides	Bacteroidaceae	Bacteroidales	Bacteroidia	Bacteroidetes	Bacteria
20	msp_0003	12431	846	0	99.8	Bacteroides cellulosilyticus DSM 14838	98.5	99.2	100	Bacteroides cellulosilyticus	99.7	99.5	species	Bacteroides cellulosilyticus	Type	Bacteroides	Bacteroidaceae	Bacteroidales	Bacteroidia	Bacteroidetes	Bacteria
20	msp_0003	12431	846	0	98.9	Bacteroides cellulosilyticus CAG:158	98.9	99.2	100	Bacteroides cellulosilyticus	99.7	99.5	species	Bacteroides cellulosilyticus		Bacteroides	Bacteroidaceae	Bacteroidales	Bacteroidia	Bacteroidetes	Bacteria
20	msp_0003	12431	846	2	94.4	Bacteroides timonensis AP1	98.6	97.4	94.4	Bacteroides timonensis	98.6	97.4	species	Bacteroides timonensis		Bacteroides	Bacteroidaceae	Bacteroidales	Bacteroidia	Bacteroidetes	Bacteria
20	msp_0004	12414	11805	1.5	93.3	Blastocystis sp. subtype 2 Flemming	97.9	97.9	93.3	Blastocystis sp. subtype 2	97.9	97.9	species	Blastocystis sp. subtype 2	Type	Blastocystis	unclassified Eukaryota	unclassified Eukaryota	unclassified Eukaryota	unclassified Eukaryota	Eukaryota
spec	msp_0005	10768	2965	0	99.8	Escherichia coli O157:H7 str. Sakai	98.9	98.2					species	Escherichia coli	Type	Escherichia	Enterobacteriaceae	Enterobacterales	Gammaproteobacteria	Proteobacteria	Bacteria
spec	msp_0005	10768	2965	0	100	Escherichia coli str. K-12 substr. MG1655	99	98.4					species	Escherichia coli	Type	Escherichia	Enterobacteriaceae	Enterobacterales	Gammaproteobacteria	Proteobacteria	Bacteria
spec	msp_0005	10768	2965	0	100	Escherichia coli UMN026	99	98.2					species	Escherichia coli	Type	Escherichia	Enterobacteriaceae	Enterobacterales	Gammaproteobacteria	Proteobacteria	Bacteria
spec	msp_0005	10768	2965	0	98.4	Escherichia coli IAI39	98.9	98.2					species	Escherichia coli	Type	Escherichia	Enterobacteriaceae	Enterobacterales	Gammaproteobacteria	Proteobacteria	Bacteria
spec	msp_0005	10768	2965	0	100	Escherichia coli O83:H1 str. NRG 857C	99	98.5					species	Escherichia coli	Type	Escherichia	Enterobacteriaceae	Enterobacterales	Gammaproteobacteria	Proteobacteria	Bacteria
spec	msp_0005	10768	2965	0	100	Escherichia coli O104:H4 str. 2011C-3493	99	98.3					species	Escherichia coli	Type	Escherichia	Enterobacteriaceae	Enterobacterales	Gammaproteobacteria	Proteobacteria	Bacteria
20	msp_0006	10287	9972	0	100	Blastocystis sp. subtype 4 WR1	99.3	99.8	100	Blastocystis sp. subtype 4	99.3	99.8	species	Blastocystis sp. subtype 4	Type	Blastocystis	unclassified Eukaryota	unclassified Eukaryota	unclassified Eukaryota	unclassified Eukaryota	Eukaryota
20	msp_0006	10287	9972	0	95.4	Blastocystis sp. subtype 4 BT1	98.1	99.6	100	Blastocystis sp. subtype 4	99.4	99.8	species	Blastocystis sp. subtype 4		Blastocystis	unclassified Eukaryota	unclassified Eukaryota	unclassified Eukaryota	unclassified Eukaryota	Eukaryota
20	msp_0007	9473	659	0	99.8	Bacteroides intestinalis DSM 17393	99.6	98.9	99.8	Bacteroides intestinalis	99.8	99.4	species	Bacteroides intestinalis	Type	Bacteroides	Bacteroidaceae	Bacteroidales	Bacteroidia	Bacteroidetes	Bacteria
20	msp_0007	9473	659	0	97.4	Bacteroides sp. Phil13	99.5	98.5	99.8	Bacteroides intestinalis	99.8	99.3	species	Bacteroides intestinalis		Bacteroides	Bacteroidaceae	Bacteroidales	Bacteroidia	Bacteroidetes	Bacteria
20	msp_0007	9473	659	0	98.2	Bacteroides intestinalis CAG:315	97.7	97.5	99.8	Bacteroides intestinalis	98.7	98.4	species	Bacteroides intestinalis		Bacteroides	Bacteroidaceae	Bacteroidales	Bacteroidia	Bacteroidetes	Bacteria
20	msp_0007	9473	659	0	96.8	Bacteroides intestinalis 2e7A	94.1	98.7	99.8	Bacteroides intestinalis	99.1	98.8	species	Bacteroides intestinalis		Bacteroides	Bacteroidaceae	Bacteroidales	Bacteroidia	Bacteroidetes	Bacteria
20	msp_0007	9473	659	0	68.7	Bacteroides intestinalis CAG:564	96.3	98.9	99.8	Bacteroides intestinalis	99.5	99.1	species	Bacteroides intestinalis		Bacteroides	Bacteroidaceae	Bacteroidales	Bacteroidia	Bacteroidetes	Bacteria
20	msp_0008	9055	3392	0	99.9	[Clostridium] bolteae ATCC BAA-613	99.6	99	100	Clostridium bolteae	99.9	99.6	species	Clostridium bolteae	Type	Lachnoclostridium	Lachnospiraceae	Clostridiales	Clostridia	Firmicutes	Bacteria
20	msp_0008	9055	3392	0	99.6	[Clostridium] bolteae 90B7	99.6	99.1	100	Clostridium bolteae	99.9	99.6	species	Clostridium bolteae		Lachnoclostridium	Lachnospiraceae	Clostridiales	Clostridia	Firmicutes	Bacteria
20	msp_0008	9055	3392	0	99.7	[Clostridium] bolteae 90A5	99.6	99	100	Clostridium bolteae	99.9	99.6	species	Clostridium bolteae		Lachnoclostridium	Lachnospiraceae	Clostridiales	Clostridia	Firmicutes	Bacteria
20	msp_0008	9055	3392	0	99.7	[Clostridium] bolteae WAL-14578	99.6	99	100	Clostridium bolteae	99.9	99.6	species	Clostridium bolteae		Lachnoclostridium	Lachnospiraceae	Clostridiales	Clostridia	Firmicutes	Bacteria
20	msp_0008	9055	3392	0	99.6	[Clostridium] bolteae 90B8	99.5	99	100	Clostridium bolteae	99.9	99.7	species	Clostridium bolteae		Lachnoclostridium	Lachnospiraceae	Clostridiales	Clostridia	Firmicutes	Bacteria
20	msp_0008	9055	3392	0	99.4	Clostridia bacterium UC5.1-1F7	99.5	98.9	100	Clostridium bolteae	99.9	99.6	species	Clostridium bolteae		Lachnoclostridium	Lachnospiraceae	Clostridiales	Clostridia	Firmicutes	Bacteria
20	msp_0008	9055	3392	0.1	99.5	[Clostridium] bolteae 90B3	99.4	98.5	99.6	Clostridium bolteae	99.5	98.5	species	Clostridium bolteae		Lachnoclostridium	Lachnospiraceae	Clostridiales	Clostridia	Firmicutes	Bacteria
20	msp_0008	9055	3392	0.1	99.2	[Clostridium] clostridioforme 90A7	99.5	98.6	99.9	Clostridium bolteae	99.7	98.8	species	Clostridium bolteae		Lachnoclostridium	Lachnospiraceae	Clostridiales	Clostridia	Firmicutes	Bacteria
20	msp_0008	9055	3392	0.1	99.4	[Clostridium] bolteae 90A9	99.4	98.5	99.5	Clostridium bolteae	99.5	98.5	species	Clostridium bolteae		Lachnoclostridium	Lachnospiraceae	Clostridiales	Clostridia	Firmicutes	Bacteria
20	msp_0008	9055	3392	0.1	99.1	Clostridiales bacterium VE202-07	99.4	98.5	99.2	Clostridium bolteae	99.4	98.5	species	Clostridium bolteae		Lachnoclostridium	Lachnospiraceae	Clostridiales	Clostridia	Firmicutes	Bacteria
20	msp_0008	9055	3392	0.3	98.6	Clostridium sp. VE202-10	99.3	98.4	98.6	Clostridium bolteae	99.3	98.4	species	Clostridium bolteae		Lachnoclostridium	Lachnospiraceae	Clostridiales	Clostridia	Firmicutes	Bacteria
20	msp_0008	9055	3392	0.1	92.8	Clostridium bolteae CAG:59	99.1	98.5	99.9	Clostridium bolteae	99.6	98.7	species	Clostridium bolteae		Lachnoclostridium	Lachnospiraceae	Clostridiales	Clostridia	Firmicutes	Bacteria
20	msp_0009	8880	2214	0	100	Bacteroides fragilis BOB25	99.7	99.5	100	Bacteroides fragilis 1	99.8	99.9	species	Bacteroides fragilis 1		Bacteroides	Bacteroidaceae	Bacteroidales	Bacteroidia	Bacteroidetes	Bacteria
20	msp_0009	8880	2214	0	100	Bacteroides fragilis NCTC 9343	99.7	99.5	100	Bacteroides fragilis 1	99.8	99.9	species	Bacteroides fragilis 1		Bacteroides	Bacteroidaceae	Bacteroidales	Bacteroidia	Bacteroidetes	Bacteria
20	msp_0009	8880	2214	0	100	Bacteroides fragilis YCH46	99.7	99.5	100	Bacteroides fragilis 1	99.8	99.9	species	Bacteroides fragilis 1		Bacteroides	Bacteroidaceae	Bacteroidales	Bacteroidia	Bacteroidetes	Bacteria
20	msp_0009	8880	2214	0	100	Bacteroides fragilis 638R	99.7	99.5	100	Bacteroides fragilis 1	99.8	99.9	species	Bacteroides fragilis 1		Bacteroides	Bacteroidaceae	Bacteroidales	Bacteroidia	Bacteroidetes	Bacteria
20	msp_0009	8880	2214	0	100	Bacteroides fragilis S14	99.7	99.5	100	Bacteroides fragilis 1	99.8	99.9	species	Bacteroides fragilis 1		Bacteroides	Bacteroidaceae	Bacteroidales	Bacteroidia	Bacteroidetes	Bacteria
20	msp_0009	8880	2214	0	100	Bacteroides fragilis BE1	99.7	99.5	100	Bacteroides fragilis 1	99.8	99.9	species	Bacteroides fragilis 1		Bacteroides	Bacteroidaceae	Bacteroidales	Bacteroidia	Bacteroidetes	Bacteria
300	msp_0009	8880	2214	0	100	Bacteroides fragilis ATCC 25285	99.7	99.5						Bacteroides fragilis 1	Type	Bacteroides	Bacteroidaceae	Bacteroidales	Bacteroidia	Bacteroidetes	Bacteria
300	msp_0009	8880	2214	0	100	Bacteroides fragilis 2-078382-3	99.7	99.5						Bacteroides fragilis 1		Bacteroides	Bacteroidaceae	Bacteroidales	Bacteroidia	Bacteroidetes	Bacteria
300	msp_0009	8880	2214	0	100	Bacteroides fragilis str. S38L5	99.7	99.5						Bacteroides fragilis 1		Bacteroides	Bacteroidaceae	Bacteroidales	Bacteroidia	Bacteroidetes	Bacteria
300	msp_0009	8880	2214	0	100	Bacteroides fragilis str. S38L3	99.7	99.5						Bacteroides fragilis 1		Bacteroides	Bacteroidaceae	Bacteroidales	Bacteroidia	Bacteroidetes	Bacteria
300	msp_0009	8880	2214	0	100	Bacteroides fragilis S14	99.7	99.5						Bacteroides fragilis 1		Bacteroides	Bacteroidaceae	Bacteroidales	Bacteroidia	Bacteroidetes	Bacteria
300	msp_0009	8880	2214	0	100	Bacteroides fragilis BE1	99.7	99.5						Bacteroides fragilis 1		Bacteroides	Bacteroidaceae	Bacteroidales	Bacteroidia	Bacteroidetes	Bacteria
300	msp_0009	8880	2214	0	100	Bacteroides fragilis NCTC 9343	99.7	99.5						Bacteroides fragilis 1		Bacteroides	Bacteroidaceae	Bacteroidales	Bacteroidia	Bacteroidetes	Bacteria
300	msp_0009	8880	2214	0	100	Bacteroides fragilis BOB25	99.7	99.5						Bacteroides fragilis 1		Bacteroides	Bacteroidaceae	Bacteroidales	Bacteroidia	Bacteroidetes	Bacteria
300	msp_0009	8880	2214	0	100	Bacteroides fragilis YCH46	99.7	99.5						Bacteroides fragilis 1		Bacteroides	Bacteroidaceae	Bacteroidales	Bacteroidia	Bacteroidetes	Bacteria
300	msp_0009	8880	2214	0	100	Bacteroides sp. 3_2_5	99.7	99.5						Bacteroides fragilis 1		Bacteroides	Bacteroidaceae	Bacteroidales	Bacteroidia	Bacteroidetes	Bacteria
300	msp_0009	8880	2214	0	100	Bacteroides fragilis 638R	99.7	99.5						Bacteroides fragilis 1		Bacteroides	Bacteroidaceae	Bacteroidales	Bacteroidia	Bacteroidetes	Bacteria
300	msp_0009	8880	2214	0	100	Bacteroides fragilis str. S24L34	99.7	99.5						Bacteroides fragilis 1		Bacteroides	Bacteroidaceae	Bacteroidales	Bacteroidia	Bacteroidetes	Bacteria
300	msp_0009	8880	2214	0	100	Bacteroides fragilis str. S24L26	99.7	99.5						Bacteroides fragilis 1		Bacteroides	Bacteroidaceae	Bacteroidales	Bacteroidia	Bacteroidetes	Bacteria
300	msp_0009	8880	2214	0	100	Bacteroides fragilis str. Korea 419	99.7	99.5						Bacteroides fragilis 1		Bacteroides	Bacteroidaceae	Bacteroidales	Bacteroidia	Bacteroidetes	Bacteria
300	msp_0009	8880	2214	0	100	Bacteroides fragilis str. I1345	99.7	99.5						Bacteroides fragilis 1		Bacteroides	Bacteroidaceae	Bacteroidales	Bacteroidia	Bacteroidetes	Bacteria
300	msp_0009	8880	2214	0	100	Bacteroides fragilis str. J38-1	99.7	99.5						Bacteroides fragilis 1		Bacteroides	Bacteroidaceae	Bacteroidales	Bacteroidia	Bacteroidetes	Bacteria
300	msp_0009	8880	2214	0	100	Bacteroides fragilis str. 3725 D9(v)	99.7	99.5						Bacteroides fragilis 1		Bacteroides	Bacteroidaceae	Bacteroidales	Bacteroidia	Bacteroidetes	Bacteria
300	msp_0009	8880	2214	0	100	Bacteroides fragilis str. 3783N1-6	99.7	99.5						Bacteroides fragilis 1		Bacteroides	Bacteroidaceae	Bacteroidales	Bacteroidia	Bacteroidetes	Bacteria
300	msp_0009	8880	2214	0	100	Bacteroides fragilis str. 3986 N(B)22	99.7	99.5						Bacteroides fragilis 1		Bacteroides	Bacteroidaceae	Bacteroidales	Bacteroidia	Bacteroidetes	Bacteria
300	msp_0009	8880	2214	0	100	Bacteroides fragilis str. 3986 N3	99.7	99.5						Bacteroides fragilis 1		Bacteroides	Bacteroidaceae	Bacteroidales	Bacteroidia	Bacteroidetes	Bacteria
300	msp_0009	8880	2214	0	100	Bacteroides fragilis str. 3986 T(B)13	99.7	99.5						Bacteroides fragilis 1		Bacteroides	Bacteroidaceae	Bacteroidales	Bacteroidia	Bacteroidetes	Bacteria
300	msp_0009	8880	2214	0	100	Bacteroides fragilis str. 1009-4-F #10	99.7	99.5						Bacteroides fragilis 1		Bacteroides	Bacteroidaceae	Bacteroidales	Bacteroidia	Bacteroidetes	Bacteria
300	msp_0009	8880	2214	0	100	Bacteroides fragilis str. 1009-4-F #7	99.7	99.5						Bacteroides fragilis 1		Bacteroides	Bacteroidaceae	Bacteroidales	Bacteroidia	Bacteroidetes	Bacteria
300	msp_0009	8880	2214	0	100	Bacteroides fragilis str. 3719 A10	99.6	99.5						Bacteroides fragilis 1		Bacteroides	Bacteroidaceae	Bacteroidales	Bacteroidia	Bacteroidetes	Bacteria
300	msp_0009	8880	2214	0	100	Bacteroides fragilis HMW 615	99.6	99.5						Bacteroides fragilis 1		Bacteroides	Bacteroidaceae	Bacteroidales	Bacteroidia	Bacteroidetes	Bacteria
300	msp_0009	8880	2214	0	100	Bacteroides fragilis 14-106904-1	99.6	99.5						Bacteroides fragilis 1		Bacteroides	Bacteroidaceae	Bacteroidales	Bacteroidia	Bacteroidetes	Bacteria
300	msp_0009	8880	2214	0	100	Bacteroides fragilis str. 1007-1-F #6	99.6	99.5						Bacteroides fragilis 1		Bacteroides	Bacteroidaceae	Bacteroidales	Bacteroidia	Bacteroidetes	Bacteria
300	msp_0009	8880	2214	0	100	Bacteroides fragilis str. 1007-1-F #3	99.6	99.5						Bacteroides fragilis 1		Bacteroides	Bacteroidaceae	Bacteroidales	Bacteroidia	Bacteroidetes	Bacteria
300	msp_0009	8880	2214	0	100	Bacteroides fragilis DCMOUH0042B	99.6	99.5						Bacteroides fragilis 1		Bacteroides	Bacteroidaceae	Bacteroidales	Bacteroidia	Bacteroidetes	Bacteria
300	msp_0009	8880	2214	0	100	Bacteroides fragilis CL03T00C08	99.6	99.5						Bacteroides fragilis 1		Bacteroides	Bacteroidaceae	Bacteroidales	Bacteroidia	Bacteroidetes	Bacteria
300	msp_0009	8880	2214	0	100	Bacteroides fragilis CL03T12C07	99.6	99.5						Bacteroides fragilis 1		Bacteroides	Bacteroidaceae	Bacteroidales	Bacteroidia	Bacteroidetes	Bacteria
300	msp_0009	8880	2214	0	100	Bacteroides fragilis CL07T00C01	99.6	99.5						Bacteroides fragilis 1		Bacteroides	Bacteroidaceae	Bacteroidales	Bacteroidia	Bacteroidetes	Bacteria
300	msp_0009	8880	2214	0	100	Bacteroides fragilis CL07T12C05	99.6	99.5						Bacteroides fragilis 1		Bacteroides	Bacteroidaceae	Bacteroidales	Bacteroidia	Bacteroidetes	Bacteria
300	msp_0009	8880	2214	0	100	Bacteroides fragilis str. A7 (UDC12-2)	99.6	99.5						Bacteroides fragilis 1		Bacteroides	Bacteroidaceae	Bacteroidales	Bacteroidia	Bacteroidetes	Bacteria
300	msp_0009	8880	2214	0	100	Bacteroides fragilis str. 3783N1-8	99.6	99.5						Bacteroides fragilis 1		Bacteroides	Bacteroidaceae	Bacteroidales	Bacteroidia	Bacteroidetes	Bacteria
300	msp_0009	8880	2214	0	100	Bacteroides fragilis str. 1007-1-F #10	99.6	99.5						Bacteroides fragilis 1		Bacteroides	Bacteroidaceae	Bacteroidales	Bacteroidia	Bacteroidetes	Bacteria
300	msp_0009	8880	2214	0	100	Bacteroides fragilis str. 1007-1-F #9	99.6	99.5						Bacteroides fragilis 1		Bacteroides	Bacteroidaceae	Bacteroidales	Bacteroidia	Bacteroidetes	Bacteria
300	msp_0009	8880	2214	0	100	Bacteroides sp. 2_1_56FAA	99.7	99.4						Bacteroides fragilis 1		Bacteroides	Bacteroidaceae	Bacteroidales	Bacteroidia	Bacteroidetes	Bacteria
300	msp_0009	8880	2214	0	100	Bacteroides fragilis str. S24L15	99.7	99.4						Bacteroides fragilis 1		Bacteroides	Bacteroidaceae	Bacteroidales	Bacteroidia	Bacteroidetes	Bacteria
300	msp_0009	8880	2214	0	99.9	Bacteroides fragilis str. 3-F-2 #6	99.6	99.5						Bacteroides fragilis 1		Bacteroides	Bacteroidaceae	Bacteroidales	Bacteroidia	Bacteroidetes	Bacteria
300	msp_0009	8880	2214	0	99.9	Bacteroides fragilis 321_BFRA	99.6	99.5						Bacteroides fragilis 1		Bacteroides	Bacteroidaceae	Bacteroidales	Bacteroidia	Bacteroidetes	Bacteria
300	msp_0009	8880	2214	0	99.9	Bacteroides fragilis 322_BFRA	99.6	99.5						Bacteroides fragilis 1		Bacteroides	Bacteroidaceae	Bacteroidales	Bacteroidia	Bacteroidetes	Bacteria
300	msp_0009	8880	2214	0	99.9	Bacteroides fragilis 320_BFRA	99.6	99.5						Bacteroides fragilis 1		Bacteroides	Bacteroidaceae	Bacteroidales	Bacteroidia	Bacteroidetes	Bacteria
300	msp_0009	8880	2214	0	99.9	Bacteroides fragilis str. S23L24	99.6	99.5						Bacteroides fragilis 1		Bacteroides	Bacteroidaceae	Bacteroidales	Bacteroidia	Bacteroidetes	Bacteria
300	msp_0009	8880	2214	0	99.9	Bacteroides fragilis str. S23L17	99.6	99.5						Bacteroides fragilis 1		Bacteroides	Bacteroidaceae	Bacteroidales	Bacteroidia	Bacteroidetes	Bacteria
300	msp_0009	8880	2214	0	99.9	Bacteroides fragilis JIM10	99.7	99.4						Bacteroides fragilis 1		Bacteroides	Bacteroidaceae	Bacteroidales	Bacteroidia	Bacteroidetes	Bacteria
300	msp_0009	8880	2214	0	100	Bacteroides cellulosilyticus KLE1257	99.5	99.5						Bacteroides fragilis 1		Bacteroides	Bacteroidaceae	Bacteroidales	Bacteroidia	Bacteroidetes	Bacteria
300	msp_0009	8880	2214	0	100	Bacteroides fragilis KLE1758	99.5	99.5						Bacteroides fragilis 1		Bacteroides	Bacteroidaceae	Bacteroidales	Bacteroidia	Bacteroidetes	Bacteria
300	msp_0009	8880	2214	0	100	Bacteroides fragilis 20793-3	99.6	99.4						Bacteroides fragilis 1		Bacteroides	Bacteroidaceae	Bacteroidales	Bacteroidia	Bacteroidetes	Bacteria
300	msp_0009	8880	2214	0	100	Bacteroides fragilis str. 1007-1-F #4	99.6	99.4						Bacteroides fragilis 1		Bacteroides	Bacteroidaceae	Bacteroidales	Bacteroidia	Bacteroidetes	Bacteria
300	msp_0009	8880	2214	0	100	Bacteroides fragilis str. S36L12	99.6	99.4						Bacteroides fragilis 1		Bacteroides	Bacteroidaceae	Bacteroidales	Bacteroidia	Bacteroidetes	Bacteria
300	msp_0009	8880	2214	0	100	Bacteroides fragilis str. S36L5	99.6	99.4						Bacteroides fragilis 1		Bacteroides	Bacteroidaceae	Bacteroidales	Bacteroidia	Bacteroidetes	Bacteria
300	msp_0009	8880	2214	0	100	Bacteroides fragilis CL05T00C42	99.6	99.4						Bacteroides fragilis 1		Bacteroides	Bacteroidaceae	Bacteroidales	Bacteroidia	Bacteroidetes	Bacteria
300	msp_0009	8880	2214	0	100	Bacteroides fragilis str. S6R8	99.6	99.4						Bacteroides fragilis 1		Bacteroides	Bacteroidaceae	Bacteroidales	Bacteroidia	Bacteroidetes	Bacteria
300	msp_0009	8880	2214	0	100	Bacteroides fragilis str. S6R5	99.6	99.4						Bacteroides fragilis 1		Bacteroides	Bacteroidaceae	Bacteroidales	Bacteroidia	Bacteroidetes	Bacteria
300	msp_0009	8880	2214	0	100	Bacteroides fragilis str. S6L8	99.6	99.4						Bacteroides fragilis 1		Bacteroides	Bacteroidaceae	Bacteroidales	Bacteroidia	Bacteroidetes	Bacteria
300	msp_0009	8880	2214	0	100	Bacteroides fragilis str. DS-166	99.6	99.4						Bacteroides fragilis 1		Bacteroides	Bacteroidaceae	Bacteroidales	Bacteroidia	Bacteroidetes	Bacteria
300	msp_0009	8880	2214	0	100	Bacteroides fragilis str. S6L3	99.6	99.4						Bacteroides fragilis 1		Bacteroides	Bacteroidaceae	Bacteroidales	Bacteroidia	Bacteroidetes	Bacteria
300	msp_0009	8880	2214	0	100	Bacteroides fragilis str. 3976T8	99.6	99.4						Bacteroides fragilis 1		Bacteroides	Bacteroidaceae	Bacteroidales	Bacteroidia	Bacteroidetes	Bacteria
300	msp_0009	8880	2214	0	100	Bacteroides fragilis str. 1007-1-F #7	99.6	99.4						Bacteroides fragilis 1		Bacteroides	Bacteroidaceae	Bacteroidales	Bacteroidia	Bacteroidetes	Bacteria
300	msp_0009	8880	2214	0	99.8	Bacteroides sp. 2_1_16	99.6	99.5						Bacteroides fragilis 1		Bacteroides	Bacteroidaceae	Bacteroidales	Bacteroidia	Bacteroidetes	Bacteria
300	msp_0009	8880	2214	0	99.9	Bacteroides fragilis str. 1007-1-F #5	99.6	99.4						Bacteroides fragilis 1		Bacteroides	Bacteroidaceae	Bacteroidales	Bacteroidia	Bacteroidetes	Bacteria
300	msp_0009	8880	2214	0	99.9	Bacteroides fragilis CL05T12C13	99.6	99.4						Bacteroides fragilis 1		Bacteroides	Bacteroidaceae	Bacteroidales	Bacteroidia	Bacteroidetes	Bacteria
300	msp_0009	8880	2214	0	99.9	Bacteroides fragilis str. S6R6	99.6	99.4						Bacteroides fragilis 1		Bacteroides	Bacteroidaceae	Bacteroidales	Bacteroidia	Bacteroidetes	Bacteria
300	msp_0009	8880	2214	0	99.9	Bacteroides fragilis str. S6L5	99.6	99.4						Bacteroides fragilis 1		Bacteroides	Bacteroidaceae	Bacteroidales	Bacteroidia	Bacteroidetes	Bacteria
300	msp_0009	8880	2214	0	99.9	Bacteroides fragilis str. 1007-1-F #8	99.6	99.4						Bacteroides fragilis 1		Bacteroides	Bacteroidaceae	Bacteroidales	Bacteroidia	Bacteroidetes	Bacteria
300	msp_0009	8880	2214	0	100	Bacteroides fragilis 86-5443-2-2	99.4	99.5						Bacteroides fragilis 1		Bacteroides	Bacteroidaceae	Bacteroidales	Bacteroidia	Bacteroidetes	Bacteria
300	msp_0009	8880	2214	0	99.8	Bacteroides fragilis str. DS-71	99.6	99.4						Bacteroides fragilis 1		Bacteroides	Bacteroidaceae	Bacteroidales	Bacteroidia	Bacteroidetes	Bacteria
300	msp_0009	8880	2214	0	99.9	Bacteroides fragilis str. S36L11	99.5	99.4						Bacteroides fragilis 1		Bacteroides	Bacteroidaceae	Bacteroidales	Bacteroidia	Bacteroidetes	Bacteria
300	msp_0009	8880	2214	0	99.9	Bacteroides fragilis JCM 11017	99.5	99.4						Bacteroides fragilis 1		Bacteroides	Bacteroidaceae	Bacteroidales	Bacteroidia	Bacteroidetes	Bacteria
300	msp_0009	8880	2214	0	100	Bacteroides fragilis str. 3988 T1	99.4	99.4						Bacteroides fragilis 1		Bacteroides	Bacteroidaceae	Bacteroidales	Bacteroidia	Bacteroidetes	Bacteria
300	msp_0009	8880	2214	0	99.8	Bacteroides fragilis str. 3774 T13	99.5	99.4						Bacteroides fragilis 1		Bacteroides	Bacteroidaceae	Bacteroidales	Bacteroidia	Bacteroidetes	Bacteria
300	msp_0009	8880	2214	0	99.8	Bacteroides fragilis str. 3783N1-2	99.4	99.5						Bacteroides fragilis 1		Bacteroides	Bacteroidaceae	Bacteroidales	Bacteroidia	Bacteroidetes	Bacteria
300	msp_0009	8880	2214	0	99.9	Bacteroides fragilis 894_BFRA	99.3	99.5						Bacteroides fragilis 1		Bacteroides	Bacteroidaceae	Bacteroidales	Bacteroidia	Bacteroidetes	Bacteria
300	msp_0009	8880	2214	0	99.9	Bacteroides fragilis str. DS-208	99.5	99.3						Bacteroides fragilis 1		Bacteroides	Bacteroidaceae	Bacteroidales	Bacteroidia	Bacteroidetes	Bacteria
300	msp_0009	8880	2214	0	99.6	Bacteroides fragilis str. 2-F-2 #4	99.6	99.4						Bacteroides fragilis 1		Bacteroides	Bacteroidaceae	Bacteroidales	Bacteroidia	Bacteroidetes	Bacteria
300	msp_0009	8880	2214	0	99.7	Bacteroides fragilis str. 3998 T(B) 4	99.4	99.5						Bacteroides fragilis 1		Bacteroides	Bacteroidaceae	Bacteroidales	Bacteroidia	Bacteroidetes	Bacteria
300	msp_0009	8880	2214	0	99.5	Bacteroides fragilis str. 3719 T6	99.6	99.4						Bacteroides fragilis 1		Bacteroides	Bacteroidaceae	Bacteroidales	Bacteroidia	Bacteroidetes	Bacteria
300	msp_0009	8880	2214	0	99.5	Bacteroides fragilis str. 3976T7	99.4	99.5						Bacteroides fragilis 1		Bacteroides	Bacteroidaceae	Bacteroidales	Bacteroidia	Bacteroidetes	Bacteria
300	msp_0009	8880	2214	0	99.5	Bacteroides fragilis str. 20793-3	99.6	99.3						Bacteroides fragilis 1		Bacteroides	Bacteroidaceae	Bacteroidales	Bacteroidia	Bacteroidetes	Bacteria
300	msp_0009	8880	2214	0	99.3	Bacteroides fragilis str. 3397 N3	99.6	99.5						Bacteroides fragilis 1		Bacteroides	Bacteroidaceae	Bacteroidales	Bacteroidia	Bacteroidetes	Bacteria
300	msp_0009	8880	2214	0	99.3	Bacteroides fragilis str. 3397 T14	99.6	99.5						Bacteroides fragilis 1		Bacteroides	Bacteroidaceae	Bacteroidales	Bacteroidia	Bacteroidetes	Bacteria
300	msp_0009	8880	2214	0	99.8	Bacteroides fragilis 885_BFRA	99.1	99.5						Bacteroides fragilis 1		Bacteroides	Bacteroidaceae	Bacteroidales	Bacteroidia	Bacteroidetes	Bacteria
300	msp_0009	8880	2214	0	99.3	Bacteroides fragilis str. J-143-4	99.6	99.4						Bacteroides fragilis 1		Bacteroides	Bacteroidaceae	Bacteroidales	Bacteroidia	Bacteroidetes	Bacteria
300	msp_0009	8880	2214	0	99.8	Bacteroides fragilis CAG:47	99.1	99.4						Bacteroides fragilis 1		Bacteroides	Bacteroidaceae	Bacteroidales	Bacteroidia	Bacteroidetes	Bacteria
300	msp_0009	8880	2214	0	99.5	Bacteroides fragilis str. 3998T(B)3	99.2	99.5						Bacteroides fragilis 1		Bacteroides	Bacteroidaceae	Bacteroidales	Bacteroidia	Bacteroidetes	Bacteria
300	msp_0009	8880	2214	0	99.2	Bacteroides fragilis str. 3986T(B)10	99.5	99.5						Bacteroides fragilis 1		Bacteroides	Bacteroidaceae	Bacteroidales	Bacteroidia	Bacteroidetes	Bacteria
300	msp_0009	8880	2214	0	99.2	Bacteroides fragilis str. 2-F-2 #7	99.3	99.4						Bacteroides fragilis 1		Bacteroides	Bacteroidaceae	Bacteroidales	Bacteroidia	Bacteroidetes	Bacteria
300	msp_0009	8880	2214	0	99.1	Bacteroides fragilis str. 3783N2-1	99.4	99.4						Bacteroides fragilis 1		Bacteroides	Bacteroidaceae	Bacteroidales	Bacteroidia	Bacteroidetes	Bacteria
300	msp_0009	8880	2214	0	99.3	Bacteroides fragilis str. 3986 N(B)19	99	99.4						Bacteroides fragilis 1		Bacteroides	Bacteroidaceae	Bacteroidales	Bacteroidia	Bacteroidetes	Bacteria
300	msp_0009	8880	2214	0	99.3	Bacteroides fragilis str. Ds-233	98.9	99.4						Bacteroides fragilis 1		Bacteroides	Bacteroidaceae	Bacteroidales	Bacteroidia	Bacteroidetes	Bacteria
300	msp_0009	8880	2214	0	98.9	Bacteroides fragilis str. 34-F-2 #13	99.2	99.4						Bacteroides fragilis 1		Bacteroides	Bacteroidaceae	Bacteroidales	Bacteroidia	Bacteroidetes	Bacteria
300	msp_0009	8880	2214	0	98.6	Bacteroides fragilis str. 3996 N(B) 6	99.4	99.5						Bacteroides fragilis 1		Bacteroides	Bacteroidaceae	Bacteroidales	Bacteroidia	Bacteroidetes	Bacteria
300	msp_0009	8880	2214	0	98.2	Bacteroides fragilis 20656-2-1	99.4	99.5						Bacteroides fragilis 1		Bacteroides	Bacteroidaceae	Bacteroidales	Bacteroidia	Bacteroidetes	Bacteria
300	msp_0009	8880	2214	0	98.1	Bacteroides fragilis str. B1 (UDC16-1)	99.6	99.4						Bacteroides fragilis 1		Bacteroides	Bacteroidaceae	Bacteroidales	Bacteroidia	Bacteroidetes	Bacteria
300	msp_0009	8880	2214	0	98.1	Bacteroides fragilis str. 3397 N2	99.2	99.5						Bacteroides fragilis 1		Bacteroides	Bacteroidaceae	Bacteroidales	Bacteroidia	Bacteroidetes	Bacteria
300	msp_0009	8880	2214	0	97.6	Bacteroides fragilis str. 3988T(B)14	99.5	99.4						Bacteroides fragilis 1		Bacteroides	Bacteroidaceae	Bacteroidales	Bacteroidia	Bacteroidetes	Bacteria
300	msp_0009	8880	2214	0	99.7	Bacteroides fragilis 915_BFRA	97.2	99.5						Bacteroides fragilis 1		Bacteroides	Bacteroidaceae	Bacteroidales	Bacteroidia	Bacteroidetes	Bacteria
300	msp_0009	8880	2214	0	97.2	Bacteroides fragilis str. 2-F-2 #5	99.5	99.4						Bacteroides fragilis 1		Bacteroides	Bacteroidaceae	Bacteroidales	Bacteroidia	Bacteroidetes	Bacteria
300	msp_0009	8880	2214	0	95.5	Bacteroides fragilis str. S23 R14	99.5	99.5						Bacteroides fragilis 1		Bacteroides	Bacteroidaceae	Bacteroidales	Bacteroidia	Bacteroidetes	Bacteria
300	msp_0009	8880	2214	0	94.9	Bacteroides fragilis str. 3986 T(B)9	99.5	99.5						Bacteroides fragilis 1		Bacteroides	Bacteroidaceae	Bacteroidales	Bacteroidia	Bacteroidetes	Bacteria
300	msp_0009	8880	2214	0	94.3	Bacteroides fragilis str. 3397 T10	99.2	99.4						Bacteroides fragilis 1		Bacteroides	Bacteroidaceae	Bacteroidales	Bacteroidia	Bacteroidetes	Bacteria
300	msp_0009	8880	2214	0	96.2	Bacteroides fragilis 2d2A	95.7	99.5						Bacteroides fragilis 1		Bacteroides	Bacteroidaceae	Bacteroidales	Bacteroidia	Bacteroidetes	Bacteria
300	msp_0009	8880	2214	0	92.9	Bacteroides fragilis str. S13 L11	98.3	99.4						Bacteroides fragilis 1		Bacteroides	Bacteroidaceae	Bacteroidales	Bacteroidia	Bacteroidetes	Bacteria
300	msp_0009	8880	2214	0	94.2	Bacteroides fragilis 4g8B	94.1	99.5						Bacteroides fragilis 1		Bacteroides	Bacteroidaceae	Bacteroidales	Bacteroidia	Bacteroidetes	Bacteria
20	msp_0010	8726	1511	0	100	Bacteroides thetaiotaomicron 7330	99.6	99.2	100	Bacteroides thetaiotaomicron	99.9	99.8	species	Bacteroides thetaiotaomicron		Bacteroides	Bacteroidaceae	Bacteroidales	Bacteroidia	Bacteroidetes	Bacteria
20	msp_0010	8726	1511	0	99.9	Bacteroides thetaiotaomicron 14-106904-2	99.6	99.1	100	Bacteroides thetaiotaomicron	99.9	99.8	species	Bacteroides thetaiotaomicron		Bacteroides	Bacteroidaceae	Bacteroidales	Bacteroidia	Bacteroidetes	Bacteria
20	msp_0010	8726	1511	0	100	Bacteroides thetaiotaomicron VPI-5482	99.5	99.1	100	Bacteroides thetaiotaomicron	99.9	99.7	species	Bacteroides thetaiotaomicron	Type	Bacteroides	Bacteroidaceae	Bacteroidales	Bacteroidia	Bacteroidetes	Bacteria
20	msp_0010	8726	1511	0	100	Bacteroides sp. AR20	99.7	98.9	100	Bacteroides thetaiotaomicron	99.7	99	species	Bacteroides thetaiotaomicron		Bacteroides	Bacteroidaceae	Bacteroidales	Bacteroidia	Bacteroidetes	Bacteria
20	msp_0010	8726	1511	0	100	Bacteroides thetaiotaomicron KPPR-3	99.6	98.9	100	Bacteroides thetaiotaomicron	99.9	99.8	species	Bacteroides thetaiotaomicron		Bacteroides	Bacteroidaceae	Bacteroidales	Bacteroidia	Bacteroidetes	Bacteria
20	msp_0010	8726	1511	0	99.8	Bacteroides thetaiotaomicron 2789STDY5834899	99.7	98.9	100	Bacteroides thetaiotaomicron	99.8	99.2	species	Bacteroides thetaiotaomicron		Bacteroides	Bacteroidaceae	Bacteroidales	Bacteroidia	Bacteroidetes	Bacteria
20	msp_0010	8726	1511	0	99.9	Bacteroides thetaiotaomicron 2789STDY5608873	99.6	98.9	100	Bacteroides thetaiotaomicron	99.8	99.4	species	Bacteroides thetaiotaomicron		Bacteroides	Bacteroidaceae	Bacteroidales	Bacteroidia	Bacteroidetes	Bacteria
20	msp_0010	8726	1511	0	99.7	Bacteroides thetaiotaomicron KLE1254	99.6	99	100	Bacteroides thetaiotaomicron	99.8	99.5	species	Bacteroides thetaiotaomicron		Bacteroides	Bacteroidaceae	Bacteroidales	Bacteroidia	Bacteroidetes	Bacteria
20	msp_0010	8726	1511	0	99.8	Bacteroides sp. 1_1_6	99.5	99	100	Bacteroides thetaiotaomicron	99.9	99.6	species	Bacteroides thetaiotaomicron		Bacteroides	Bacteroidaceae	Bacteroidales	Bacteroidia	Bacteroidetes	Bacteria
20	msp_0010	8726	1511	0	99.8	Bacteroides thetaiotaomicron dnLKV9	99.6	98.9	100	Bacteroides thetaiotaomicron	99.8	99.2	species	Bacteroides thetaiotaomicron		Bacteroides	Bacteroidaceae	Bacteroidales	Bacteroidia	Bacteroidetes	Bacteria
20	msp_0010	8726	1511	0	99.7	Bacteroides thetaiotaomicron 3731	99.6	98.9	100	Bacteroides thetaiotaomicron	99.8	99.4	species	Bacteroides thetaiotaomicron		Bacteroides	Bacteroidaceae	Bacteroidales	Bacteroidia	Bacteroidetes	Bacteria
20	msp_0010	8726	1511	0	99.7	Bacteroides sp. 1_1_14	99.3	98.9	100	Bacteroides thetaiotaomicron	99.8	99.1	species	Bacteroides thetaiotaomicron		Bacteroides	Bacteroidaceae	Bacteroidales	Bacteroidia	Bacteroidetes	Bacteria
20	msp_0010	8726	1511	0	98.9	Bacteroides thetaiotaomicron 19_BTHE	99.3	99	100	Bacteroides thetaiotaomicron	99.8	99.3	species	Bacteroides thetaiotaomicron		Bacteroides	Bacteroidaceae	Bacteroidales	Bacteroidia	Bacteroidetes	Bacteria
20	msp_0010	8726	1511	0	99.5	Bacteroides thetaiotaomicron 2789STDY5834945	99.3	98.2	100	Bacteroides thetaiotaomicron	99.8	99.5	species	Bacteroides thetaiotaomicron		Bacteroides	Bacteroidaceae	Bacteroidales	Bacteroidia	Bacteroidetes	Bacteria
20	msp_0010	8726	1511	0	96.2	Bacteroides thetaiotaomicron CAG:40	99.2	99	100	Bacteroides thetaiotaomicron	99.9	99.7	species	Bacteroides thetaiotaomicron		Bacteroides	Bacteroidaceae	Bacteroidales	Bacteroidia	Bacteroidetes	Bacteria
20	msp_0010	8726	1511	0.9	92.8	Bacteroides thetaiotaomicron 2e6A	97.2	98.9	97.2	Bacteroides thetaiotaomicron	98.3	98.9	species	Bacteroides thetaiotaomicron		Bacteroides	Bacteroidaceae	Bacteroidales	Bacteroidia	Bacteroidetes	Bacteria
20	msp_0010	8726	1511	1.7	88.1	Bacteroides thetaiotaomicron 3a5B	95.6	98.9	88.1	Bacteroides thetaiotaomicron	95.6	98.9	species	Bacteroides thetaiotaomicron		Bacteroides	Bacteroidaceae	Bacteroidales	Bacteroidia	Bacteroidetes	Bacteria
20	msp_0011	8690	1921	0	99.9	Parabacteroides distasonis ATCC 8503	99.4	99.1	100	Parabacteroides distasonis	99.7	99.7	species	Parabacteroides distasonis	Type	Parabacteroides	Tannerellaceae	Bacteroidales	Bacteroidia	Bacteroidetes	Bacteria
20	msp_0011	8690	1921	0	88.8	Parabacteroides sp. 2_1_7	99.6	99.2	100	Parabacteroides distasonis	99.7	99.6	species	Parabacteroides distasonis		Parabacteroides	Tannerellaceae	Bacteroidales	Bacteroidia	Bacteroidetes	Bacteria
20	msp_0011	8690	1921	0	85.2	Parabacteroides distasonis 2789STDY5608822	99.5	99.2	100	Parabacteroides distasonis	99.7	99.7	species	Parabacteroides distasonis		Parabacteroides	Tannerellaceae	Bacteroidales	Bacteroidia	Bacteroidetes	Bacteria
20	msp_0011	8690	1921	0	85.1	Parabacteroides distasonis CL03T12C09	99.5	99.2	100	Parabacteroides distasonis	99.7	99.8	species	Parabacteroides distasonis		Parabacteroides	Tannerellaceae	Bacteroidales	Bacteroidia	Bacteroidetes	Bacteria
20	msp_0011	8690	1921	0	85.1	Parabacteroides distasonis 2789STDY5608872	99.5	99.1	100	Parabacteroides distasonis	99.6	99.5	species	Parabacteroides distasonis		Parabacteroides	Tannerellaceae	Bacteroidales	Bacteroidia	Bacteroidetes	Bacteria
20	msp_0011	8690	1921	0	83.6	Porphyromonas sp. 31_2	99.5	99.2	100	Parabacteroides distasonis	99.7	99.7	species	Parabacteroides distasonis		Parabacteroides	Tannerellaceae	Bacteroidales	Bacteroidia	Bacteroidetes	Bacteria
20	msp_0011	8690	1921	0	83.1	Parabacteroides sp. D25	99.6	99.2	100	Parabacteroides distasonis	99.7	99.6	species	Parabacteroides distasonis		Parabacteroides	Tannerellaceae	Bacteroidales	Bacteroidia	Bacteroidetes	Bacteria
20	msp_0011	8690	1921	0	81.2	Parabacteroides sp. D26	99.5	99.1	100	Parabacteroides distasonis	99.6	99.4	species	Parabacteroides distasonis		Parabacteroides	Tannerellaceae	Bacteroidales	Bacteroidia	Bacteroidetes	Bacteria
20	msp_0011	8690	1921	0	80.7	Parabacteroides sp. AT13	99.5	99.3	100	Parabacteroides distasonis	99.7	99.8	species	Parabacteroides distasonis		Parabacteroides	Tannerellaceae	Bacteroidales	Bacteroidia	Bacteroidetes	Bacteria
20	msp_0011	8690	1921	0	79.6	Parabacteroides distasonis 2789STDY5834901	99.5	99.1	100	Parabacteroides distasonis	99.6	99.4	species	Parabacteroides distasonis		Parabacteroides	Tannerellaceae	Bacteroidales	Bacteroidia	Bacteroidetes	Bacteria
20	msp_0011	8690	1921	0	79.3	Bacteroides sp. 3_1_19	99.6	99.2	100	Parabacteroides distasonis	99.7	99.7	species	Parabacteroides distasonis		Parabacteroides	Tannerellaceae	Bacteroidales	Bacteroidia	Bacteroidetes	Bacteria
20	msp_0011	8690	1921	0	79.4	Parabacteroides distasonis 2789STDY5834948	99.5	99	100	Parabacteroides distasonis	99.6	99.5	species	Parabacteroides distasonis		Parabacteroides	Tannerellaceae	Bacteroidales	Bacteroidia	Bacteroidetes	Bacteria
20	msp_0011	8690	1921	0	78.4	Parabacteroides sp. D13	99.6	99.4	100	Parabacteroides distasonis	99.7	99.8	species	Parabacteroides distasonis		Parabacteroides	Tannerellaceae	Bacteroidales	Bacteroidia	Bacteroidetes	Bacteria
20	msp_0011	8690	1921	0	78.2	Parabacteroides distasonis FDAARGOS_344	99.6	99.3	100	Parabacteroides distasonis	99.7	99.8	species	Parabacteroides distasonis		Parabacteroides	Tannerellaceae	Bacteroidales	Bacteroidia	Bacteroidetes	Bacteria
20	msp_0011	8690	1921	0	77.6	Parabacteroides sp. CAG:2	99.6	99.3	100	Parabacteroides distasonis	99.7	99.8	species	Parabacteroides distasonis		Parabacteroides	Tannerellaceae	Bacteroidales	Bacteroidia	Bacteroidetes	Bacteria
20	msp_0011	8690	1921	0	75.2	Parabacteroides sp. 20_3	99.5	99.2	100	Parabacteroides distasonis	99.6	99.3	species	Parabacteroides distasonis		Parabacteroides	Tannerellaceae	Bacteroidales	Bacteroidia	Bacteroidetes	Bacteria
20	msp_0011	8690	1921	0	74.5	Parabacteroides distasonis An199	99.5	99.1	100	Parabacteroides distasonis	99.7	99.8	species	Parabacteroides distasonis		Parabacteroides	Tannerellaceae	Bacteroidales	Bacteroidia	Bacteroidetes	Bacteria
20	msp_0011	8690	1921	0	73.2	Parabacteroides distasonis str. 3999B T(B) 4	99.6	99.3	100	Parabacteroides distasonis	99.7	99.7	species	Parabacteroides distasonis		Parabacteroides	Tannerellaceae	Bacteroidales	Bacteroidia	Bacteroidetes	Bacteria
20	msp_0011	8690	1921	0	72.6	Bacteroides sp. 2_1_33B	99.5	99.1	100	Parabacteroides distasonis	99.6	99.5	species	Parabacteroides distasonis		Parabacteroides	Tannerellaceae	Bacteroidales	Bacteroidia	Bacteroidetes	Bacteria
20	msp_0011	8690	1921	0	69	Parabacteroides distasonis str. 3999B T(B) 6	99.7	99.3	100	Parabacteroides distasonis	99.7	99.8	species	Parabacteroides distasonis		Parabacteroides	Tannerellaceae	Bacteroidales	Bacteroidia	Bacteroidetes	Bacteria
20	msp_0012	8457	1429	0	100	uncultured Ruminococcus sp. 2789STDY5882206	99.6	98.5	100	Ruminococcus bicirculans	99.7	99	species	Ruminococcus bicirculans		Ruminococcus	Ruminococcaceae	Clostridiales	Clostridia	Firmicutes	Bacteria
20	msp_0012	8457	1429	0	100	uncultured Ruminococcus sp. 2789STDY5834971	99.6	98.5	100	Ruminococcus bicirculans	99.7	99	species	Ruminococcus bicirculans		Ruminococcus	Ruminococcaceae	Clostridiales	Clostridia	Firmicutes	Bacteria
20	msp_0012	8457	1429	0	100	uncultured Ruminococcus sp. 2789STDY5608892	99.6	98.5	100	Ruminococcus bicirculans	99.6	98.6	species	Ruminococcus bicirculans		Ruminococcus	Ruminococcaceae	Clostridiales	Clostridia	Firmicutes	Bacteria
20	msp_0012	8457	1429	0	99.9	Ruminococcus bicirculans 80/3	99.6	98.5	100	Ruminococcus bicirculans	99.7	98.8	species	Ruminococcus bicirculans	Type	Ruminococcus	Ruminococcaceae	Clostridiales	Clostridia	Firmicutes	Bacteria
20	msp_0012	8457	1429	0	100	uncultured Ruminococcus sp. 2789STDY5834894	99.5	98.5	100	Ruminococcus bicirculans	99.7	98.9	species	Ruminococcus bicirculans		Ruminococcus	Ruminococcaceae	Clostridiales	Clostridia	Firmicutes	Bacteria
20	msp_0012	8457	1429	0	100	Ruminococcus sp. N15.MGS-57	99.4	98.5	100	Ruminococcus bicirculans	99.7	99	species	Ruminococcus bicirculans		Ruminococcus	Ruminococcaceae	Clostridiales	Clostridia	Firmicutes	Bacteria
20	msp_0012	8457	1429	0	99.9	Ruminococcus sp. CAG:57	98.8	98.5	99.9	Ruminococcus bicirculans	98.8	98.5	species	Ruminococcus bicirculans		Ruminococcus	Ruminococcaceae	Clostridiales	Clostridia	Firmicutes	Bacteria
20	msp_0012	8457	1429	0	97	Ruminococcus bicirculans 43_17	99.4	98.5	100	Ruminococcus bicirculans	99.7	98.8	species	Ruminococcus bicirculans		Ruminococcus	Ruminococcaceae	Clostridiales	Clostridia	Firmicutes	Bacteria
20	msp_0013	7801	4519	0	100	Eisenbergiella tayi NML120147	99.7	99.3	100	Eisenbergiella tayi	100	99.7	species	Eisenbergiella tayi		Eisenbergiella	Lachnospiraceae	Clostridiales	Clostridia	Firmicutes	Bacteria
20	msp_0013	7801	4519	0	100	Eisenbergiella tayi NML120146	99.7	99.3	100	Eisenbergiella tayi	100	99.7	species	Eisenbergiella tayi		Eisenbergiella	Lachnospiraceae	Clostridiales	Clostridia	Firmicutes	Bacteria
20	msp_0013	7801	4519	0	100	Fusicatenibacter sp. 2789STDY5834925	99.6	99.3	100	Eisenbergiella tayi	100	99.7	species	Eisenbergiella tayi		Eisenbergiella	Lachnospiraceae	Clostridiales	Clostridia	Firmicutes	Bacteria
20	msp_0013	7801	4519	0	100	Eisenbergiella tayi NML150140-1	99.7	99.2	100	Eisenbergiella tayi	99.9	99.6	species	Eisenbergiella tayi		Eisenbergiella	Lachnospiraceae	Clostridiales	Clostridia	Firmicutes	Bacteria
20	msp_0013	7801	4519	0	99.2	Eisenbergiella tayi NML140904	99.5	99	100	Eisenbergiella tayi	99.9	99.6	species	Eisenbergiella tayi		Eisenbergiella	Lachnospiraceae	Clostridiales	Clostridia	Firmicutes	Bacteria
20	msp_0013	7801	4519	0	99.4	Eisenbergiella tayi NML110678	99.5	98.8	100	Eisenbergiella tayi	99.9	99.4	species	Eisenbergiella tayi		Eisenbergiella	Lachnospiraceae	Clostridiales	Clostridia	Firmicutes	Bacteria
20	msp_0013	7801	4519	0	99.3	Lachnospiraceae bacterium NLAE-zl-G231	99.6	98.6	100	Eisenbergiella tayi	99.9	99.2	species	Eisenbergiella tayi		Eisenbergiella	Lachnospiraceae	Clostridiales	Clostridia	Firmicutes	Bacteria
20	msp_0013	7801	4519	0	99	Eisenbergiella tayi NML 110608	99.5	98.9	100	Eisenbergiella tayi	99.9	99.5	species	Eisenbergiella tayi		Eisenbergiella	Lachnospiraceae	Clostridiales	Clostridia	Firmicutes	Bacteria
20	msp_0013	7801	4519	0	99.3	Eisenbergiella tayi DSM 26961	99.5	98.6	100	Eisenbergiella tayi	99.8	99	species	Eisenbergiella tayi	Type	Eisenbergiella	Lachnospiraceae	Clostridiales	Clostridia	Firmicutes	Bacteria
20	msp_0013	7801	4519	0	99	Eisenbergiella tayi NML 120489	99.5	98.6	100	Eisenbergiella tayi	99.8	99	species	Eisenbergiella tayi		Eisenbergiella	Lachnospiraceae	Clostridiales	Clostridia	Firmicutes	Bacteria
20	msp_0013	7801	4519	0.3	99.6	Clostridiaceae bacterium MS3	98.2	98.6	99.7	Eisenbergiella tayi	99.7	98.8	species	Eisenbergiella tayi		Eisenbergiella	Lachnospiraceae	Clostridiales	Clostridia	Firmicutes	Bacteria
20	msp_0013	7801	4519	1.5	98.3	Lachnospiraceae bacterium 3_1_57FAA_CT1	99.3	98.2	98.4	Eisenbergiella tayi	99.3	98.2	species	Eisenbergiella tayi		Eisenbergiella	Lachnospiraceae	Clostridiales	Clostridia	Firmicutes	Bacteria
20	msp_0013	7801	4519	1.7	98.1	Lachnospiraceae bacterium VE202-12	98.3	98.2	98.1	Eisenbergiella tayi	98.3	98.2	species	Eisenbergiella tayi		Eisenbergiella	Lachnospiraceae	Clostridiales	Clostridia	Firmicutes	Bacteria
20	msp_0013	7801	4519	1.5	95.5	Clostridiales bacterium VE202-29	99.1	98.2	98.3	Eisenbergiella tayi	99.2	98.2	species	Eisenbergiella tayi		Eisenbergiella	Lachnospiraceae	Clostridiales	Clostridia	Firmicutes	Bacteria
20	msp_0013	7801	4519	1.6	95.2	Lachnospiraceae bacterium VE202-23	98.8	98.2	98.2	Eisenbergiella tayi	99.1	98.2	species	Eisenbergiella tayi		Eisenbergiella	Lachnospiraceae	Clostridiales	Clostridia	Firmicutes	Bacteria
20	msp_0014	7677	1431	0	99.9	Roseburia faecis 2789STDY5608863	99.5	99.1	100	Roseburia faecis	99.6	99.4	species	Roseburia faecis		Roseburia	Lachnospiraceae	Clostridiales	Clostridia	Firmicutes	Bacteria
20	msp_0014	7677	1431	0	100	Roseburia faecis M72	99.4	99.1	100	Roseburia faecis	99.6	99.4	species	Roseburia faecis	Type	Roseburia	Lachnospiraceae	Clostridiales	Clostridia	Firmicutes	Bacteria
20	msp_0014	7677	1431	0	99.5	Roseburia sp. CAG:18	98.9	99.1	99.8	Roseburia faecis	99.5	99.3	species	Roseburia faecis		Roseburia	Lachnospiraceae	Clostridiales	Clostridia	Firmicutes	Bacteria
20	msp_0014	7677	1431	0	96.3	Roseburia sp. CAG:18_43_25	99.4	99.1	96.3	Roseburia faecis	99.4	99.1	species	Roseburia faecis		Roseburia	Lachnospiraceae	Clostridiales	Clostridia	Firmicutes	Bacteria
20	msp_0015	7369	637	0	100	Bacteroides plebeius DSM 17135	99.3	97.5	100	Bacteroides plebeius	99.3	97.5	species	Bacteroides plebeius	Type	Bacteroides	Bacteroidaceae	Bacteroidales	Bacteroidia	Bacteroidetes	Bacteria
20	msp_0015	7369	637	0	100	Bacteroides plebeius CAG:211	98.5	98.2	100	Bacteroides plebeius	99.4	98.7	species	Bacteroides plebeius		Bacteroides	Bacteroidaceae	Bacteroidales	Bacteroidia	Bacteroidetes	Bacteria
20	msp_0015	7369	637	0	86.7	Bacteroides plebeius 45_130	99.4	97.8	100	Bacteroides plebeius	99.4	98.1	species	Bacteroides plebeius		Bacteroides	Bacteroidaceae	Bacteroidales	Bacteroidia	Bacteroidetes	Bacteria
20	msp_0016	7278	628	0	99.7	Roseburia intestinalis 2789STDY5834960	99.3	99.5	100	Roseburia intestinalis	99.7	99.7	species	Roseburia intestinalis		Roseburia	Lachnospiraceae	Clostridiales	Clostridia	Firmicutes	Bacteria
20	msp_0016	7278	628	0	99.8	Roseburia intestinalis XB6B4	99.2	99.5	100	Roseburia intestinalis	99.5	99.6	species	Roseburia intestinalis		Roseburia	Lachnospiraceae	Clostridiales	Clostridia	Firmicutes	Bacteria
20	msp_0016	7278	628	0	99.8	Roseburia intestinalis M50/1	99	99.5	100	Roseburia intestinalis	99.5	99.7	species	Roseburia intestinalis		Roseburia	Lachnospiraceae	Clostridiales	Clostridia	Firmicutes	Bacteria
20	msp_0016	7278	628	0.2	99.8	Roseburia intestinalis CAG:13	99	99.5	99.8	Roseburia intestinalis	99	99.5	species	Roseburia intestinalis		Roseburia	Lachnospiraceae	Clostridiales	Clostridia	Firmicutes	Bacteria
20	msp_0016	7278	628	0	99.8	Roseburia intestinalis L1-82	98.1	99.5	100	Roseburia intestinalis	99.6	99.7	species	Roseburia intestinalis	Type	Roseburia	Lachnospiraceae	Clostridiales	Clostridia	Firmicutes	Bacteria
20	msp_0016	7278	628	0	86.1	Roseburia intestinalis 43_16	98.6	99.4	100	Roseburia intestinalis	99.7	99.8	species	Roseburia intestinalis		Roseburia	Lachnospiraceae	Clostridiales	Clostridia	Firmicutes	Bacteria
20	msp_0017	7269	4349	0	99.8	Clostridium sp. KLE 1755	98.9	99.1	100	Clostridium sp. KLE 1755 & Clostridiales bacterium VE202-27	99.7	99.3	species	Clostridium sp. KLE 1755 & Clostridiales bacterium VE202-27		unclassified Clostridiales	unclassified Clostridiales	Clostridiales	Clostridia	Firmicutes	Bacteria
20	msp_0017	7269	4349	0.6	99.3	Clostridiales bacterium VE202-27	99	99	99.3	Clostridium sp. KLE 1755 & Clostridiales bacterium VE202-27	99	99	species	Clostridium sp. KLE 1755 & Clostridiales bacterium VE202-27		unclassified Clostridiales	unclassified Clostridiales	Clostridiales	Clostridia	Firmicutes	Bacteria
20	msp_0018	7257	2006	0	100	Bacteroides faecis MAJ27	99.7	99.6	100	Bacteroides faecis	99.8	99.7	species	Bacteroides faecis	Type	Bacteroides	Bacteroidaceae	Bacteroidales	Bacteroidia	Bacteroidetes	Bacteria
20	msp_0018	7257	2006	0	99.9	Bacteroides thetaiotaomicron 2789STDY5834846	99.7	99.6	100	Bacteroides faecis	99.8	99.8	species	Bacteroides faecis		Bacteroides	Bacteroidaceae	Bacteroidales	Bacteroidia	Bacteroidetes	Bacteria
20	msp_0018	7257	2006	0	99.8	Bacteroides sp. HMSC068A09	99.5	99.6	100	Bacteroides faecis	99.8	99.8	species	Bacteroides faecis		Bacteroides	Bacteroidaceae	Bacteroidales	Bacteroidia	Bacteroidetes	Bacteria
20	msp_0018	7257	2006	0	99.1	Bacteroides sp. HMSC067B03	99.4	99.6	100	Bacteroides faecis	99.8	99.7	species	Bacteroides faecis		Bacteroides	Bacteroidaceae	Bacteroidales	Bacteroidia	Bacteroidetes	Bacteria
20	msp_0018	7257	2006	0.3	94.1	Bacteroides faecis CAG:32	99.1	99.6	94.1	Bacteroides faecis	99.1	99.6	species	Bacteroides faecis		Bacteroides	Bacteroidaceae	Bacteroidales	Bacteroidia	Bacteroidetes	Bacteria
20	msp_0019	7217	2687	0	99.7	[Clostridium] clostridioforme WAL-7855	99	99.6	100	Clostridium clostridioforme 1	99.8	99.8	species	Clostridium clostridioforme 1		Lachnoclostridium	Lachnospiraceae	Clostridiales	Clostridia	Firmicutes	Bacteria
20	msp_0019	7217	2687	0	99.6	[Clostridium] clostridioforme 90A4	99	99.6	100	Clostridium clostridioforme 1	99.8	99.8	species	Clostridium clostridioforme 1		Lachnoclostridium	Lachnospiraceae	Clostridiales	Clostridia	Firmicutes	Bacteria
20	msp_0019	7217	2687	0	99.6	[Clostridium] clostridioforme 90A3	99	99.6	100	Clostridium clostridioforme 1	99.8	99.8	species	Clostridium clostridioforme 1		Lachnoclostridium	Lachnospiraceae	Clostridiales	Clostridia	Firmicutes	Bacteria
20	msp_0019	7217	2687	0	99.6	[Clostridium] clostridioforme 90B1	99	99.6	100	Clostridium clostridioforme 1	99.8	99.8	species	Clostridium clostridioforme 1		Lachnoclostridium	Lachnospiraceae	Clostridiales	Clostridia	Firmicutes	Bacteria
20	msp_0019	7217	2687	0	99.6	[Clostridium] clostridioforme 90A6	99	99.6	100	Clostridium clostridioforme 1	99.8	99.8	species	Clostridium clostridioforme 1		Lachnoclostridium	Lachnospiraceae	Clostridiales	Clostridia	Firmicutes	Bacteria
20	msp_0019	7217	2687	0	99.4	[Clostridium] clostridioforme 90A8	99	99.5	100	Clostridium clostridioforme 1	99.8	99.8	species	Clostridium clostridioforme 1		Lachnoclostridium	Lachnospiraceae	Clostridiales	Clostridia	Firmicutes	Bacteria
20	msp_0019	7217	2687	0	99.3	[Clostridium] clostridioforme 2_1_49FAA	99	99.5	100	Clostridium clostridioforme 1	99.8	99.8	species	Clostridium clostridioforme 1		Lachnoclostridium	Lachnospiraceae	Clostridiales	Clostridia	Firmicutes	Bacteria
20	msp_0019	7217	2687	0	99.1	[Clostridium] clostridioforme CM201	99.1	99.6	100	Clostridium clostridioforme 1	99.8	99.8	species	Clostridium clostridioforme 1		Lachnoclostridium	Lachnospiraceae	Clostridiales	Clostridia	Firmicutes	Bacteria
20	msp_0019	7217	2687	0	99.5	[Clostridium] clostridioforme NLAE-zl-G208	98.8	99.5	100	Clostridium clostridioforme 1	99.9	99.9	species	Clostridium clostridioforme 1		Lachnoclostridium	Lachnospiraceae	Clostridiales	Clostridia	Firmicutes	Bacteria
20	msp_0019	7217	2687	0	99.4	[Clostridium] clostridioforme NLAE-zl-C196	98.8	99.5	100	Clostridium clostridioforme 1	99.9	99.9	species	Clostridium clostridioforme 1		Lachnoclostridium	Lachnospiraceae	Clostridiales	Clostridia	Firmicutes	Bacteria
20	msp_0019	7217	2687	0	99.1	[Clostridium] clostridioforme 90A1	99	99.5	100	Clostridium clostridioforme 1	99.8	99.8	species	Clostridium clostridioforme 1		Lachnoclostridium	Lachnospiraceae	Clostridiales	Clostridia	Firmicutes	Bacteria
20	msp_0019	7217	2687	0	98.9	[Clostridium] clostridioforme ATCC 25537	98.9	99.5	100	Clostridium clostridioforme 1	99.9	99.9	species	Clostridium clostridioforme 1	Type	Lachnoclostridium	Lachnospiraceae	Clostridiales	Clostridia	Firmicutes	Bacteria
20	msp_0019	7217	2687	0	98.8	Clostridium sp. C105KSO14 C105KES143	98.8	99	100	Clostridium clostridioforme 1	99.1	99.2	species	Clostridium clostridioforme 1		Lachnoclostridium	Lachnospiraceae	Clostridiales	Clostridia	Firmicutes	Bacteria
20	msp_0019	7217	2687	0	98.7	[Clostridium] clostridioforme 2789STDY5834865	98.8	99	100	Clostridium clostridioforme 1	99	99.2	species	Clostridium clostridioforme 1		Lachnoclostridium	Lachnospiraceae	Clostridiales	Clostridia	Firmicutes	Bacteria
20	msp_0019	7217	2687	0	97.1	Clostridium clostridioforme CAG:132	98.4	99.1	99.9	Clostridium clostridioforme 1	98.8	99.1	species	Clostridium clostridioforme 1		Lachnoclostridium	Lachnospiraceae	Clostridiales	Clostridia	Firmicutes	Bacteria
20	msp_0019	7217	2687	0.5	97.4	Lachnoclostridium sp. YL32	96.8	98.8	97.4	Clostridium clostridioforme 1	96.8	98.8	species	Clostridium clostridioforme 1		Lachnoclostridium	Lachnospiraceae	Clostridiales	Clostridia	Firmicutes	Bacteria
20	msp_0019	7217	2687	0.5	94.6	[Clostridium] clostridioforme YL32	98.2	98.8	97.4	Clostridium clostridioforme 1	96.8	98.8	species	Clostridium clostridioforme 1		Lachnoclostridium	Lachnospiraceae	Clostridiales	Clostridia	Firmicutes	Bacteria
20	msp_0019	7217	2687	0	74.4	Clostridium clostridioforme CAG:511	98.6	99.5	100	Clostridium clostridioforme 1	99.9	99.9	species	Clostridium clostridioforme 1		Lachnoclostridium	Lachnospiraceae	Clostridiales	Clostridia	Firmicutes	Bacteria
20	msp_0019	7217	2687	7	67.2	[Clostridium] clostridioforme AGR2157	96.6	95.2	67.2	Clostridium clostridioforme 2	96.6	95.2	species	Clostridium clostridioforme 2		Lachnoclostridium	Lachnospiraceae	Clostridiales	Clostridia	Firmicutes	Bacteria
20	msp_0020	7050	1249	0	99.7	Bacteroides finegoldii 2789STDY5608840	99.6	99.4	99.9	Bacteroides finegoldii	99.8	99.6	species	Bacteroides finegoldii		Bacteroides	Bacteroidaceae	Bacteroidales	Bacteroidia	Bacteroidetes	Bacteria
20	msp_0020	7050	1249	0	99.7	Bacteroides finegoldii DSM 17565	99.5	99.4	99.9	Bacteroides finegoldii	99.8	99.7	species	Bacteroides finegoldii	Type	Bacteroides	Bacteroidaceae	Bacteroidales	Bacteroidia	Bacteroidetes	Bacteria
20	msp_0020	7050	1249	0	99.6	uncultured Bacteroides sp. 2789STDY5608861	99.6	98.6	99.8	Bacteroides finegoldii	99.7	98.8	species	Bacteroides finegoldii		Bacteroides	Bacteroidaceae	Bacteroidales	Bacteroidia	Bacteroidetes	Bacteria
20	msp_0020	7050	1249	0.1	99.1	Bacteroides finegoldii CL09T03C10	99.6	98.4	99.4	Bacteroides finegoldii	99.7	98.7	species	Bacteroides finegoldii		Bacteroides	Bacteroidaceae	Bacteroidales	Bacteroidia	Bacteroidetes	Bacteria
20	msp_0020	7050	1249	0	97.3	Bacteroides finegoldii CAG:203	99	99.5	99.9	Bacteroides finegoldii	99.8	99.8	species	Bacteroides finegoldii		Bacteroides	Bacteroidaceae	Bacteroidales	Bacteroidia	Bacteroidetes	Bacteria
20	msp_0020	7050	1249	2.2	76.1	Bacteroides finegoldii 42_12	98.2	98.5	76.1	Bacteroides finegoldii	98.2	98.5	species	Bacteroides finegoldii		Bacteroides	Bacteroidaceae	Bacteroidales	Bacteroidia	Bacteroidetes	Bacteria
20	msp_0021	6934	2151	0	100	Bacteroides caccae ATCC 43185	99.6	99.6	100	Bacteroides caccae	99.7	99.6	species	Bacteroides caccae	Type	Bacteroides	Bacteroidaceae	Bacteroidales	Bacteroidia	Bacteroidetes	Bacteria
20	msp_0021	6934	2151	0	99.9	Bacteroides caccae 2789STDY5834880	99.6	99.6	100	Bacteroides caccae	99.7	99.7	species	Bacteroides caccae		Bacteroides	Bacteroidaceae	Bacteroidales	Bacteroidia	Bacteroidetes	Bacteria
20	msp_0021	6934	2151	0	99.8	Bacteroides caccae 2789STDY5834946	99.5	99.6	100	Bacteroides caccae	99.7	99.7	species	Bacteroides caccae		Bacteroides	Bacteroidaceae	Bacteroidales	Bacteroidia	Bacteroidetes	Bacteria
20	msp_0021	6934	2151	0.1	99.8	Bacteroides caccae CL03T12C61	99.5	99.6	99.8	Bacteroides caccae	99.5	99.6	species	Bacteroides caccae		Bacteroides	Bacteroidaceae	Bacteroidales	Bacteroidia	Bacteroidetes	Bacteria
20	msp_0021	6934	2151	0	98.8	Bacteroides sp. 43_46	99.5	99.6	100	Bacteroides caccae	99.8	99.8	species	Bacteroides caccae		Bacteroides	Bacteroidaceae	Bacteroidales	Bacteroidia	Bacteroidetes	Bacteria
20	msp_0021	6934	2151	0	98.6	Bacteroides caccae CAG:21	99	99.7	100	Bacteroides caccae	99.8	99.8	species	Bacteroides caccae		Bacteroides	Bacteroidaceae	Bacteroidales	Bacteroidia	Bacteroidetes	Bacteria
20	msp_0022	6916	3583	0	99.9	Hungatella hathewayi 12489931	99.5	98.9	100	Hungatella hathewayi 2	99.8	99.4	species	Hungatella hathewayi 2		Hungatella	Clostridiaceae	Clostridiales	Clostridia	Firmicutes	Bacteria
20	msp_0022	6916	3583	0	99.7	Clostridia bacterium UC5.1-1F8	99.4	98.8	100	Hungatella hathewayi 2	99.8	99.1	species	Hungatella hathewayi 2		Hungatella	Clostridiaceae	Clostridiales	Clostridia	Firmicutes	Bacteria
20	msp_0022	6916	3583	0	99.9	Hungatella hathewayi VE202-04	99.1	98.9	100	Hungatella hathewayi 2	99.8	99.2	species	Hungatella hathewayi 2		Hungatella	Clostridiaceae	Clostridiales	Clostridia	Firmicutes	Bacteria
20	msp_0022	6916	3583	0	99.9	Hungatella hathewayi VE202-11	99.1	98.9	100	Hungatella hathewayi 2	99.8	99.2	species	Hungatella hathewayi 2		Hungatella	Clostridiaceae	Clostridiales	Clostridia	Firmicutes	Bacteria
20	msp_0022	6916	3583	0	99.9	Hungatella hathewayi 2789STDY5608850	99.1	98.3	99.9	Hungatella hathewayi 2	99.1	98.3	species	Hungatella hathewayi 2		Hungatella	Clostridiaceae	Clostridiales	Clostridia	Firmicutes	Bacteria
20	msp_0023	6641	668	0	99.6	Akkermansia sp. 54_46	99.8	98.9	100	Akkermansia muciniphila	99.9	99.6	species	Akkermansia muciniphila		Akkermansia	Akkermansiaceae	Verrucomicrobiales	Verrucomicrobiae	Verrucomicrobia	Bacteria
20	msp_0023	6641	668	0	100	Akkermansia muciniphila YL44	99.7	98.5	100	Akkermansia muciniphila	99.9	98.9	species	Akkermansia muciniphila		Akkermansia	Akkermansiaceae	Verrucomicrobiales	Verrucomicrobiae	Verrucomicrobia	Bacteria
20	msp_0023	6641	668	0	100	Akkermansia muciniphila Urmite	99.7	98.5	100	Akkermansia muciniphila	99.8	98.9	species	Akkermansia muciniphila		Akkermansia	Akkermansiaceae	Verrucomicrobiales	Verrucomicrobiae	Verrucomicrobia	Bacteria
20	msp_0023	6641	668	0	100	Akkermansia muciniphila ATCC BAA-835	99.7	98.5	100	Akkermansia muciniphila	99.8	98.7	species	Akkermansia muciniphila	Type	Akkermansia	Akkermansiaceae	Verrucomicrobiales	Verrucomicrobiae	Verrucomicrobia	Bacteria
20	msp_0023	6641	668	0	100	Akkermansia muciniphila Siamang.fasta	99.6	98.5	100	Akkermansia muciniphila	99.8	98.7	species	Akkermansia muciniphila		Akkermansia	Akkermansiaceae	Verrucomicrobiales	Verrucomicrobiae	Verrucomicrobia	Bacteria
20	msp_0023	6641	668	0	100	Akkermansia muciniphila An78	99.6	98.5	100	Akkermansia muciniphila	99.8	98.7	species	Akkermansia muciniphila		Akkermansia	Akkermansiaceae	Verrucomicrobiales	Verrucomicrobiae	Verrucomicrobia	Bacteria
20	msp_0023	6641	668	0	100	Akkermansia muciniphila Pig.fasta	99.5	98.5	100	Akkermansia muciniphila	99.9	98.9	species	Akkermansia muciniphila		Akkermansia	Akkermansiaceae	Verrucomicrobiales	Verrucomicrobiae	Verrucomicrobia	Bacteria
20	msp_0023	6641	668	0	99.9	Akkermansia muciniphila MG2_JASPER.fasta	99.5	98.5	100	Akkermansia muciniphila	99.9	98.9	species	Akkermansia muciniphila		Akkermansia	Akkermansiaceae	Verrucomicrobiales	Verrucomicrobiae	Verrucomicrobia	Bacteria
20	msp_0023	6641	668	0	99.9	Akkermansia muciniphila Reindeer.fasta	99.5	98.5	100	Akkermansia muciniphila	99.9	98.9	species	Akkermansia muciniphila		Akkermansia	Akkermansiaceae	Verrucomicrobiales	Verrucomicrobiae	Verrucomicrobia	Bacteria
20	msp_0023	6641	668	0	100	Akkermansia muciniphila Mouse_1_89.fasta	99.4	98.5	100	Akkermansia muciniphila	99.9	98.9	species	Akkermansia muciniphila		Akkermansia	Akkermansiaceae	Verrucomicrobiales	Verrucomicrobiae	Verrucomicrobia	Bacteria
20	msp_0023	6641	668	0	99.6	Akkermansia muciniphila Chimpanzee_2_2.fasta	99.6	98.6	100	Akkermansia muciniphila	99.9	99.2	species	Akkermansia muciniphila		Akkermansia	Akkermansiaceae	Verrucomicrobiales	Verrucomicrobiae	Verrucomicrobia	Bacteria
20	msp_0023	6641	668	0	99.6	Akkermansia muciniphila Elephant.fasta	99.6	98.5	100	Akkermansia muciniphila	99.9	98.9	species	Akkermansia muciniphila		Akkermansia	Akkermansiaceae	Verrucomicrobiales	Verrucomicrobiae	Verrucomicrobia	Bacteria
20	msp_0023	6641	668	0	99.7	Akkermansia muciniphila Horse.fasta	99.4	98.5	100	Akkermansia muciniphila	99.8	98.7	species	Akkermansia muciniphila		Akkermansia	Akkermansiaceae	Verrucomicrobiales	Verrucomicrobiae	Verrucomicrobia	Bacteria
20	msp_0023	6641	668	0	99.4	Akkermansia muciniphila Chimpanzee_1.fasta	99.5	98.5	100	Akkermansia muciniphila	99.8	98.7	species	Akkermansia muciniphila		Akkermansia	Akkermansiaceae	Verrucomicrobiales	Verrucomicrobiae	Verrucomicrobia	Bacteria
20	msp_0023	6641	668	0	99.4	Akkermansia muciniphila CAG:154	98.3	98.6	100	Akkermansia muciniphila	99.9	99.4	species	Akkermansia muciniphila		Akkermansia	Akkermansiaceae	Verrucomicrobiales	Verrucomicrobiae	Verrucomicrobia	Bacteria
20	msp_0023	6641	668	0.4	99.6	Akkermansia muciniphila Mouse_2_MG.fasta	98.8	95.8	99.6	Akkermansia muciniphila	98.8	95.8	species	Akkermansia muciniphila		Akkermansia	Akkermansiaceae	Verrucomicrobiales	Verrucomicrobiae	Verrucomicrobia	Bacteria
20	msp_0023	6641	668	0.4	99.6	Akkermansia muciniphila MOUSE_M89_JASPER.fasta	98.8	95.8	99.6	Akkermansia muciniphila	98.8	95.8	species	Akkermansia muciniphila		Akkermansia	Akkermansiaceae	Verrucomicrobiales	Verrucomicrobiae	Verrucomicrobia	Bacteria
20	msp_0023	6641	668	0.4	99.6	Akkermansia muciniphila Chimpanzee_2_1.fasta	98.8	95.8	99.6	Akkermansia muciniphila	98.8	95.8	species	Akkermansia muciniphila		Akkermansia	Akkermansiaceae	Verrucomicrobiales	Verrucomicrobiae	Verrucomicrobia	Bacteria
20	msp_0023	6641	668	0	91	Akkermansia sp. UNK.MGS-1	99.4	98.9	100	Akkermansia muciniphila	99.9	99.6	species	Akkermansia muciniphila		Akkermansia	Akkermansiaceae	Verrucomicrobiales	Verrucomicrobiae	Verrucomicrobia	Bacteria
20	msp_0023	6641	668	0	89.4	Akkermansia sp. Phil8	99.6	98.7	100	Akkermansia muciniphila	99.9	99.6	species	Akkermansia muciniphila		Akkermansia	Akkermansiaceae	Verrucomicrobiales	Verrucomicrobiae	Verrucomicrobia	Bacteria
20	msp_0024	6553	393	0	100	Paraprevotella clara YIT 11840	98.8	98.5	100	Paraprevotella clara	98.8	98.5	species	Paraprevotella clara	Type	Paraprevotella	Prevotellaceae	Bacteroidales	Bacteroidia	Bacteroidetes	Bacteria
20	msp_0024	6553	393	0	99.7	Paraprevotella clara CAG:116	97.9	99.2	100	Paraprevotella clara	99	99.4	species	Paraprevotella clara		Paraprevotella	Prevotellaceae	Bacteroidales	Bacteroidia	Bacteroidetes	Bacteria
20	msp_0025	6513	1192	0	99.9	Parabacteroides merdae 2789STDY5834848	99.6	99.3	100	Parabacteroides merdae	99.7	99.5	species	Parabacteroides merdae		Parabacteroides	Tannerellaceae	Bacteroidales	Bacteroidia	Bacteroidetes	Bacteria
20	msp_0025	6513	1192	0	99.9	Parabacteroides merdae ATCC 43184	99.6	99.3	100	Parabacteroides merdae	99.7	99.5	species	Parabacteroides merdae	Type	Parabacteroides	Tannerellaceae	Bacteroidales	Bacteroidia	Bacteroidetes	Bacteria
20	msp_0025	6513	1192	0	99.9	Parabacteroides merdae CL09T00C40	99.5	99.3	100	Parabacteroides merdae	99.7	99.5	species	Parabacteroides merdae		Parabacteroides	Tannerellaceae	Bacteroidales	Bacteroidia	Bacteroidetes	Bacteria
20	msp_0025	6513	1192	0	100	Parabacteroides merdae CL03T12C32	99.5	98.9	100	Parabacteroides merdae	99.5	98.9	species	Parabacteroides merdae		Parabacteroides	Tannerellaceae	Bacteroidales	Bacteroidia	Bacteroidetes	Bacteria
20	msp_0025	6513	1192	0	98.9	Bacteroides sp. UNK.MGS-14	99	99.3	100	Parabacteroides merdae	99.7	99.6	species	Parabacteroides merdae		Parabacteroides	Tannerellaceae	Bacteroidales	Bacteroidia	Bacteroidetes	Bacteria
20	msp_0025	6513	1192	0	98.7	Parabacteroides sp. merdae-related_45_40	98.9	99.2	100	Parabacteroides merdae	99.8	99.7	species	Parabacteroides merdae		Parabacteroides	Tannerellaceae	Bacteroidales	Bacteroidia	Bacteroidetes	Bacteria
20	msp_0025	6513	1192	0	98.5	Parabacteroides merdae CAG:48	96.9	99.2	100	Parabacteroides merdae	99.8	99.7	species	Parabacteroides merdae		Parabacteroides	Tannerellaceae	Bacteroidales	Bacteroidia	Bacteroidetes	Bacteria
20	msp_0026	6479	2406	0.1	99.9	Parabacteroides sp. ASF519	99.8	99.1	99.9	Parabacteroides goldsteinii	99.8	99.1	species	Parabacteroides goldsteinii		Parabacteroides	Tannerellaceae	Bacteroidales	Bacteroidia	Bacteroidetes	Bacteria
20	msp_0026	6479	2406	0.1	99.9	Parabacteroides goldsteinii dnLKV18	99.8	99.1	99.9	Parabacteroides goldsteinii	99.8	99.1	species	Parabacteroides goldsteinii		Parabacteroides	Tannerellaceae	Bacteroidales	Bacteroidia	Bacteroidetes	Bacteria
20	msp_0026	6479	2406	0	100	Parabacteroides goldsteinii DSM 19448 = WAL 12034	99.7	99	100	Parabacteroides goldsteinii	99.8	99.4	species	Parabacteroides goldsteinii	Type	Parabacteroides	Tannerellaceae	Bacteroidales	Bacteroidia	Bacteroidetes	Bacteria
20	msp_0026	6479	2406	0	99.8	Parabacteroides goldsteinii CL02T12C30	99.7	98.9	100	Parabacteroides goldsteinii	99.8	99.3	species	Parabacteroides goldsteinii		Parabacteroides	Tannerellaceae	Bacteroidales	Bacteroidia	Bacteroidetes	Bacteria
20	msp_0026	6479	2406	0	100	Parabacteroides goldsteinii 910340	99.3	99	100	Parabacteroides goldsteinii	99.8	99.4	species	Parabacteroides goldsteinii		Parabacteroides	Tannerellaceae	Bacteroidales	Bacteroidia	Bacteroidetes	Bacteria
20	msp_0027	6477	490	0	100	[Eubacterium] eligens 2789STDY5834878	99.4	98.7	100	Eubacterium eligens	99.5	99.1	species	Eubacterium eligens		Eubacterium	Eubacteriaceae	Clostridiales	Clostridia	Firmicutes	Bacteria
20	msp_0027	6477	490	0	100	[Eubacterium] eligens 2789STDY5834875	99.3	98.7	100	Eubacterium eligens	99.4	98.9	species	Eubacterium eligens		Eubacterium	Eubacteriaceae	Clostridiales	Clostridia	Firmicutes	Bacteria
20	msp_0027	6477	490	0	100	[Eubacterium] eligens ATCC 27750	99.3	98.4	100	Eubacterium eligens	99.3	98.4	species	Eubacterium eligens	Type	Eubacterium	Eubacteriaceae	Clostridiales	Clostridia	Firmicutes	Bacteria
20	msp_0027	6477	490	0	99.6	Eubacterium eligens CAG:72	98.9	98.7	100	Eubacterium eligens	99.4	99	species	Eubacterium eligens		Eubacterium	Eubacteriaceae	Clostridiales	Clostridia	Firmicutes	Bacteria
20	msp_0027	6477	490	0	96.9	[Eubacterium] eligens 37_24	99.1	98.7	100	Eubacterium eligens	99.5	99.2	species	Eubacterium eligens		Eubacterium	Eubacteriaceae	Clostridiales	Clostridia	Firmicutes	Bacteria
spec	msp_0028	6475	1629	0.1	99.9	Klebsiella pneumoniae subsp. pneumoniae HS11286	99.7	99.1					species	Klebsiella pneumoniae	Type	Klebsiella	Enterobacteriaceae	Enterobacterales	Gammaproteobacteria	Proteobacteria	Bacteria
20	msp_0029	6298	1575	0	100	Bacteroides stercoris DSM 19555	99.5	98.9	100	Bacteroides stercoris	99.6	99.3	species	Bacteroides stercoris		Bacteroides	Bacteroidaceae	Bacteroidales	Bacteroidia	Bacteroidetes	Bacteria
20	msp_0029	6298	1575	0	100	Bacteroides stercoris ATCC 43183	99.5	98.9	100	Bacteroides stercoris	99.6	99.3	species	Bacteroides stercoris	Type	Bacteroides	Bacteroidaceae	Bacteroidales	Bacteroidia	Bacteroidetes	Bacteria
20	msp_0029	6298	1575	0	100	Bacteroides stercoris CC31F	99.4	98.9	100	Bacteroides stercoris	99.6	99.2	species	Bacteroides stercoris		Bacteroides	Bacteroidaceae	Bacteroidales	Bacteroidia	Bacteroidetes	Bacteria
20	msp_0029	6298	1575	0	100	Bacteroides stercoris CL09T03C01	99.3	98.9	100	Bacteroides stercoris	99.6	99	species	Bacteroides stercoris		Bacteroides	Bacteroidaceae	Bacteroidales	Bacteroidia	Bacteroidetes	Bacteria
20	msp_0029	6298	1575	0.1	99	Bacteroides stercoris CAG:120	98.2	98.9	99	Bacteroides stercoris	98.2	98.9	species	Bacteroides stercoris		Bacteroides	Bacteroidaceae	Bacteroidales	Bacteroidia	Bacteroidetes	Bacteria
20	msp_0030	6195	918	0	100	Alistipes finegoldii 2789STDY5834947	99.4	98.5	100	Alistipes onderdonkii	99.8	99.1	species	Alistipes onderdonkii		Alistipes	Rikenellaceae	Bacteroidales	Bacteroidia	Bacteroidetes	Bacteria
20	msp_0030	6195	918	0	100	Alistipes onderdonkii An90	99.5	98.4	100	Alistipes onderdonkii	99.6	98.6	species	Alistipes onderdonkii		Alistipes	Rikenellaceae	Bacteroidales	Bacteroidia	Bacteroidetes	Bacteria
20	msp_0030	6195	918	0	100	Alistipes onderdonkii WAL 8169 = DSM 19147	99.5	98.4	100	Alistipes onderdonkii	99.6	98.6	species	Alistipes onderdonkii	Type	Alistipes	Rikenellaceae	Bacteroidales	Bacteroidia	Bacteroidetes	Bacteria
20	msp_0030	6195	918	0	100	Alistipes finegoldii 2789STDY5608890	98.9	98.8	100	Alistipes onderdonkii	99.8	99.4	species	Alistipes onderdonkii		Alistipes	Rikenellaceae	Bacteroidales	Bacteroidia	Bacteroidetes	Bacteria
20	msp_0030	6195	918	0.1	99.7	Alistipes sp. AL-1 human stool	99.5	98.4	99.7	Alistipes onderdonkii	99.5	98.4	species	Alistipes onderdonkii		Alistipes	Rikenellaceae	Bacteroidales	Bacteroidia	Bacteroidetes	Bacteria
20	msp_0030	6195	918	0.1	99.7	Alistipes sp. AL-1	99.5	98.4	99.7	Alistipes onderdonkii	99.5	98.4	species	Alistipes onderdonkii		Alistipes	Rikenellaceae	Bacteroidales	Bacteroidia	Bacteroidetes	Bacteria
20	msp_0030	6195	918	0	99.2	Alistipes sp. CAG:29	98.2	99.1	100	Alistipes onderdonkii	99.8	99.7	species	Alistipes onderdonkii		Alistipes	Rikenellaceae	Bacteroidales	Bacteroidia	Bacteroidetes	Bacteria
20	msp_0031	6002	2234	0	100	Bacteroides fragilis DCMOUH0085B	99.8	99.3	100	Bacteroides fragilis 2	99.9	99.6	species	Bacteroides fragilis 2		Bacteroides	Bacteroidaceae	Bacteroidales	Bacteroidia	Bacteroidetes	Bacteria
20	msp_0031	6002	2234	0	99.9	Bacteroides fragilis HMW 610	99.8	99.3	100	Bacteroides fragilis 2	99.9	99.5	species	Bacteroides fragilis 2		Bacteroides	Bacteroidaceae	Bacteroidales	Bacteroidia	Bacteroidetes	Bacteria
20	msp_0031	6002	2234	0	100	Bacteroides sp. UW	99.7	99.3	100	Bacteroides fragilis 2	99.9	99.8	species	Bacteroides fragilis 2		Bacteroides	Bacteroidaceae	Bacteroidales	Bacteroidia	Bacteroidetes	Bacteria
20	msp_0031	6002	2234	0	100	Bacteroides fragilis DCMSKEJBY0001B	99.7	99.3	100	Bacteroides fragilis 2	99.8	99.4	species	Bacteroides fragilis 2		Bacteroides	Bacteroidaceae	Bacteroidales	Bacteroidia	Bacteroidetes	Bacteria
20	msp_0031	6002	2234	0	100	Bacteroides fragilis DCMOUH0017B	99.7	99.3	100	Bacteroides fragilis 2	99.7	99.3	species	Bacteroides fragilis 2		Bacteroides	Bacteroidaceae	Bacteroidales	Bacteroidia	Bacteroidetes	Bacteria
20	msp_0031	6002	2234	0	99.9	Bacteroides fragilis DCMOUH0018B	99.7	99.3	100	Bacteroides fragilis 2	99.9	99.6	species	Bacteroides fragilis 2		Bacteroides	Bacteroidaceae	Bacteroidales	Bacteroidia	Bacteroidetes	Bacteria
20	msp_0031	6002	2234	0	99.9	Bacteroides fragilis BF8	99.8	99.2	100	Bacteroides fragilis 2	99.9	99.8	species	Bacteroides fragilis 2		Bacteroides	Bacteroidaceae	Bacteroidales	Bacteroidia	Bacteroidetes	Bacteria
20	msp_0031	6002	2234	0	99.9	Bacteroides fragilis O:21	99.7	99.2	100	Bacteroides fragilis 2	99.9	99.8	species	Bacteroides fragilis 2		Bacteroides	Bacteroidaceae	Bacteroidales	Bacteroidia	Bacteroidetes	Bacteria
20	msp_0031	6002	2234	0	99.6	Bacteroides fragilis 3_1_12	99.7	99.3	100	Bacteroides fragilis 2	99.9	99.8	species	Bacteroides fragilis 2		Bacteroides	Bacteroidaceae	Bacteroidales	Bacteroidia	Bacteroidetes	Bacteria
20	msp_0031	6002	2234	0	99.6	Bacteroides fragilis DCMOUH0067B	99.7	99.3	100	Bacteroides fragilis 2	99.9	99.7	species	Bacteroides fragilis 2		Bacteroides	Bacteroidaceae	Bacteroidales	Bacteroidia	Bacteroidetes	Bacteria
20	msp_0031	6002	2234	0	98.3	Bacteroides fragilis HMW 616	99.8	99.1	100	Bacteroides fragilis 2	99.9	99.6	species	Bacteroides fragilis 2		Bacteroides	Bacteroidaceae	Bacteroidales	Bacteroidia	Bacteroidetes	Bacteria
20	msp_0031	6002	2234	0	97.5	Bacteroides fragilis CAG:558	98.9	99.3	100	Bacteroides fragilis 2	99.9	99.7	species	Bacteroides fragilis 2		Bacteroides	Bacteroidaceae	Bacteroidales	Bacteroidia	Bacteroidetes	Bacteria
20	msp_0032	5915	1525	0.3	99.3	Faecalibacterium sp. CAG:74_58_120	98.7	98.2	99.3	Faecalibacterium sp. CAG:74_58_120	98.7	98.2	species	Faecalibacterium sp. CAG:74_58_120		Faecalibacterium	Ruminococcaceae	Clostridiales	Clostridia	Firmicutes	Bacteria
20	msp_0032	5915	1525	0	99.8	Faecalibacterium sp. CAG:74	97.1	98.3	99.8	Faecalibacterium sp. CAG:74	97.1	98.3	species	Faecalibacterium sp. CAG:74		Faecalibacterium	Ruminococcaceae	Clostridiales	Clostridia	Firmicutes	Bacteria
20	msp_0033	5746	372	0	100	Bacteroides dorei CL03T12C01	98.8	99.5	100	Bacteroides dorei	98.9	99.7	species	Bacteroides dorei		Bacteroides	Bacteroidaceae	Bacteroidales	Bacteroidia	Bacteroidetes	Bacteria
20	msp_0033	5746	372	0	98.9	Bacteroides dorei 5_1_36/D4	99	99.5	99.2	Bacteroides dorei	99	99.7	species	Bacteroides dorei		Bacteroides	Bacteroidaceae	Bacteroidales	Bacteroidia	Bacteroidetes	Bacteria
20	msp_0033	5746	372	0	98.9	Bacteroides sp. 9_1_42FAA	98.9	99.5	98.9	Bacteroides dorei	98.9	99.5	species	Bacteroides dorei		Bacteroides	Bacteroidaceae	Bacteroidales	Bacteroidia	Bacteroidetes	Bacteria
20	msp_0033	5746	372	0	98.9	Bacteroides dorei An16	98.8	99.6	100	Bacteroides dorei	99	99.7	species	Bacteroides dorei		Bacteroides	Bacteroidaceae	Bacteroidales	Bacteroidia	Bacteroidetes	Bacteria
20	msp_0033	5746	372	0	100	Bacteroides dorei HS1_L_1_B_010	98.8	99.6	100	Bacteroides dorei	99	99.7	species	Bacteroides dorei		Bacteroides	Bacteroidaceae	Bacteroidales	Bacteroidia	Bacteroidetes	Bacteria
20	msp_0033	5746	372	0	98.7	Bacteroides sp. 3_1_33FAA	98.9	99.5	99.2	Bacteroides dorei	99	99.6	species	Bacteroides dorei		Bacteroides	Bacteroidaceae	Bacteroidales	Bacteroidia	Bacteroidetes	Bacteria
20	msp_0033	5746	372	0	98.7	Bacteroidia bacterium UC5.1-2G11	98.9	99.4	100	Bacteroides dorei	99	99.7	species	Bacteroides dorei		Bacteroides	Bacteroidaceae	Bacteroidales	Bacteroidia	Bacteroidetes	Bacteria
20	msp_0033	5746	372	0	98.4	Bacteroides dorei DSM 17855	98.9	99.5	99.2	Bacteroides dorei	99	99.7	species	Bacteroides dorei	Type	Bacteroides	Bacteroidaceae	Bacteroidales	Bacteroidia	Bacteroidetes	Bacteria
20	msp_0033	5746	372	0	97.8	Bacteroides dorei CL02T12C06	98.9	99.6	99.2	Bacteroides dorei	99	99.7	species	Bacteroides dorei		Bacteroides	Bacteroidaceae	Bacteroidales	Bacteroidia	Bacteroidetes	Bacteria
20	msp_0033	5746	372	0	97.8	Bacteroides dorei CL02T00C15	98.9	99.6	99.2	Bacteroides dorei	99	99.7	species	Bacteroides dorei		Bacteroides	Bacteroidaceae	Bacteroidales	Bacteroidia	Bacteroidetes	Bacteria
20	msp_0033	5746	372	0	97	Bacteroides dorei An41	98.9	99.5	100	Bacteroides dorei	99	99.7	species	Bacteroides dorei		Bacteroides	Bacteroidaceae	Bacteroidales	Bacteroidia	Bacteroidetes	Bacteria
20	msp_0033	5746	372	0	86.8	Bacteroides dorei CAG:222	98.6	99.6	100	Bacteroides dorei	98.9	99.7	species	Bacteroides dorei		Bacteroides	Bacteroidaceae	Bacteroidales	Bacteroidia	Bacteroidetes	Bacteria
20	msp_0034	5738	1897	0	100	Bacteroides eggerthii 1_2_48FAA	99.6	99.7	100	Bacteroides eggerthii	99.7	99.8	species	Bacteroides eggerthii		Bacteroides	Bacteroidaceae	Bacteroidales	Bacteroidia	Bacteroidetes	Bacteria
20	msp_0034	5738	1897	0	100	Bacteroides eggerthii DSM 20697	99.6	99.5	100	Bacteroides eggerthii	99.7	99.6	species	Bacteroides eggerthii	Type	Bacteroides	Bacteroidaceae	Bacteroidales	Bacteroidia	Bacteroidetes	Bacteria
20	msp_0034	5738	1897	0	99.4	Bacteroides eggerthii CAG:109	99.1	99.5	99.4	Bacteroides eggerthii	99.1	99.5	species	Bacteroides eggerthii		Bacteroides	Bacteroidaceae	Bacteroidales	Bacteroidia	Bacteroidetes	Bacteria
20	msp_0035	5731	2700	0	100	Bacteroides salyersiae 2789STDY5608871	99.8	99.6	100	Bacteroides salyersiae	99.9	99.7	species	Bacteroides salyersiae		Bacteroides	Bacteroidaceae	Bacteroidales	Bacteroidia	Bacteroidetes	Bacteria
20	msp_0035	5731	2700	0	100	Bacteroides salyersiae CL02T12C01	99.8	99.5	100	Bacteroides salyersiae	99.9	99.6	species	Bacteroides salyersiae		Bacteroides	Bacteroidaceae	Bacteroidales	Bacteroidia	Bacteroidetes	Bacteria
20	msp_0035	5731	2700	0	100	Bacteroides salyersiae WAL 10018 = DSM 18765 = JCM 12988	99.8	99.5	100	Bacteroides salyersiae	99.8	99.5	species	Bacteroides salyersiae	Type	Bacteroides	Bacteroidaceae	Bacteroidales	Bacteroidia	Bacteroidetes	Bacteria
20	msp_0035	5731	2700	0	99.7	Bacteroides sp. CAG:189	98.7	99.7	100	Bacteroides salyersiae	99.9	99.9	species	Bacteroides salyersiae		Bacteroides	Bacteroidaceae	Bacteroidales	Bacteroidia	Bacteroidetes	Bacteria
20	msp_0037	5580	1217	0.1	99.8	Clostridium sp. CAG:127	99.2	99.3	99.8	Clostridium sp. CAG:127	99.2	99.3	species	Clostridium sp. CAG:127		unclassified Clostridiales	unclassified Clostridiales	Clostridiales	Clostridia	Firmicutes	Bacteria
20	msp_0038	5502	1789	0	100	Bacteroides massiliensis B84634 = Timone 84634 = DSM 17679 = JCM 13223	99.3	99.5	100	Bacteroides massiliensis	99.4	99.7	species	Bacteroides massiliensis	Type	Bacteroides	Bacteroidaceae	Bacteroidales	Bacteroidia	Bacteroidetes	Bacteria
20	msp_0038	5502	1789	0	99.7	Bacteroides sp. CAG:98	98.6	99.5	99.7	Bacteroides massiliensis	98.6	99.5	species	Bacteroides massiliensis		Bacteroides	Bacteroidaceae	Bacteroidales	Bacteroidia	Bacteroidetes	Bacteria
20	msp_0039	5438	767	0	100	Prevotella copri DSM 18205	98.7	98.2	100	Prevotella copri	98.8	98.4	species	Prevotella copri 1	Type	Prevotella	Prevotellaceae	Bacteroidales	Bacteroidia	Bacteroidetes	Bacteria
20	msp_0039	5438	767	0	99.9	Prevotella copri CAG:164	98.4	98.2	100	Prevotella copri	99.1	98.6	species	Prevotella copri 1		Prevotella	Prevotellaceae	Bacteroidales	Bacteroidia	Bacteroidetes	Bacteria
20	msp_0040	5382	1077	0	100	Coprococcus eutactus 2789STDY5608888	99.7	99.5	100	Coprococcus eutactus 2	99.8	99.7	species	Coprococcus eutactus 2		Coprococcus	Lachnospiraceae	Clostridiales	Clostridia	Firmicutes	Bacteria
20	msp_0040	5382	1077	0	100	Coprococcus eutactus 2789STDY5608829	99.8	99.4	100	Coprococcus eutactus 2	99.8	99.7	species	Coprococcus eutactus 2		Coprococcus	Lachnospiraceae	Clostridiales	Clostridia	Firmicutes	Bacteria
20	msp_0040	5382	1077	0	99.9	Coprococcus eutactus 2789STDY5834963	99.8	99.4	100	Coprococcus eutactus 2	99.8	99.7	species	Coprococcus eutactus 2		Coprococcus	Lachnospiraceae	Clostridiales	Clostridia	Firmicutes	Bacteria
20	msp_0040	5382	1077	0	100	Coprococcus eutactus 2789STDY5608843	99.7	99.4	100	Coprococcus eutactus 2	99.8	99.7	species	Coprococcus eutactus 2		Coprococcus	Lachnospiraceae	Clostridiales	Clostridia	Firmicutes	Bacteria
20	msp_0040	5382	1077	0	100	Coprococcus sp. CAG:131	98.8	99.4	100	Coprococcus eutactus 2	99.8	99.6	species	Coprococcus eutactus 2		Coprococcus	Lachnospiraceae	Clostridiales	Clostridia	Firmicutes	Bacteria
20	msp_0040	5382	1077	0	97.5	Coprococcus sp. ART55/1	96.1	99.4	99.5	Coprococcus eutactus 2	99.1	99.5	species	Coprococcus eutactus 2		Coprococcus	Lachnospiraceae	Clostridiales	Clostridia	Firmicutes	Bacteria
20	msp_0040	5382	1077	0	67.8	Coprococcus sp. CAG:131_42_139	99.5	99.4	67.8	Coprococcus eutactus 2	99.5	99.4	species	Coprococcus eutactus 2		Coprococcus	Lachnospiraceae	Clostridiales	Clostridia	Firmicutes	Bacteria
20	msp_0041	5369	1453	0	99.7	Bacteroides coprocola DSM 17136	99.1	99.1	100	Bacteroides coprocola	99.3	99.3	species	Bacteroides coprocola	Type	Bacteroides	Bacteroidaceae	Bacteroidales	Bacteroidia	Bacteroidetes	Bacteria
20	msp_0041	5369	1453	0	99.7	Bacteroides coprocola CAG:162	98.3	99.2	99.7	Bacteroides coprocola	98.3	99.2	species	Bacteroides coprocola		Bacteroides	Bacteroidaceae	Bacteroidales	Bacteroidia	Bacteroidetes	Bacteria
20	msp_0042	5356	3775	0.5	98.1	Hungatella hathewayi 2789STDY5834916	99.3	99.2	99.2	Hungatella hathewayi 1	99.7	99.4	species	Hungatella hathewayi 1		Hungatella	Clostridiaceae	Clostridiales	Clostridia	Firmicutes	Bacteria
20	msp_0042	5356	3775	1.5	96.8	Clostridium hathewayi CAG:224	97.9	99.3	96.8	Hungatella hathewayi 1	97.9	99.3	species	Hungatella hathewayi 1		Hungatella	Clostridiaceae	Clostridiales	Clostridia	Firmicutes	Bacteria
20	msp_0042	5356	3775	0	98.1	Hungatella hathewayi DSM 13479	94.4	99.5	99.9	Hungatella hathewayi 1	99.9	99.6	species	Hungatella hathewayi 1	Type	Hungatella	Clostridiaceae	Clostridiales	Clostridia	Firmicutes	Bacteria
20	msp_0043	5316	682	0	100	uncultured Ruminococcus sp. 2789STDY5834972	99.5	98.6	100	Ruminococcus bromii	99.6	98.9	species	Ruminococcus bromii 2		Ruminococcus	Ruminococcaceae	Clostridiales	Clostridia	Firmicutes	Bacteria
20	msp_0043	5316	682	0	100	Ruminococcus bromii L2-63	99.3	98.6	100	Ruminococcus bromii	99.5	98.8	species	Ruminococcus bromii 2		Ruminococcus	Ruminococcaceae	Clostridiales	Clostridia	Firmicutes	Bacteria
20	msp_0043	5316	682	0	100	Ruminococcus sp. A254.MGS-108	99.1	98.6	100	Ruminococcus bromii	99.5	98.8	species	Ruminococcus bromii 2		Ruminococcus	Ruminococcaceae	Clostridiales	Clostridia	Firmicutes	Bacteria
20	msp_0043	5316	682	0	100	Ruminococcus sp. CAG:108	99.1	98.6	100	Ruminococcus bromii	99.5	98.7	species	Ruminococcus bromii 2		Ruminococcus	Ruminococcaceae	Clostridiales	Clostridia	Firmicutes	Bacteria
20	msp_0043	5316	682	1	81.4	Ruminococcus sp. CAG:108-related_41_35	99	98.5	87	Ruminococcus bromii	98.3	97.4	species	Ruminococcus bromii 2		Ruminococcus	Ruminococcaceae	Clostridiales	Clostridia	Firmicutes	Bacteria
20	msp_0044	5293	1490	0	93.4	Bacteroides uniformis DSM 6597	99.3	99.1	100	Bacteroides uniformis	99.5	99.7	species	Bacteroides uniformis		Bacteroides	Bacteroidaceae	Bacteroidales	Bacteroidia	Bacteroidetes	Bacteria
20	msp_0044	5293	1490	0	90.9	Catenibacterium mitsuokai 2789STDY5608825	99.3	99.1	100	Bacteroides uniformis	99.4	99.5	species	Bacteroides uniformis		Bacteroides	Bacteroidaceae	Bacteroidales	Bacteroidia	Bacteroidetes	Bacteria
20	msp_0044	5293	1490	0	90.6	Bacteroides uniformis KLE1607	99.4	99.1	100	Bacteroides uniformis	99.5	99.6	species	Bacteroides uniformis		Bacteroides	Bacteroidaceae	Bacteroidales	Bacteroidia	Bacteroidetes	Bacteria
20	msp_0044	5293	1490	0	90.4	Bacteroides uniformis 2789STDY5834844	99.4	99.1	100	Bacteroides uniformis	99.4	99.6	species	Bacteroides uniformis		Bacteroides	Bacteroidaceae	Bacteroidales	Bacteroidia	Bacteroidetes	Bacteria
20	msp_0044	5293	1490	0	89.3	Bacteroides uniformis 2789STDY5834898	99.4	99.1	100	Bacteroides uniformis	99.4	99.5	species	Bacteroides uniformis		Bacteroides	Bacteroidaceae	Bacteroidales	Bacteroidia	Bacteroidetes	Bacteria
20	msp_0044	5293	1490	0	88.4	Bacteroides uniformis 2789STDY5834847	99.4	99.1	100	Bacteroides uniformis	99.5	99.6	species	Bacteroides uniformis		Bacteroides	Bacteroidaceae	Bacteroidales	Bacteroidia	Bacteroidetes	Bacteria
20	msp_0044	5293	1490	0	86.9	Bacteroides uniformis 2789STDY5608864	99.4	99.1	100	Bacteroides uniformis	99.4	99.5	species	Bacteroides uniformis		Bacteroides	Bacteroidaceae	Bacteroidales	Bacteroidia	Bacteroidetes	Bacteria
20	msp_0044	5293	1490	0	86	Bacteroides uniformis CL03T12C37	99.3	99.1	100	Bacteroides uniformis	99.4	99.3	species	Bacteroides uniformis		Bacteroides	Bacteroidaceae	Bacteroidales	Bacteroidia	Bacteroidetes	Bacteria
20	msp_0044	5293	1490	0	85	Bacteroides uniformis 2789STDY5834942	99.3	99	100	Bacteroides uniformis	99.5	99.6	species	Bacteroides uniformis		Bacteroides	Bacteroidaceae	Bacteroidales	Bacteroidia	Bacteroidetes	Bacteria
20	msp_0044	5293	1490	0	83.2	Bacteroides sp. 4_1_36	99.4	99.2	100	Bacteroides uniformis	99.4	99.5	species	Bacteroides uniformis		Bacteroides	Bacteroidaceae	Bacteroidales	Bacteroidia	Bacteroidetes	Bacteria
20	msp_0044	5293	1490	0	83.2	Bacteroides uniformis 2789STDY5608791	99.3	99	100	Bacteroides uniformis	99.4	99.3	species	Bacteroides uniformis		Bacteroides	Bacteroidaceae	Bacteroidales	Bacteroidia	Bacteroidetes	Bacteria
20	msp_0044	5293	1490	0	82.2	Bacteroides uniformis CL03T00C23	99.3	99.2	99.8	Bacteroides uniformis	99.4	99.3	species	Bacteroides uniformis		Bacteroides	Bacteroidaceae	Bacteroidales	Bacteroidia	Bacteroidetes	Bacteria
20	msp_0044	5293	1490	0	81.6	Bacteroides sp. D20	99.4	99.1	100	Bacteroides uniformis	99.4	99.5	species	Bacteroides uniformis		Bacteroides	Bacteroidaceae	Bacteroidales	Bacteroidia	Bacteroidetes	Bacteria
20	msp_0044	5293	1490	0	77.4	Bacteroides uniformis CAG:3	99.4	99.3	100	Bacteroides uniformis	99.5	99.7	species	Bacteroides uniformis		Bacteroides	Bacteroidaceae	Bacteroidales	Bacteroidia	Bacteroidetes	Bacteria
20	msp_0044	5293	1490	0	76.2	Bacteroides uniformis str. 3978 T3 ii	99.4	99.1	100	Bacteroides uniformis	99.4	99.5	species	Bacteroides uniformis		Bacteroides	Bacteroidaceae	Bacteroidales	Bacteroidia	Bacteroidetes	Bacteria
20	msp_0044	5293	1490	0	76	Bacteroides uniformis ATCC 8492	99.4	99.3	100	Bacteroides uniformis	99.4	99.4	species	Bacteroides uniformis	Type	Bacteroides	Bacteroidaceae	Bacteroidales	Bacteroidia	Bacteroidetes	Bacteria
20	msp_0044	5293	1490	0	73.1	Bacteroides uniformis 45_41	99.3	99.2	100	Bacteroides uniformis	99.5	99.6	species	Bacteroides uniformis		Bacteroides	Bacteroidaceae	Bacteroidales	Bacteroidia	Bacteroidetes	Bacteria
20	msp_0044	5293	1490	0	73	Bacteroides uniformis An67	99.4	99	100	Bacteroides uniformis	99.5	99.6	species	Bacteroides uniformis		Bacteroides	Bacteroidaceae	Bacteroidales	Bacteroidia	Bacteroidetes	Bacteria
20	msp_0044	5293	1490	0	72.6	Bacteroides uniformis str. 3978 T3 i	99.4	99.2	100	Bacteroides uniformis	99.4	99.5	species	Bacteroides uniformis		Bacteroides	Bacteroidaceae	Bacteroidales	Bacteroidia	Bacteroidetes	Bacteria
20	msp_0044	5293	1490	0	71.1	Bacteroides uniformis CECT 77711	99.3	99.1	100	Bacteroides uniformis	99.5	99.7	species	Bacteroides uniformis		Bacteroides	Bacteroidaceae	Bacteroidales	Bacteroidia	Bacteroidetes	Bacteria
20	msp_0045	3554	647	0	99.5	Blautia hansenii DSM 20583	99.3	99.2	99.7	Blautia hansenii	99.6	99.6	species	Blautia hansenii	Type	Blautia	Lachnospiraceae	Clostridiales	Clostridia	Firmicutes	Bacteria
20	msp_0045	3554	647	0	98.9	Lachnospiraceae bacterium 6_1_63FAA	99.4	99.3	99.7	Blautia hansenii	99.5	99.5	species	Blautia hansenii		Blautia	Lachnospiraceae	Clostridiales	Clostridia	Firmicutes	Bacteria
20	msp_0045	3554	647	0.2	98.9	Lachnospiraceae bacterium CAG:364	98.8	99.3	98.9	Blautia hansenii	98.8	99.3	species	Blautia hansenii		Blautia	Lachnospiraceae	Clostridiales	Clostridia	Firmicutes	Bacteria
20	msp_0046	5284	1850	0.1	99.8	Eubacterium sp. CAG:115	97.6	98.9	99.8	Eubacterium sp. CAG:115	97.6	98.9	species	Eubacterium sp. CAG:115		Eubacterium	Eubacteriaceae	Clostridiales	Clostridia	Firmicutes	Bacteria
20	msp_0047	4007	2096	0	99.9	Coprococcus sp. HPP0074	99.5	99.1	100	Coprococcus sp. HPP0074 & HPP0048 / Lachnospiraceae bacterium 9_1_43BFAA & 6_1_37FAA	99.8	99.5	species	Coprococcus sp. HPP0074 & HPP0048 / Lachnospiraceae bacterium 9_1_43BFAA & 6_1_37FAA		Coprococcus	Lachnospiraceae	Clostridiales	Clostridia	Firmicutes	Bacteria
20	msp_0047	4007	2096	0	99.8	Lachnospiraceae bacterium 9_1_43BFAA	99.4	99.1	100	Coprococcus sp. HPP0074 & HPP0048 / Lachnospiraceae bacterium 9_1_43BFAA & 6_1_37FAA	99.8	99.6	species	Coprococcus sp. HPP0074 & HPP0048 / Lachnospiraceae bacterium 9_1_43BFAA & 6_1_37FAA		Coprococcus	Lachnospiraceae	Clostridiales	Clostridia	Firmicutes	Bacteria
20	msp_0047	4007	2096	0.6	99.3	Coprococcus sp. HPP0048	99.5	98.9	99.3	Coprococcus sp. HPP0074 & HPP0048 / Lachnospiraceae bacterium 9_1_43BFAA & 6_1_37FAA	99.5	98.9	species	Coprococcus sp. HPP0074 & HPP0048 / Lachnospiraceae bacterium 9_1_43BFAA & 6_1_37FAA		Coprococcus	Lachnospiraceae	Clostridiales	Clostridia	Firmicutes	Bacteria
20	msp_0047	4007	2096	0.2	99.4	Lachnospiraceae bacterium 6_1_37FAA	99.2	99	99.8	Coprococcus sp. HPP0074 & HPP0048 / Lachnospiraceae bacterium 9_1_43BFAA & 6_1_37FAA	99.6	99.2	species	Coprococcus sp. HPP0074 & HPP0048 / Lachnospiraceae bacterium 9_1_43BFAA & 6_1_37FAA		Coprococcus	Lachnospiraceae	Clostridiales	Clostridia	Firmicutes	Bacteria
20	msp_0048	5246	1757	0	99.9	Eubacterium sp. CAG:38	99.1	99.3	99.9	Eubacterium sp. CAG:38	99.1	99.3	species	Eubacterium sp. CAG:38		Eubacterium	Eubacteriaceae	Clostridiales	Clostridia	Firmicutes	Bacteria
20	msp_0049_1	3826	497	0	100	uncultured Coprococcus sp. 2789STDY5608819	99.3	99.2	100	Coprococcus sp. 2789STDY5608819 / Clostridium sp. CAG:264	99.5	99.4	species	Coprococcus sp. 2789STDY5608819 / Clostridium sp. CAG:264		unclassified Lachnospiraceae	Lachnospiraceae	Clostridiales	Clostridia	Firmicutes	Bacteria
20	msp_0049_1	3826	497	1.4	98	Clostridium sp. CAG:264	97.3	99.3	98	Coprococcus sp. 2789STDY5608819 / Clostridium sp. CAG:264	97.3	99.3	species	Coprococcus sp. 2789STDY5608819 / Clostridium sp. CAG:264		unclassified Lachnospiraceae	Lachnospiraceae	Clostridiales	Clostridia	Firmicutes	Bacteria
20	msp_0049_2	3289	500	0	100	Clostridium sp. L2-50	99.5	99.3	100	Clostridium sp. L2-50	99.5	99.3	species	Clostridium sp. L2-50		unclassified Clostridiales	unclassified Clostridiales	Clostridiales	Clostridia	Firmicutes	Bacteria
20	msp_0051	5176	1606	0.1	99.9	[Eubacterium] hallii 2789STDY5834835	99.4	99.5	99.9	Eubacterium hallii	99.7	99.8	species	Eubacterium hallii		Eubacterium	Eubacteriaceae	Clostridiales	Clostridia	Firmicutes	Bacteria
20	msp_0051	5176	1606	0.1	99.9	[Eubacterium] hallii 2789STDY5834966	99.4	99.5	99.9	Eubacterium hallii	99.7	99.7	species	Eubacterium hallii		Eubacterium	Eubacteriaceae	Clostridiales	Clostridia	Firmicutes	Bacteria
20	msp_0051	5176	1606	0.1	99.8	uncultured Eubacterium sp. 2789STDY5608845	99.4	99.5	99.9	Eubacterium hallii	99.7	99.7	species	Eubacterium hallii		Eubacterium	Eubacteriaceae	Clostridiales	Clostridia	Firmicutes	Bacteria
20	msp_0051	5176	1606	0.1	99.8	uncultured Eubacterium sp. 2789STDY5834883	99.4	99.4	99.9	Eubacterium hallii	99.7	99.8	species	Eubacterium hallii		Eubacterium	Eubacteriaceae	Clostridiales	Clostridia	Firmicutes	Bacteria
20	msp_0051	5176	1606	0.1	99.8	[Eubacterium] hallii DSM 3353	99.4	99.4	99.8	Eubacterium hallii	99.6	99.6	species	Eubacterium hallii	Type	Eubacterium	Eubacteriaceae	Clostridiales	Clostridia	Firmicutes	Bacteria
20	msp_0051	5176	1606	0.4	99.4	Eubacterium hallii CAG:12	99	99.4	99.4	Eubacterium hallii	99	99.4	species	Eubacterium hallii		Eubacterium	Eubacteriaceae	Clostridiales	Clostridia	Firmicutes	Bacteria
20	msp_0052	3283	520	0	100	Prevotella copri Indica	99.5	98.3	100	Prevotella [copri] Indica	99.5	98.3	species	Prevotella copri 2		Prevotella	Prevotellaceae	Bacteroidales	Bacteroidia	Bacteroidetes	Bacteria
20	msp_0053	3467	1706	0	99.2	Bacteroides sp. CAG:530	99	99.5	99.2	Bacteroides sp. CAG:530	99	99.5	species	Bacteroides sp. CAG:530		Bacteroides	Bacteroidaceae	Bacteroidales	Bacteroidia	Bacteroidetes	Bacteria
20	msp_0055	4953	1730	0.2	99.5	Blautia sp. CAG:257	97.7	98.7	99.5	Blautia sp. CAG:257	97.7	98.7	species	Blautia sp. CAG:257		Blautia	Lachnospiraceae	Clostridiales	Clostridia	Firmicutes	Bacteria
20	msp_0056	4940	532	0	100	[Eubacterium] siraeum DSM 15702	99.4	98.1	100	Eubacterium siraeum	99.6	98.8	species	Eubacterium siraeum	Type	Ruminiclostridium	Ruminococcaceae	Clostridiales	Clostridia	Firmicutes	Bacteria
20	msp_0056	4940	532	0	100	[Eubacterium] siraeum 2789STDY5834928	99.4	97.9	100	Eubacterium siraeum	99.4	98.3	species	Eubacterium siraeum		Ruminiclostridium	Ruminococcaceae	Clostridiales	Clostridia	Firmicutes	Bacteria
20	msp_0056	4940	532	0	100	[Eubacterium] siraeum 70/3	99.2	98	100	Eubacterium siraeum	99.3	98.2	species	Eubacterium siraeum		Ruminiclostridium	Ruminococcaceae	Clostridiales	Clostridia	Firmicutes	Bacteria
20	msp_0056	4940	532	0	99.8	[Eubacterium] siraeum V10Sc8a	99	98	100	Eubacterium siraeum	99.5	98.6	species	Eubacterium siraeum		Ruminiclostridium	Ruminococcaceae	Clostridiales	Clostridia	Firmicutes	Bacteria
20	msp_0056	4940	532	0	98.3	Eubacterium sp. 45_250	99.2	98	98.3	Eubacterium siraeum	99.2	98	species	Eubacterium siraeum		Ruminiclostridium	Ruminococcaceae	Clostridiales	Clostridia	Firmicutes	Bacteria
20	msp_0056	4940	532	0	98.3	Eubacterium siraeum CAG:80	98.3	98.8	100	Eubacterium siraeum	99.6	99.4	species	Eubacterium siraeum		Ruminiclostridium	Ruminococcaceae	Clostridiales	Clostridia	Firmicutes	Bacteria
20	msp_0057	4877	1973	0	100	Bacteroides nordii CL02T12C05	99.9	99.2	100	Bacteroides nordii	99.9	99.7	species	Bacteroides nordii		Bacteroides	Bacteroidaceae	Bacteroidales	Bacteroidia	Bacteroidetes	Bacteria
20	msp_0057	4877	1973	0	99.9	Bacteroides nordii WAL 11050 = JCM 12987	99.8	99.1	100	Bacteroides nordii	99.9	99.4	species	Bacteroides nordii	Type	Bacteroides	Bacteroidaceae	Bacteroidales	Bacteroidia	Bacteroidetes	Bacteria
20	msp_0057	4877	1973	0	99.9	Bacteroides sp. HPS0048	99.7	99	100	Bacteroides nordii	99.8	99.2	species	Bacteroides nordii		Bacteroides	Bacteroidaceae	Bacteroidales	Bacteroidia	Bacteroidetes	Bacteria
20	msp_0057	4877	1973	8.8	59.4	Bacteroides sp. 41_26	99.6	99.1	59.4	Bacteroides nordii	99.6	99.1	species	Bacteroides nordii		Bacteroides	Bacteroidaceae	Bacteroidales	Bacteroidia	Bacteroidetes	Bacteria
20	msp_0058	4875	427	0	100	Firmicutes bacterium CAG:65_45_313	99.6	99.1	100	Firmicutes bacterium CAG:65 / Clostridium sp. 2789STDY5608883	99.7	99.4	species	Firmicutes bacterium CAG:65 / Clostridium sp. 2789STDY5608883		unclassified Clostridiales	unclassified Clostridiales	Clostridiales	Clostridia	Firmicutes	Bacteria
20	msp_0058	4875	427	0	100	uncultured Clostridium sp. 2789STDY5608883	99.6	99.1	100	Firmicutes bacterium CAG:65 / Clostridium sp. 2789STDY5608883	99.7	99.3	species	Firmicutes bacterium CAG:65 / Clostridium sp. 2789STDY5608883		unclassified Clostridiales	unclassified Clostridiales	Clostridiales	Clostridia	Firmicutes	Bacteria
20	msp_0058	4875	427	0	100	Firmicutes bacterium CAG:65	98.7	99.1	100	Firmicutes bacterium CAG:65 / Clostridium sp. 2789STDY5608883	98.7	99.1	species	Firmicutes bacterium CAG:65 / Clostridium sp. 2789STDY5608883		unclassified Clostridiales	unclassified Clostridiales	Clostridiales	Clostridia	Firmicutes	Bacteria
20	msp_0060	4821	1694	0	100	uncultured Roseburia sp. 2789STDY5608886	99.4	99.1	100	Roseburia sp. CAG:45 & sp. 2789STDY5608886	99.6	99.3	species	Roseburia sp. CAG:45 & sp. 2789STDY5608886		Roseburia	Lachnospiraceae	Clostridiales	Clostridia	Firmicutes	Bacteria
20	msp_0060	4821	1694	0.1	99.8	Roseburia sp. CAG:45	99	99.2	99.8	Roseburia sp. CAG:45 & sp. 2789STDY5608886	99	99.2	species	Roseburia sp. CAG:45 & sp. 2789STDY5608886		Roseburia	Lachnospiraceae	Clostridiales	Clostridia	Firmicutes	Bacteria
20	msp_0061	4809	1807	0	99.9	[Ruminococcus] gnavus 2789STDY5608852	99.5	99.2	100	Ruminococcus gnavus	99.7	99.7	species	Ruminococcus gnavus		Blautia	Lachnospiraceae	Clostridiales	Clostridia	Firmicutes	Bacteria
20	msp_0061	4809	1807	0	99.9	Lachnospiraceae bacterium 2_1_58FAA	99.5	99.2	99.9	Ruminococcus gnavus	99.6	99.3	species	Ruminococcus gnavus		Blautia	Lachnospiraceae	Clostridiales	Clostridia	Firmicutes	Bacteria
20	msp_0061	4809	1807	0	99.7	Ruminococcus gnavus CC55_001C	99.5	99.2	99.9	Ruminococcus gnavus	99.6	99.3	species	Ruminococcus gnavus		Blautia	Lachnospiraceae	Clostridiales	Clostridia	Firmicutes	Bacteria
20	msp_0061	4809	1807	0	99.9	uncultured Ruminococcus sp. 2789STDY5834888	99.4	99.1	100	Ruminococcus gnavus	99.7	99.8	species	Ruminococcus gnavus		Blautia	Lachnospiraceae	Clostridiales	Clostridia	Firmicutes	Bacteria
20	msp_0061	4809	1807	0	99.9	Clostridia bacterium UC5.1-2D9	99.4	99.1	100	Ruminococcus gnavus	99.7	99.6	species	Ruminococcus gnavus		Blautia	Lachnospiraceae	Clostridiales	Clostridia	Firmicutes	Bacteria
20	msp_0061	4809	1807	0	99.6	Ruminococcus gnavus ATCC 29149	99.4	99.2	100	Ruminococcus gnavus	99.7	99.6	species	Ruminococcus gnavus	Type	Blautia	Lachnospiraceae	Clostridiales	Clostridia	Firmicutes	Bacteria
20	msp_0061	4809	1807	0	99.5	Ruminococcus gnavus CAG:126	98.7	99.3	100	Ruminococcus gnavus	99.7	99.8	species	Ruminococcus gnavus		Blautia	Lachnospiraceae	Clostridiales	Clostridia	Firmicutes	Bacteria
20	msp_0061	4809	1807	1.6	97.5	Ruminococcus gnavus AGR2154	98.5	97.9	97.5	Ruminococcus gnavus	98.5	97.9	species	Ruminococcus gnavus		Blautia	Lachnospiraceae	Clostridiales	Clostridia	Firmicutes	Bacteria
20	msp_0062	4795	1693	0	100	Barnesiella intestinihominis YIT 11860	99.7	98.9	100	Barnesiella intestinihominis	99.7	99.4	species	Barnesiella intestinihominis	Type	Barnesiella	Barnesiellaceae	Bacteroidales	Bacteroidia	Bacteroidetes	Bacteria
20	msp_0062	4795	1693	0	99.9	Bacteroides sp. N54.MGS-20	99.7	98.9	100	Barnesiella intestinihominis	99.7	99.1	species	Barnesiella intestinihominis		Barnesiella	Barnesiellaceae	Bacteroidales	Bacteroidia	Bacteroidetes	Bacteria
20	msp_0062	4795	1693	0	100	Bacteroides sp. CAG:20	98.9	99	100	Barnesiella intestinihominis	99.7	99.3	species	Barnesiella intestinihominis		Barnesiella	Barnesiellaceae	Bacteroidales	Bacteroidia	Bacteroidetes	Bacteria
20	msp_0062	4795	1693	0	99.7	Bacteroides sp. UNK.MGS-13	95.7	99	99.7	Barnesiella intestinihominis	95.7	99	species	Barnesiella intestinihominis		Barnesiella	Barnesiellaceae	Bacteroidales	Bacteroidia	Bacteroidetes	Bacteria
20	msp_0063	4777	1643	0	99.5	Firmicutes bacterium CAG:95	98.1	99.4	99.5	Firmicutes bacterium CAG:95	98.1	99.4	species	Firmicutes bacterium CAG:95		unclassified Firmicutes	unclassified Firmicutes	unclassified Firmicutes	unclassified Firmicutes	Firmicutes	Bacteria
20	msp_0064	4722	1724	0	100	Odoribacter splanchnicus An45	99.7	99.6	100	Odoribacter splanchnicus	99.9	99.9	species	Odoribacter splanchnicus		Odoribacter	Odoribacteraceae	Bacteroidales	Bacteroidia	Bacteroidetes	Bacteria
20	msp_0064	4722	1724	0	100	Odoribacter splanchnicus An39	99.7	99.6	100	Odoribacter splanchnicus	99.9	99.9	species	Odoribacter splanchnicus		Odoribacter	Odoribacteraceae	Bacteroidales	Bacteroidia	Bacteroidetes	Bacteria
20	msp_0064	4722	1724	0	99.9	Odoribacter sp. N54.MGS-14	99.7	99.6	100	Odoribacter splanchnicus	99.8	99.8	species	Odoribacter splanchnicus		Odoribacter	Odoribacteraceae	Bacteroidales	Bacteroidia	Bacteroidetes	Bacteria
20	msp_0064	4722	1724	0	99.8	Odoribacter sp. N15.MGS-14	99.6	99.2	100	Odoribacter splanchnicus	99.8	99.7	species	Odoribacter splanchnicus		Odoribacter	Odoribacteraceae	Bacteroidales	Bacteroidia	Bacteroidetes	Bacteria
20	msp_0064	4722	1724	0	99.6	Odoribacter sp. UNK.MGS-12	99.3	99.6	100	Odoribacter splanchnicus	99.9	99.8	species	Odoribacter splanchnicus		Odoribacter	Odoribacteraceae	Bacteroidales	Bacteroidia	Bacteroidetes	Bacteria
20	msp_0064	4722	1724	0.5	98.8	Odoribacter splanchnicus NCTC10825	99.6	99.6	98.8	Odoribacter splanchnicus	99.6	99.6	species	Odoribacter splanchnicus		Odoribacter	Odoribacteraceae	Bacteroidales	Bacteroidia	Bacteroidetes	Bacteria
20	msp_0064	4722	1724	0.5	98.8	Odoribacter splanchnicus DSM 20712	99.6	99.6	98.8	Odoribacter splanchnicus	99.6	99.6	species	Odoribacter splanchnicus	Type	Odoribacter	Odoribacteraceae	Bacteroidales	Bacteroidia	Bacteroidetes	Bacteria
20	msp_0064	4722	1724	0	99.7	Odoribacter splanchnicus CAG:14	98.3	99.7	100	Odoribacter splanchnicus	99.9	99.9	species	Odoribacter splanchnicus		Odoribacter	Odoribacteraceae	Bacteroidales	Bacteroidia	Bacteroidetes	Bacteria
20	msp_0064	4722	1724	0	97	Odoribacter sp. 43_10	96	99.5	100	Odoribacter splanchnicus	99.7	99.6	species	Odoribacter splanchnicus		Odoribacter	Odoribacteraceae	Bacteroidales	Bacteroidia	Bacteroidetes	Bacteria
20	msp_0065	4715	1678	0	100	Bacteroides clarus YIT 12056	99.7	99.3	100	Bacteroides clarus	99.7	99.3	species	Bacteroides clarus	Type	Bacteroides	Bacteroidaceae	Bacteroidales	Bacteroidia	Bacteroidetes	Bacteria
20	msp_0065	4715	1678	0	99.9	Bacteroides clarus An189	99.7	99.2	100	Bacteroides clarus	99.7	99.4	species	Bacteroides clarus		Bacteroides	Bacteroidaceae	Bacteroidales	Bacteroidia	Bacteroidetes	Bacteria
20	msp_0065	4715	1678	0	100	Bacteroides clarus An43	99.6	99.2	100	Bacteroides clarus	99.8	99.5	species	Bacteroides clarus		Bacteroides	Bacteroidaceae	Bacteroidales	Bacteroidia	Bacteroidetes	Bacteria
20	msp_0065	4715	1678	0	98.7	Bacteroides clarus CAG:160	98.4	99.6	100	Bacteroides clarus	99.8	99.8	species	Bacteroides clarus		Bacteroides	Bacteroidaceae	Bacteroidales	Bacteroidia	Bacteroidetes	Bacteria
20	msp_0065	4715	1678	0	95.9	Bacteroides sp. 44_46	99.5	99.2	100	Bacteroides clarus	99.8	99.5	species	Bacteroides clarus		Bacteroides	Bacteroidaceae	Bacteroidales	Bacteroidia	Bacteroidetes	Bacteria
20	msp_0066	4704	470	0.2	99.6	Alistipes sp. CAG:435	99	99.6	99.6	Alistipes sp. CAG:435	99	99.6	species	Alistipes sp. CAG:435		Alistipes	Rikenellaceae	Bacteroidales	Bacteroidia	Bacteroidetes	Bacteria
20	msp_0067	4690	612	0	100	uncultured Blautia sp. 2789STDY5608880	99.3	99.6	100	Ruminococcus sp. CAG:17 & Blautia sp. 2789STDY5608880	99.6	99.7	species	Ruminococcus sp. CAG:17 & Blautia sp. 2789STDY5608880		Blautia	Lachnospiraceae	Clostridiales	Clostridia	Firmicutes	Bacteria
20	msp_0067	4690	612	0.2	99.2	Ruminococcus sp. CAG:17	98.6	99.6	99.2	Ruminococcus sp. CAG:17 & Blautia sp. 2789STDY5608880	98.6	99.6	species	Ruminococcus sp. CAG:17 & Blautia sp. 2789STDY5608880		Blautia	Lachnospiraceae	Clostridiales	Clostridia	Firmicutes	Bacteria
20	msp_0068	4680	2261	0.8	98.9	Clostridium sp. AT4 AT5	99.5	99.3	98.9	Clostridium sp. AT4	99.5	99.3	species	Clostridium sp. AT4		unclassified Clostridiales	unclassified Clostridiales	Clostridiales	Clostridia	Firmicutes	Bacteria
20	msp_0069	4664	1617	0	100	Prevotella sp. CAG:255	98.7	99.3	100	Prevotella sp. 109 & CAG:255	99.5	99.4	species	Prevotella sp. 109 & CAG:255		Prevotella	Prevotellaceae	Bacteroidales	Bacteroidia	Bacteroidetes	Bacteria
20	msp_0069	4664	1617	0	100	Prevotella sp. 109	99.3	98.7	100	Prevotella sp. 109 & CAG:255	99.3	98.7	species	Prevotella sp. 109 & CAG:255		Prevotella	Prevotellaceae	Bacteroidales	Bacteroidia	Bacteroidetes	Bacteria
20	msp_0070	4648	936	0	100	[Eubacterium rectale] ATCC 33656	99.2	98.5	100	Eubacterium rectale	99.6	99.1	species	Eubacterium rectale		unclassified Lachnospiraceae	Lachnospiraceae	Clostridiales	Clostridia	Firmicutes	Bacteria
20	msp_0070	4648	936	0	100	[Eubacterium] rectale 2789STDY5834968	99.2	98.5	100	Eubacterium rectale	99.5	98.8	species	Eubacterium rectale		unclassified Lachnospiraceae	Lachnospiraceae	Clostridiales	Clostridia	Firmicutes	Bacteria
20	msp_0070	4648	936	0	99.9	[Eubacterium] rectale DSM 17629	99.1	98.6	100	Eubacterium rectale	99.5	99	species	Eubacterium rectale	Type	unclassified Lachnospiraceae	Lachnospiraceae	Clostridiales	Clostridia	Firmicutes	Bacteria
20	msp_0070	4648	936	0	100	[Eubacterium] rectale 2789STDY5608860	99.1	98.5	100	Eubacterium rectale	99.5	98.9	species	Eubacterium rectale		unclassified Lachnospiraceae	Lachnospiraceae	Clostridiales	Clostridia	Firmicutes	Bacteria
20	msp_0070	4648	936	0	100	[Eubacterium] rectale 2789STDY5834884	99.2	98.4	100	Eubacterium rectale	99.2	98.4	species	Eubacterium rectale		unclassified Lachnospiraceae	Lachnospiraceae	Clostridiales	Clostridia	Firmicutes	Bacteria
20	msp_0070	4648	936	0	100	[Eubacterium] rectale T1-815	99.2	98.4	100	Eubacterium rectale	99.3	98.6	species	Eubacterium rectale		unclassified Lachnospiraceae	Lachnospiraceae	Clostridiales	Clostridia	Firmicutes	Bacteria
20	msp_0070	4648	936	0	100	[Ruminococcus] torques 2789STDY5834965	99.2	98.4	100	Ruminococcus torques	99.2	98.4	species	Eubacterium rectale		Blautia	Lachnospiraceae	Clostridiales	Clostridia	Firmicutes	Bacteria
20	msp_0070	4648	936	0	99.9	[Eubacterium] rectale M104/1	99	98.5	100	Eubacterium rectale	99.5	99	species	Eubacterium rectale		unclassified Lachnospiraceae	Lachnospiraceae	Clostridiales	Clostridia	Firmicutes	Bacteria
20	msp_0070	4648	936	0	99.5	Eubacterium rectale CAG:36	98.6	98.8	100	Eubacterium rectale	99.6	99.2	species	Eubacterium rectale		unclassified Lachnospiraceae	Lachnospiraceae	Clostridiales	Clostridia	Firmicutes	Bacteria
20	msp_0070	4648	936	0	95.8	Eubacterium sp. 41_20	98.9	98.5	100	Eubacterium rectale	99.6	99.1	species	Eubacterium rectale		unclassified Lachnospiraceae	Lachnospiraceae	Clostridiales	Clostridia	Firmicutes	Bacteria
20	msp_0071	4646	1113	0	100	Bacteroides vulgatus ATCC 8482	99.3	99.2	100	Bacteroides vulgatus	99.4	99.4	species	Bacteroides vulgatus	Type	Bacteroides	Bacteroidaceae	Bacteroidales	Bacteroidia	Bacteroidetes	Bacteria
20	msp_0071	4646	1113	0	100	Bacteroides vulgatus mpk	99.1	99.1	100	Bacteroides vulgatus	99.4	99.3	species	Bacteroides vulgatus		Bacteroides	Bacteroidaceae	Bacteroidales	Bacteroidia	Bacteroidetes	Bacteria
20	msp_0071	4646	1113	0	99.7	Bacteroides dorei CL03T12C01	99.1	97.8	100	Bacteroides dorei	99.3	98	species	Bacteroides vulgatus		Bacteroides	Bacteroidaceae	Bacteroidales	Bacteroidia	Bacteroidetes	Bacteria
20	msp_0071	4646	1113	0	100	Bacteroides dorei HS1_L_1_B_010	99.2	97.8	100	Bacteroides dorei	99.3	98	species	Bacteroides vulgatus		Bacteroides	Bacteroidaceae	Bacteroidales	Bacteroidia	Bacteroidetes	Bacteria
20	msp_0071	4646	1113	0	94.3	Bacteroides vulgatus NLAE-zl-G202	99.3	99.2	100	Bacteroides vulgatus	99.4	99.4	species	Bacteroides vulgatus		Bacteroides	Bacteroidaceae	Bacteroidales	Bacteroidia	Bacteroidetes	Bacteria
20	msp_0071	4646	1113	0	94	Bacteroides vulgatus 2789STDY5834842	99.3	99.3	100	Bacteroides vulgatus	99.4	99.4	species	Bacteroides vulgatus		Bacteroides	Bacteroidaceae	Bacteroidales	Bacteroidia	Bacteroidetes	Bacteria
20	msp_0071	4646	1113	0	94	Bacteroides vulgatus CL09T03C04	99.4	99.2	98	Bacteroides vulgatus	99.4	99.2	species	Bacteroides vulgatus		Bacteroides	Bacteroidaceae	Bacteroidales	Bacteroidia	Bacteroidetes	Bacteria
20	msp_0071	4646	1113	0	93.8	Bacteroides vulgatus 2789STDY5834944	99.4	99.3	100	Bacteroides vulgatus	99.4	99.4	species	Bacteroides vulgatus		Bacteroides	Bacteroidaceae	Bacteroidales	Bacteroidia	Bacteroidetes	Bacteria
20	msp_0071	4646	1113	0	93.4	Bacteroides vulgatus 2789STDY5834897	99.3	99.2	100	Bacteroides vulgatus	99.4	99.4	species	Bacteroides vulgatus		Bacteroides	Bacteroidaceae	Bacteroidales	Bacteroidia	Bacteroidetes	Bacteria
20	msp_0071	4646	1113	0	92.8	Bacteroides sp. 4_3_47FAA	99.4	99.3	93.5	Bacteroides vulgatus	99.4	99.2	species	Bacteroides vulgatus		Bacteroides	Bacteroidaceae	Bacteroidales	Bacteroidia	Bacteroidetes	Bacteria
20	msp_0071	4646	1113	0	92.5	Bacteroides vulgatus 0118A_42_520	99.4	99.3	100	Bacteroides vulgatus	99.4	99.4	species	Bacteroides vulgatus		Bacteroides	Bacteroidaceae	Bacteroidales	Bacteroidia	Bacteroidetes	Bacteria
20	msp_0071	4646	1113	0	91.7	Bacteroides sp. 3_1_40A	99.4	99.3	91.7	Bacteroides vulgatus	99.4	99.3	species	Bacteroides vulgatus		Bacteroides	Bacteroidaceae	Bacteroidales	Bacteroidia	Bacteroidetes	Bacteria
20	msp_0071	4646	1113	0	90.7	Bacteroides vulgatus PC510	99.4	99.3	100	Bacteroides vulgatus	99.4	99.4	species	Bacteroides vulgatus		Bacteroides	Bacteroidaceae	Bacteroidales	Bacteroidia	Bacteroidetes	Bacteria
20	msp_0071	4646	1113	0	89.5	Bacteroides vulgatus 42_262	99.2	99.3	100	Bacteroides vulgatus	99.4	99.4	species	Bacteroides vulgatus		Bacteroides	Bacteroidaceae	Bacteroidales	Bacteroidia	Bacteroidetes	Bacteria
20	msp_0071	4646	1113	0	87.5	Bacteroides vulgatus dnLKV7	99.4	99.3	100	Bacteroides vulgatus	99.4	99.4	species	Bacteroides vulgatus		Bacteroides	Bacteroidaceae	Bacteroidales	Bacteroidia	Bacteroidetes	Bacteria
20	msp_0071	4646	1113	0	86.8	Bacteroides vulgatus CAG:6	99.4	99.3	98.8	Bacteroides vulgatus	99.4	99.3	species	Bacteroides vulgatus		Bacteroides	Bacteroidaceae	Bacteroidales	Bacteroidia	Bacteroidetes	Bacteria
20	msp_0071	4646	1113	0	86	Bacteroides vulgatus str. 3775 SL(B) 10 (iv)	99.5	99.4	100	Bacteroides vulgatus	99.4	99.3	species	Bacteroides vulgatus		Bacteroides	Bacteroidaceae	Bacteroidales	Bacteroidia	Bacteroidetes	Bacteria
20	msp_0071	4646	1113	0	85.5	Bacteroides vulgatus str. 3975 RP4	99.5	99.4	100	Bacteroides vulgatus	99.4	99.4	species	Bacteroides vulgatus		Bacteroides	Bacteroidaceae	Bacteroidales	Bacteroidia	Bacteroidetes	Bacteria
20	msp_0071	4646	1113	0	84.3	Bacteroides vulgatus str. 3775 SR(B) 19	99.5	99.4	100	Bacteroides vulgatus	99.4	99.3	species	Bacteroides vulgatus		Bacteroides	Bacteroidaceae	Bacteroidales	Bacteroidia	Bacteroidetes	Bacteria
20	msp_0071	4646	1113	0	78.6	Bacteroides sp. 9_1_42FAA	99.2	98	100	Bacteroides dorei	99.3	98	species	Bacteroides vulgatus		Bacteroides	Bacteroidaceae	Bacteroidales	Bacteroidia	Bacteroidetes	Bacteria
20	msp_0072	4618	1625	0	99.9	Akkermansia sp. CAG:344	98.8	99.2	99.9	Akkermansia sp. CAG:344	98.8	99.2	species	Akkermansia sp. CAG:344		Akkermansia	Akkermansiaceae	Verrucomicrobiales	Verrucomicrobiae	Verrucomicrobia	Bacteria
20	msp_0073	4616	1462	0	100	Roseburia hominis A2-183	99.7	98.9	100	Roseburia hominis	99.7	98.9	species	Roseburia hominis	Type	Roseburia	Lachnospiraceae	Clostridiales	Clostridia	Firmicutes	Bacteria
20	msp_0073	4616	1462	0	100	Roseburia hominis 2789STDY5608834	99.6	98.9	100	Roseburia hominis	99.7	99.2	species	Roseburia hominis		Roseburia	Lachnospiraceae	Clostridiales	Clostridia	Firmicutes	Bacteria
20	msp_0074	4596	562	0	100	Roseburia inulinivorans 2789STDY5608887	99.4	98.7	100	Roseburia inulinivorans	99.4	98.9	species	Roseburia inulinivorans		Roseburia	Lachnospiraceae	Clostridiales	Clostridia	Firmicutes	Bacteria
20	msp_0074	4596	562	0	100	Roseburia inulinivorans L1-83	99.2	98.8	100	Roseburia inulinivorans	99.6	99.3	species	Roseburia inulinivorans		Roseburia	Lachnospiraceae	Clostridiales	Clostridia	Firmicutes	Bacteria
20	msp_0074	4596	562	0	100	Roseburia inulinivorans DSM 16841	99.3	98.7	100	Roseburia inulinivorans	99.5	99.1	species	Roseburia inulinivorans	Type	Roseburia	Lachnospiraceae	Clostridiales	Clostridia	Firmicutes	Bacteria
20	msp_0074	4596	562	0	100	Roseburia inulinivorans 2789STDY5608835	99.2	98.7	100	Roseburia inulinivorans	99.5	99.2	species	Roseburia inulinivorans		Roseburia	Lachnospiraceae	Clostridiales	Clostridia	Firmicutes	Bacteria
20	msp_0074	4596	562	0	99.6	Roseburia inulinivorans CAG:15	98.9	98.9	100	Roseburia inulinivorans	99.6	99.3	species	Roseburia inulinivorans		Roseburia	Lachnospiraceae	Clostridiales	Clostridia	Firmicutes	Bacteria
20	msp_0074	4596	562	9.6	74.2	Roseburia inulinivorans CAG:15_42_14	96.6	98.6	74.2	Roseburia inulinivorans	96.6	98.6	species	Roseburia inulinivorans		Roseburia	Lachnospiraceae	Clostridiales	Clostridia	Firmicutes	Bacteria
20	msp_0076	4574	1778	0	99.7	Roseburia sp. CAG:100	98.1	99.2	99.7	Roseburia sp. CAG:100	98.1	99.2	species	Roseburia sp. CAG:100		Roseburia	Lachnospiraceae	Clostridiales	Clostridia	Firmicutes	Bacteria
20	msp_0076	4574	1778	0.7	98.2	Roseburia sp. CAG:10041_57	99.6	99	98.2	Roseburia sp. CAG:10041_57	99.6	99	species	Roseburia sp. CAG:10041_57		Roseburia	Lachnospiraceae	Clostridiales	Clostridia	Firmicutes	Bacteria
20	msp_0077_1	3365	1408	3.1	94.4	Akkermansia sp. KLE1798	98.1	96.7	94.4	Akkermansia sp. KLE1798	98.1	96.7	species	Akkermansia sp. KLE1798		Akkermansia	Akkermansiaceae	Verrucomicrobiales	Verrucomicrobiae	Verrucomicrobia	Bacteria
20	msp_0077_1	3365	1408	3	94.5	Akkermansia sp. KLE1797	97.9	96.6	94.5	Akkermansia sp. KLE1797	97.9	96.6	species	Akkermansia sp. KLE1797		Akkermansia	Akkermansiaceae	Verrucomicrobiales	Verrucomicrobiae	Verrucomicrobia	Bacteria
20	msp_0077_1	3365	1408	3	94	Akkermansia sp. KLE1605	98	96.7	94	Akkermansia sp. KLE1605	98	96.7	species	Akkermansia sp. KLE1605		Akkermansia	Akkermansiaceae	Verrucomicrobiales	Verrucomicrobiae	Verrucomicrobia	Bacteria
20	msp_0078	4557	952	0	100	uncultured Clostridium sp. 2789STDY5834873	99.6	99.3	100	Clostridium sp. CAG:91 & sp. 2789STDY5834873	99.6	99.4	species	Clostridium sp. CAG:91 & sp. 2789STDY5834873		unclassified Clostridiales	unclassified Clostridiales	Clostridiales	Clostridia	Firmicutes	Bacteria
20	msp_0078	4557	952	0.4	97.5	Clostridium sp. CAG:91	98.1	99.3	97.5	Clostridium sp. CAG:91 & sp. 2789STDY5834873	98.1	99.3	species	Clostridium sp. CAG:91 & sp. 2789STDY5834873		unclassified Clostridiales	unclassified Clostridiales	Clostridiales	Clostridia	Firmicutes	Bacteria
20	msp_0079	4542	853	0	100	Blautia sp. Marseille-P2398	99.2	99	100	Blautia wexlerae	99.5	99.5	species	Blautia wexlerae		Blautia	Lachnospiraceae	Clostridiales	Clostridia	Firmicutes	Bacteria
20	msp_0079	4542	853	0	99.9	Ruminococcus sp. 5_1_39BFAA	99.1	99.1	100	Blautia wexlerae	99.5	99.4	species	Blautia wexlerae		Blautia	Lachnospiraceae	Clostridiales	Clostridia	Firmicutes	Bacteria
20	msp_0079	4542	853	0	100	Blautia obeum 2789STDY5834957	99	99.1	100	Blautia wexlerae	99.5	99.5	species	Blautia wexlerae		Blautia	Lachnospiraceae	Clostridiales	Clostridia	Firmicutes	Bacteria
20	msp_0079	4542	853	0	99.9	Blautia obeum 2789STDY5608838	99	99.1	100	Blautia wexlerae	99.4	99.3	species	Blautia wexlerae		Blautia	Lachnospiraceae	Clostridiales	Clostridia	Firmicutes	Bacteria
20	msp_0079	4542	853	0	99.9	Blautia wexlerae DSM 19850	99.2	98.9	100	Blautia wexlerae	99.4	99.1	species	Blautia wexlerae	Type	Blautia	Lachnospiraceae	Clostridiales	Clostridia	Firmicutes	Bacteria
20	msp_0079	4542	853	0	100	Blautia obeum 2789STDY5834861	99	99	100	Blautia wexlerae	99.5	99.5	species	Blautia wexlerae		Blautia	Lachnospiraceae	Clostridiales	Clostridia	Firmicutes	Bacteria
20	msp_0079	4542	853	0	100	Blautia wexlerae 2789STDY5834863	99	99	100	Blautia wexlerae	99.5	99.5	species	Blautia wexlerae		Blautia	Lachnospiraceae	Clostridiales	Clostridia	Firmicutes	Bacteria
20	msp_0079	4542	853	0	100	Blautia wexlerae 2789STDY5834911	99.1	98.9	100	Blautia wexlerae	99.4	99.2	species	Blautia wexlerae		Blautia	Lachnospiraceae	Clostridiales	Clostridia	Firmicutes	Bacteria
20	msp_0079	4542	853	0	99.9	Blautia wexlerae AGR2146	98.5	98.6	99.9	Blautia wexlerae	98.5	98.6	species	Blautia wexlerae		Blautia	Lachnospiraceae	Clostridiales	Clostridia	Firmicutes	Bacteria
20	msp_0079	4542	853	0	98.6	Ruminococcus sp. CAG:9	98	99.1	100	Blautia wexlerae	99.5	99.4	species	Blautia wexlerae		Blautia	Lachnospiraceae	Clostridiales	Clostridia	Firmicutes	Bacteria
20	msp_0079	4542	853	0	85.7	Ruminococcus sp. CAG:9-related_41_34	94.6	99	100	Blautia wexlerae	99.5	99.5	species	Blautia wexlerae		Blautia	Lachnospiraceae	Clostridiales	Clostridia	Firmicutes	Bacteria
20	msp_0081	4478	1305	0.2	98.6	Prevotella sp. CAG:732	98.1	99.6	98.6	Prevotella sp. CAG:732	98.1	99.6	species	Prevotella sp. CAG:732		Prevotella	Prevotellaceae	Bacteroidales	Bacteroidia	Bacteroidetes	Bacteria
20	msp_0082	4467	1881	0	99.8	Clostridium sp. CAG:7	98.6	99.6	99.8	Clostridium sp. CAG:7	98.6	99.6	species	Clostridium sp. CAG:7		unclassified Clostridiales	unclassified Clostridiales	Clostridiales	Clostridia	Firmicutes	Bacteria
20	msp_0083	4454	1577	0	100	Prevotellamassilia timonensis Marseille-P2831	99.5	98.2	100	Prevotellamassilia timonensis	99.6	98.5	species	Prevotellamassilia timonensis	Type	Prevotellamassilia	Prevotellaceae	Bacteroidales	Bacteroidia	Bacteroidetes	Bacteria
20	msp_0083	4454	1577	0.1	99.6	Prevotella sp. CAG:5226	98.2	98.2	99.6	Prevotellamassilia timonensis	98.2	98.2	species	Prevotellamassilia timonensis		Prevotellamassilia	Prevotellaceae	Bacteroidales	Bacteroidia	Bacteroidetes	Bacteria
20	msp_0085	4764	1422	0	98.9	Bacteroides congonensis Marseille-P3132	99.7	98.7	99.8	Bacteroides congonensis	99.8	99	species	Bacteroides congonensis	Type	Bacteroides	Bacteroidaceae	Bacteroidales	Bacteroidia	Bacteroidetes	Bacteria
20	msp_0085	4764	1422	0	93.5	Bacteroides sp. CAG:754	99.1	99.8	100	Bacteroides congonensis	99.9	99.8	species	Bacteroides congonensis		Bacteroides	Bacteroidaceae	Bacteroidales	Bacteroidia	Bacteroidetes	Bacteria
20	msp_0085	4764	1422	1	94	Bacteroides acidifaciens 1e8A	96	98.6	94	Bacteroides congonensis	96	98.6	species	Bacteroides congonensis		Bacteroides	Bacteroidaceae	Bacteroidales	Bacteroidia	Bacteroidetes	Bacteria
20	msp_0086_1	3470	463	0.9	96.5	Blautia sp. CAG:237	97.7	99.7	96.5	Blautia sp. CAG:237	97.7	99.7	species	Blautia sp. CAG:237		Blautia	Lachnospiraceae	Clostridiales	Clostridia	Firmicutes	Bacteria
20	msp_0087	4370	1367	0	99.9	Parabacteroides johnsonii An42	99.6	99.5	99.9	Parabacteroides johnsonii	99.7	99.7	species	Parabacteroides johnsonii		Parabacteroides	Tannerellaceae	Bacteroidales	Bacteroidia	Bacteroidetes	Bacteria
20	msp_0087	4370	1367	0	99.8	Parabacteroides johnsonii CL02T12C29	99.6	99.3	99.8	Parabacteroides johnsonii	99.6	99.3	species	Parabacteroides johnsonii		Parabacteroides	Tannerellaceae	Bacteroidales	Bacteroidia	Bacteroidetes	Bacteria
20	msp_0087	4370	1367	0	99.6	Parabacteroides johnsonii DSM 18315	97.2	99.4	99.9	Parabacteroides johnsonii	99.7	99.5	species	Parabacteroides johnsonii	Type	Parabacteroides	Tannerellaceae	Bacteroidales	Bacteroidia	Bacteroidetes	Bacteria
20	msp_0087	4370	1367	0	94.5	Parabacteroides johnsonii CAG:246	95.8	99.5	99.9	Parabacteroides johnsonii	99.7	99.6	species	Parabacteroides johnsonii		Parabacteroides	Tannerellaceae	Bacteroidales	Bacteroidia	Bacteroidetes	Bacteria
20	msp_0089	4359	1194	0.1	99.7	Prevotella sp. CAG:386	98.1	98.9	99.7	Prevotella sp. CAG:386	98.1	98.9	species	Prevotella sp. CAG:386		Prevotella	Prevotellaceae	Bacteroidales	Bacteroidia	Bacteroidetes	Bacteria
20	msp_0091	4346	3084	0	100	[Clostridium] symbiosum WAL-14163	99.5	99.6	100	Clostridium symbiosum	99.9	99.8	species	Clostridium symbiosum		Lachnoclostridium	Lachnospiraceae	Clostridiales	Clostridia	Firmicutes	Bacteria
20	msp_0091	4346	3084	0	100	uncultured Clostridium sp. 2789STDY5834915	99.4	99.6	100	Clostridium symbiosum	99.9	99.9	species	Clostridium symbiosum		Lachnoclostridium	Lachnospiraceae	Clostridiales	Clostridia	Firmicutes	Bacteria
20	msp_0091	4346	3084	0	99.7	[Clostridium] symbiosum WAL-14673	99.4	99.7	100	Clostridium symbiosum	99.9	99.9	species	Clostridium symbiosum		Lachnoclostridium	Lachnospiraceae	Clostridiales	Clostridia	Firmicutes	Bacteria
20	msp_0091	4346	3084	0	99.8	Clostridiales bacterium VE202-16	99.4	99.6	100	Clostridium symbiosum	99.9	99.7	species	Clostridium symbiosum		Lachnoclostridium	Lachnospiraceae	Clostridiales	Clostridia	Firmicutes	Bacteria
20	msp_0091	4346	3084	0	99.5	Clostridium sp. 7_3_54FAA	99.5	99.6	100	Clostridium symbiosum	99.8	99.7	species	Clostridium symbiosum		Lachnoclostridium	Lachnospiraceae	Clostridiales	Clostridia	Firmicutes	Bacteria
20	msp_0091	4346	3084	0	100	[Clostridium] symbiosum NZ_GL834305.1_bb	99.4	99.5	100	Clostridium symbiosum	99.9	99.8	species	Clostridium symbiosum		Lachnoclostridium	Lachnospiraceae	Clostridiales	Clostridia	Firmicutes	Bacteria
20	msp_0091	4346	3084	0.2	99.8	Clostridia bacterium UC5.1-1A9	99.3	99.4	99.8	Clostridium symbiosum	99.3	99.4	species	Clostridium symbiosum		Lachnoclostridium	Lachnospiraceae	Clostridiales	Clostridia	Firmicutes	Bacteria
20	msp_0091	4346	3084	0	99.4	[Clostridium] symbiosum 2789STDY5834864	99.4	99.6	100	Clostridium symbiosum	99.9	99.9	species	Clostridium symbiosum		Lachnoclostridium	Lachnospiraceae	Clostridiales	Clostridia	Firmicutes	Bacteria
20	msp_0091	4346	3084	0.1	99.5	[Clostridium] symbiosum ATCC 14940	99.1	99.5	99.9	Clostridium symbiosum	99.6	99.5	species	Clostridium symbiosum	Type	Lachnoclostridium	Lachnospiraceae	Clostridiales	Clostridia	Firmicutes	Bacteria
20	msp_0092	4296	1452	0	100	Lactobacillus rogosae ATCC 27753	99.8	99.4	100	Lactobacillus rogosae	99.9	99.7	species	Lactobacillus rogosae	Type	Lactobacillus	Lactobacillaceae	Lactobacillales	Bacilli	Firmicutes	Bacteria
20	msp_0092	4296	1452	0	100	Lachnospira pectinoschiza 2789STDY5834886	99.8	99.4	100	Lactobacillus rogosae	99.9	99.7	species	Lactobacillus rogosae		Lactobacillus	Lactobacillaceae	Lactobacillales	Bacilli	Firmicutes	Bacteria
20	msp_0092	4296	1452	0	99.9	Lachnospira pectinoschiza 2789STDY5834836	99.7	99.4	100	Lactobacillus rogosae	99.9	99.7	species	Lactobacillus rogosae		Lactobacillus	Lactobacillaceae	Lactobacillales	Bacilli	Firmicutes	Bacteria
20	msp_0092	4296	1452	0	99.9	Eubacterium sp. CAG:76	99.2	99.4	100	Lactobacillus rogosae	99.9	99.6	species	Lactobacillus rogosae		Lactobacillus	Lactobacillaceae	Lactobacillales	Bacilli	Firmicutes	Bacteria
20	msp_0092	4296	1452	0	98.7	Eubacterium sp. CAG76_36_125	99.8	99.4	98.7	Lactobacillus rogosae	99.8	99.4	species	Lactobacillus rogosae		Lactobacillus	Lactobacillaceae	Lactobacillales	Bacilli	Firmicutes	Bacteria
20	msp_0093	4294	1156	0	100	Alistipes finegoldii DSM 17242	99.6	99	100	Alistipes finegoldii	99.7	99.3	species	Alistipes finegoldii	Type	Alistipes	Rikenellaceae	Bacteroidales	Bacteroidia	Bacteroidetes	Bacteria
20	msp_0093	4294	1156	0	100	Alistipes sp. HGB5	99.6	99	100	Alistipes finegoldii	99.7	99.2	species	Alistipes finegoldii		Alistipes	Rikenellaceae	Bacteroidales	Bacteroidia	Bacteroidetes	Bacteria
20	msp_0093	4294	1156	0	97.7	Alistipes finegoldii CAG:68	97.8	99.2	100	Alistipes finegoldii	99.8	99.5	species	Alistipes finegoldii		Alistipes	Rikenellaceae	Bacteroidales	Bacteroidia	Bacteroidetes	Bacteria
20	msp_0093	4294	1156	0.6	89.5	Alistipes sp. 58_9_plus	93.9	98.8	89.5	Alistipes finegoldii	93.9	98.8	species	Alistipes finegoldii		Alistipes	Rikenellaceae	Bacteroidales	Bacteroidia	Bacteroidetes	Bacteria
20	msp_0094	4278	1228	0	100	Alistipes putredinis DSM 17216	99.3	99.2	100	Alistipes putredinis	99.5	99.5	species	Alistipes putredinis	Type	Alistipes	Rikenellaceae	Bacteroidales	Bacteroidia	Bacteroidetes	Bacteria
20	msp_0094	4278	1228	0	99.3	Alistipes putredinis CAG:67_53_122	99	99.1	100	Alistipes putredinis	99.5	99.7	species	Alistipes putredinis		Alistipes	Rikenellaceae	Bacteroidales	Bacteroidia	Bacteroidetes	Bacteria
20	msp_0094	4278	1228	0	99.8	Alistipes putredinis CAG:67	97.8	99.1	99.8	Alistipes putredinis	97.8	99.1	species	Alistipes putredinis		Alistipes	Rikenellaceae	Bacteroidales	Bacteroidia	Bacteroidetes	Bacteria
20	msp_0095	4263	976	0.1	98.7	Prevotella sp. CAG:604	98	99.2	98.7	Prevotella sp. CAG:604	98	99.2	species	Prevotella sp. CAG:604		Prevotella	Prevotellaceae	Bacteroidales	Bacteroidia	Bacteroidetes	Bacteria
20	msp_0096	4247	1549	0	99.9	Burkholderia sp. K4410.MGS-135	99.6	99	100	Sutterella wadsworthensis 1	99.8	99.2	species	Sutterella wadsworthensis 1		Sutterella	Sutterellaceae	Burkholderiales	Betaproteobacteria	Proteobacteria	Bacteria
20	msp_0096	4247	1549	0	100	Sutterella wadsworthensis HGA0223	99.6	98.9	100	Sutterella wadsworthensis 1	99.8	99.1	species	Sutterella wadsworthensis 1	Type	Sutterella	Sutterellaceae	Burkholderiales	Betaproteobacteria	Proteobacteria	Bacteria
20	msp_0096	4247	1549	0	99.9	Sutterella wadsworthensis 3_1_45B	99.6	98.8	100	Sutterella wadsworthensis 1	99.8	99.5	species	Sutterella wadsworthensis 1		Sutterella	Sutterellaceae	Burkholderiales	Betaproteobacteria	Proteobacteria	Bacteria
20	msp_0096	4247	1549	0.1	99.5	Sutterella wadsworthensis CAG:135	97.2	98.9	99.5	Sutterella wadsworthensis 1	97.2	98.9	species	Sutterella wadsworthensis 1		Sutterella	Sutterellaceae	Burkholderiales	Betaproteobacteria	Proteobacteria	Bacteria
20	msp_0097	4240	1240	0	99.9	Clostridium sp. CAG:62	99.1	99.3	99.9	Clostridium sp. CAG:62	99.1	99.3	species	Clostridium sp. CAG:62		unclassified Clostridiales	unclassified Clostridiales	Clostridiales	Clostridia	Firmicutes	Bacteria
20	msp_0097	4240	1240	0	97.1	Clostridium sp. CAG:62_40_43	99.6	98.8	97.1	Clostridium sp. CAG:62_40_43	99.6	98.8	species	Clostridium sp. CAG:62_40_43		unclassified Clostridiales	unclassified Clostridiales	Clostridiales	Clostridia	Firmicutes	Bacteria
20	msp_0099	4206	431	0	100	Eubacterium sp. CAG:202	99.2	99	100	Eubacterium sp. CAG:202	99.2	99	species	Eubacterium sp. CAG:202		Eubacterium	Eubacteriaceae	Clostridiales	Clostridia	Firmicutes	Bacteria
20	msp_0100	4201	1085	0	99.6	Bacteroides sp. CAG:443	99.1	99.6	99.6	Bacteroides sp. CAG:443	99.1	99.6	species	Bacteroides sp. CAG:443		Bacteroides	Bacteroidaceae	Bacteroidales	Bacteroidia	Bacteroidetes	Bacteria
20	msp_0101	4173	525	0	100	Paraprevotella xylaniphila YIT 11841	98.6	99.3	100	Paraprevotella xylaniphila	98.6	99.3	species	Paraprevotella xylaniphila	Type	Paraprevotella	Prevotellaceae	Bacteroidales	Bacteroidia	Bacteroidetes	Bacteria
20	msp_0102	4156	2427	0	100	Parabacteroides gordonii MS-1	99.8	98.7	100	Parabacteroides gordonii	99.8	98.7	species	Parabacteroides gordonii		Parabacteroides	Tannerellaceae	Bacteroidales	Bacteroidia	Bacteroidetes	Bacteria
20	msp_0102	4156	2427	0	100	Parabacteroides gordonii DSM 23371	99.8	98.7	100	Parabacteroides gordonii	99.8	98.7	species	Parabacteroides gordonii	Type	Parabacteroides	Tannerellaceae	Bacteroidales	Bacteroidia	Bacteroidetes	Bacteria
20	msp_0102	4156	2427	0	99.5	Parabacteroides sp. HGS0025	99.6	98.8	100	Parabacteroides gordonii	99.9	99.1	species	Parabacteroides gordonii		Parabacteroides	Tannerellaceae	Bacteroidales	Bacteroidia	Bacteroidetes	Bacteria
20	msp_0105	4114	3307	0	99.5	Morganella morganii subsp. morganii ARLG-2976	99.9	99.3	99.9	Morganella morganii	100	99.6	species	Morganella morganii		Morganella	Morganellaceae	Enterobacterales	Gammaproteobacteria	Proteobacteria	Bacteria
20	msp_0105	4114	3307	0	99.7	Morganella morganii subsp. morganii KT	99.8	99.1	99.9	Morganella morganii	100	99.6	species	Morganella morganii	Type	Morganella	Morganellaceae	Enterobacterales	Gammaproteobacteria	Proteobacteria	Bacteria
20	msp_0105	4114	3307	0	99.2	Morganella morganii FDAARGOS_172	99.7	99.1	99.9	Morganella morganii	100	99.6	species	Morganella morganii		Morganella	Morganellaceae	Enterobacterales	Gammaproteobacteria	Proteobacteria	Bacteria
20	msp_0105	4114	3307	0	98.4	Morganella morganii 8066	99.9	99.2	99.9	Morganella morganii	100	99.7	species	Morganella morganii		Morganella	Morganellaceae	Enterobacterales	Gammaproteobacteria	Proteobacteria	Bacteria
20	msp_0105	4114	3307	0	98.2	Morganella morganii 640_MMOR	99.9	99.2	99.9	Morganella morganii	100	99.7	species	Morganella morganii		Morganella	Morganellaceae	Enterobacterales	Gammaproteobacteria	Proteobacteria	Bacteria
20	msp_0105	4114	3307	0	98.5	Morganella morganii FDAARGOS_63	99.9	98.8	99.8	Morganella morganii	99.9	99	species	Morganella morganii		Morganella	Morganellaceae	Enterobacterales	Gammaproteobacteria	Proteobacteria	Bacteria
20	msp_0105	4114	3307	0	98.1	Morganella sp. HMSC11D09	99.9	99.1	99.9	Morganella morganii	100	99.8	species	Morganella morganii		Morganella	Morganellaceae	Enterobacterales	Gammaproteobacteria	Proteobacteria	Bacteria
20	msp_0105	4114	3307	0	98.1	Morganella morganii 39876	99.9	99	99.9	Morganella morganii	100	99.8	species	Morganella morganii		Morganella	Morganellaceae	Enterobacterales	Gammaproteobacteria	Proteobacteria	Bacteria
20	msp_0105	4114	3307	0	97.9	Morganella morganii subsp. morganii NBRC 3848	99.9	99.2	99.9	Morganella morganii	100	99.8	species	Morganella morganii		Morganella	Morganellaceae	Enterobacterales	Gammaproteobacteria	Proteobacteria	Bacteria
20	msp_0105	4114	3307	0	97.9	Mycobacterium tuberculosis 2926STDY5723586	99.9	99	99.9	Morganella morganii	100	99.5	species	Morganella morganii		Morganella	Morganellaceae	Enterobacterales	Gammaproteobacteria	Proteobacteria	Bacteria
20	msp_0105	4114	3307	0	97.9	Morganella morganii IS15	99.9	98.8	99.9	Morganella morganii	99.9	99.2	species	Morganella morganii		Morganella	Morganellaceae	Enterobacterales	Gammaproteobacteria	Proteobacteria	Bacteria
20	msp_0105	4114	3307	0	97.6	Morganella morganii INSali207	99.9	99.1	99.9	Morganella morganii	100	99.7	species	Morganella morganii		Morganella	Morganellaceae	Enterobacterales	Gammaproteobacteria	Proteobacteria	Bacteria
20	msp_0105	4114	3307	0	97.7	Morganella morganii AV1	99.8	99	99.9	Morganella morganii	100	99.8	species	Morganella morganii		Morganella	Morganellaceae	Enterobacterales	Gammaproteobacteria	Proteobacteria	Bacteria
20	msp_0105	4114	3307	0	97.4	Morganella sp. EGD-HP17	99.9	99.2	99.9	Morganella morganii	100	99.7	species	Morganella morganii		Morganella	Morganellaceae	Enterobacterales	Gammaproteobacteria	Proteobacteria	Bacteria
20	msp_0105	4114	3307	0	97.3	Morganella morganii SC01	99.9	98.9	99.9	Morganella morganii	99.9	99.3	species	Morganella morganii		Morganella	Morganellaceae	Enterobacterales	Gammaproteobacteria	Proteobacteria	Bacteria
20	msp_0105	4114	3307	0	96.5	Morganella morganii 716_MMOR	99.9	98.9	99.9	Morganella morganii	100	99.5	species	Morganella morganii		Morganella	Morganellaceae	Enterobacterales	Gammaproteobacteria	Proteobacteria	Bacteria
20	msp_0105	4114	3307	0	95.8	Morganella morganii F675	99.9	98.8	99.8	Morganella morganii	99.9	98.9	species	Morganella morganii		Morganella	Morganellaceae	Enterobacterales	Gammaproteobacteria	Proteobacteria	Bacteria
20	msp_0105	4114	3307	0	95.2	Morganella morganii ICBMmBL-II-04(2)	99.9	98.9	99.9	Morganella morganii	99.9	99.2	species	Morganella morganii		Morganella	Morganellaceae	Enterobacterales	Gammaproteobacteria	Proteobacteria	Bacteria
20	msp_0105	4114	3307	0	94.3	Morganella morganii 340	99.9	98.9	99.9	Morganella morganii	99.9	99.4	species	Morganella morganii		Morganella	Morganellaceae	Enterobacterales	Gammaproteobacteria	Proteobacteria	Bacteria
20	msp_0105	4114	3307	0	93	Morganella morganii AA1	99.9	99	99.9	Morganella morganii	100	99.8	species	Morganella morganii		Morganella	Morganellaceae	Enterobacterales	Gammaproteobacteria	Proteobacteria	Bacteria
20	msp_0107	4108	709	0	100	uncultured Bacteroides sp. 2789STDY5834845	99.6	98.5	100	Bacteroides sp. CAG:875 & sp. 2789STDY5834845	99.6	98.5	species	Bacteroides sp. CAG:875 & sp. 2789STDY5834845		Bacteroides	Bacteroidaceae	Bacteroidales	Bacteroidia	Bacteroidetes	Bacteria
20	msp_0107	4108	709	0	97.3	Bacteroides sp. CAG:875	97.9	99.3	100	Bacteroides sp. CAG:875 & sp. 2789STDY5834845	99.6	99.7	species	Bacteroides sp. CAG:875 & sp. 2789STDY5834845		Bacteroides	Bacteroidaceae	Bacteroidales	Bacteroidia	Bacteroidetes	Bacteria
20	msp_0108	4094	2925	0	100	Clostridium sp. HGF2	99.8	99.6	100	Clostridium innocuum	100	99.9	species	Clostridium innocuum		Erysipelatoclostridium	Erysipelotrichaceae	Erysipelotrichales	Erysipelotrichia	Firmicutes	Bacteria
20	msp_0108	4094	2925	0	100	Erysipelotrichaceae bacterium 21_3	99.8	99.6	100	Clostridium innocuum	100	99.8	species	Clostridium innocuum		Erysipelatoclostridium	Erysipelotrichaceae	Erysipelotrichales	Erysipelotrichia	Firmicutes	Bacteria
20	msp_0108	4094	2925	0	99.9	[Clostridium] innocuum 2789STDY5834853	99.8	99.6	100	Clostridium innocuum	100	99.9	species	Clostridium innocuum		Erysipelatoclostridium	Erysipelotrichaceae	Erysipelotrichales	Erysipelotrichia	Firmicutes	Bacteria
20	msp_0108	4094	2925	0	100	[Clostridium] innocuum NLAE-zl-C381	99.7	99.6	100	Clostridium innocuum	100	99.9	species	Clostridium innocuum		Erysipelatoclostridium	Erysipelotrichaceae	Erysipelotrichales	Erysipelotrichia	Firmicutes	Bacteria
20	msp_0108	4094	2925	0	99.7	Erysipelotrichaceae bacterium 6_1_45	99.8	99.6	100	Clostridium innocuum	100	99.8	species	Clostridium innocuum		Erysipelatoclostridium	Erysipelotrichaceae	Erysipelotrichales	Erysipelotrichia	Firmicutes	Bacteria
20	msp_0108	4094	2925	0	99.9	Clostridia bacterium UC5.1-2G4	99.8	99.4	100	Clostridium innocuum	100	99.6	species	Clostridium innocuum		Erysipelatoclostridium	Erysipelotrichaceae	Erysipelotrichales	Erysipelotrichia	Firmicutes	Bacteria
20	msp_0108	4094	2925	0	99.8	Clostridioides difficile P28	99.6	99.6	100	Clostridium innocuum	100	99.9	species	Clostridium innocuum		Erysipelatoclostridium	Erysipelotrichaceae	Erysipelotrichales	Erysipelotrichia	Firmicutes	Bacteria
20	msp_0108	4094	2925	0	99.6	Erysipelotrichaceae bacterium CAG:64	98.7	99.6	100	Clostridium innocuum	100	99.9	species	Clostridium innocuum		Erysipelatoclostridium	Erysipelotrichaceae	Erysipelotrichales	Erysipelotrichia	Firmicutes	Bacteria
20	msp_0108	4094	2925	0.4	99.6	[Clostridium] innocuum 2959	99.6	98.6	99.6	Clostridium innocuum	99.6	98.6	species	Clostridium innocuum	Type	Erysipelatoclostridium	Erysipelotrichaceae	Erysipelotrichales	Erysipelotrichia	Firmicutes	Bacteria
20	msp_0108	4094	2925	0.4	99.6	Erysipelotrichaceae bacterium 2_2_44A	99.6	98.6	99.6	Clostridium innocuum	99.6	98.6	species	Clostridium innocuum		Erysipelatoclostridium	Erysipelotrichaceae	Erysipelotrichales	Erysipelotrichia	Firmicutes	Bacteria
20	msp_0108	4094	2925	0	99.3	[Clostridium] innocuum AN88	99.4	99	100	Clostridium innocuum	99.9	99.3	species	Clostridium innocuum		Erysipelatoclostridium	Erysipelotrichaceae	Erysipelotrichales	Erysipelotrichia	Firmicutes	Bacteria
20	msp_0108	4094	2925	0	98.9	[Clostridium] innocuum I46	99.4	99	100	Clostridium innocuum	99.9	99.2	species	Clostridium innocuum		Erysipelatoclostridium	Erysipelotrichaceae	Erysipelotrichales	Erysipelotrichia	Firmicutes	Bacteria
20	msp_0108	4094	2925	0	98.9	Erysipelotrichaceae bacterium I46	99.4	99	100	Clostridium innocuum	99.9	99.2	species	Clostridium innocuum		Erysipelatoclostridium	Erysipelotrichaceae	Erysipelotrichales	Erysipelotrichia	Firmicutes	Bacteria
20	msp_0109	4094	3367	0	99.9	Emergencia timonensis SN18	99.8	99.1	99.9	Emergencia timonensis	99.8	99.1	species	Emergencia timonensis	Type	Emergencia	Clostridiales Family XIII. Incertae Sedis	Clostridiales	Clostridia	Firmicutes	Bacteria
20	msp_0110	4086	632	0	100	Ruminococcus sp. CAG:177	98.7	98.3	100	Ruminococcus sp. CAG:177	98.7	98.3	species	Ruminococcus sp. CAG:177		Ruminococcus	Ruminococcaceae	Clostridiales	Clostridia	Firmicutes	Bacteria
20	msp_0111	4074	512	0	99.4	Firmicutes bacterium CAG:240	96.7	98.1	99.4	Firmicutes bacterium CAG:240	96.7	98.1	species	Firmicutes bacterium CAG:240		unclassified Firmicutes	unclassified Firmicutes	unclassified Firmicutes	unclassified Firmicutes	Firmicutes	Bacteria
20	msp_0111	4074	512	0.2	98	Firmicutes bacterium CAG:24053_14	97.9	98	98	Firmicutes bacterium CAG:24053_14	97.9	98	species	Firmicutes bacterium CAG:24053_14		unclassified Firmicutes	unclassified Firmicutes	unclassified Firmicutes	unclassified Firmicutes	Firmicutes	Bacteria
20	msp_0112_2	3177	365	0	100	Tyzzerella sp. Marseille-P3062	99.8	99.3	100	Tyzzerella nexilis	99.8	99.3	species	Tyzzerella nexilis		Tyzzerella	Lachnospiraceae	Clostridiales	Clostridia	Firmicutes	Bacteria
20	msp_0112_2	3177	365	0	100	Clostridium nexile CAG:348	99.6	99.4	100	Tyzzerella nexilis	99.8	99.5	species	Tyzzerella nexilis		Tyzzerella	Lachnospiraceae	Clostridiales	Clostridia	Firmicutes	Bacteria
20	msp_0112_2	3177	365	0	100	Tyzzerella nexilis DSM 1787	99.2	99.3	100	Tyzzerella nexilis	99.8	99.5	species	Tyzzerella nexilis	Type	Tyzzerella	Lachnospiraceae	Clostridiales	Clostridia	Firmicutes	Bacteria
20	msp_0113	4038	1198	0.1	99.8	Anaerostipes hadrus 2789STDY5834860	99.7	99.2	99.9	Anaerostipes hadrus 1	99.8	99.6	species	Anaerostipes hadrus 1		Anaerostipes	Lachnospiraceae	Clostridiales	Clostridia	Firmicutes	Bacteria
20	msp_0113	4038	1198	0.1	99.9	Anaerostipes hadrus 2789STDY5608868	99.6	99.2	99.9	Anaerostipes hadrus 1	99.8	99.6	species	Anaerostipes hadrus 1		Anaerostipes	Lachnospiraceae	Clostridiales	Clostridia	Firmicutes	Bacteria
20	msp_0113	4038	1198	0.1	99.9	Anaerostipes hadrus BPB5	99.7	99.1	99.9	Anaerostipes hadrus 1	99.8	99.4	species	Anaerostipes hadrus 1		Anaerostipes	Lachnospiraceae	Clostridiales	Clostridia	Firmicutes	Bacteria
20	msp_0113	4038	1198	0.1	99.8	Anaerostipes hadrus 2789STDY5834959	99.6	99.2	99.9	Anaerostipes hadrus 1	99.8	99.6	species	Anaerostipes hadrus 1		Anaerostipes	Lachnospiraceae	Clostridiales	Clostridia	Firmicutes	Bacteria
20	msp_0113	4038	1198	0.1	99.8	Lachnospiraceae bacterium 5_1_63FAA	99.6	99.2	99.9	Anaerostipes hadrus 1	99.8	99.5	species	Anaerostipes hadrus 1		Anaerostipes	Lachnospiraceae	Clostridiales	Clostridia	Firmicutes	Bacteria
20	msp_0113	4038	1198	0.1	99.9	Anaerostipes hadrus 2789STDY5834908	99.6	99.1	99.9	Anaerostipes hadrus 1	99.8	99.6	species	Anaerostipes hadrus 1		Anaerostipes	Lachnospiraceae	Clostridiales	Clostridia	Firmicutes	Bacteria
20	msp_0113	4038	1198	0.1	99.8	butyrate-producing bacterium SSC/2	99.5	99.2	99.8	Anaerostipes hadrus 1	99.7	99.2	species	Anaerostipes hadrus 1		Anaerostipes	Lachnospiraceae	Clostridiales	Clostridia	Firmicutes	Bacteria
20	msp_0113	4038	1198	0.1	99.6	Clostridium sp. SS2/1	99.6	99.2	99.6	Anaerostipes hadrus 1	99.6	99.2	species	Anaerostipes hadrus 1		Anaerostipes	Lachnospiraceae	Clostridiales	Clostridia	Firmicutes	Bacteria
20	msp_0113	4038	1198	0.1	99.5	Anaerostipes hadrus DSM 3319	99.7	99.2	99.9	Anaerostipes hadrus 1	99.8	99.4	species	Anaerostipes hadrus 1	Type	Anaerostipes	Lachnospiraceae	Clostridiales	Clostridia	Firmicutes	Bacteria
20	msp_0113	4038	1198	0.1	99.4	Anaerostipes hadrus PEL 85	99.6	99.1	99.9	Anaerostipes hadrus 1	99.8	99.5	species	Anaerostipes hadrus 1		Anaerostipes	Lachnospiraceae	Clostridiales	Clostridia	Firmicutes	Bacteria
20	msp_0113	4038	1198	0.1	99.1	Lachnospiraceae bacterium CAG:25	98.7	99.2	99.9	Anaerostipes hadrus 1	99.8	99.5	species	Anaerostipes hadrus 1		Anaerostipes	Lachnospiraceae	Clostridiales	Clostridia	Firmicutes	Bacteria
20	msp_0113	4038	1198	0.1	75	Clostridiales bacterium Nov_37_41	91.5	99.1	99.9	Anaerostipes hadrus 1	99.8	99.6	species	Anaerostipes hadrus 1		Anaerostipes	Lachnospiraceae	Clostridiales	Clostridia	Firmicutes	Bacteria
20	msp_0114	4019	1354	0.1	99.8	Clostridiales bacterium VE202-26	99.5	99.1	99.8	Clostridium scindens 2	99.5	99.1	species	Clostridium scindens 2		Lachnoclostridium	Lachnospiraceae	Clostridiales	Clostridia	Firmicutes	Bacteria
20	msp_0114	4019	1354	0.1	99.8	[Clostridium] scindens VE202-05	99	99.1	99.8	Clostridium scindens 2	99	99.1	species	Clostridium scindens 2		Lachnoclostridium	Lachnospiraceae	Clostridiales	Clostridia	Firmicutes	Bacteria
20	msp_0115	4014	1272	0	100	Bilophila wadsworthia 3_1_6	99.9	99.2	100	Bilophila wadsworthia	99.9	99.5	species	Bilophila wadsworthia		Bilophila	Desulfovibrionaceae	Desulfovibrionales	Deltaproteobacteria	Proteobacteria	Bacteria
20	msp_0115	4014	1272	0	99.9	Bilophila wadsworthia ATCC 49260	99.8	99.2	100	Bilophila wadsworthia	99.9	99.4	species	Bilophila wadsworthia	Type	Bilophila	Desulfovibrionaceae	Desulfovibrionales	Deltaproteobacteria	Proteobacteria	Bacteria
20	msp_0115	4014	1272	0	100	Bilophila sp. 4_1_30	98.9	98.4	100	Bilophila wadsworthia	98.9	98.4	species	Bilophila wadsworthia		Bilophila	Desulfovibrionaceae	Desulfovibrionales	Deltaproteobacteria	Proteobacteria	Bacteria
20	msp_0116	4001	3004	0	100	uncultured Blautia sp. 2789STDY5608856	99.8	99.7	100	Blautia hydrogenotrophica	99.9	99.9	species	Blautia hydrogenotrophica		Blautia	Lachnospiraceae	Clostridiales	Clostridia	Firmicutes	Bacteria
20	msp_0116	4001	3004	0	100	Blautia hydrogenotrophica 2789STDY5608857	99.8	99.7	100	Blautia hydrogenotrophica	99.9	99.9	species	Blautia hydrogenotrophica		Blautia	Lachnospiraceae	Clostridiales	Clostridia	Firmicutes	Bacteria
20	msp_0116	4001	3004	0	99.9	Blautia hydrogenotrophica DSM 10507	98.7	99.8	100	Blautia hydrogenotrophica	99.8	99.9	species	Blautia hydrogenotrophica	Type	Blautia	Lachnospiraceae	Clostridiales	Clostridia	Firmicutes	Bacteria
20	msp_0116	4001	3004	0	100	Blautia hydrogenotrophica CAG:147	98.1	99.7	100	Blautia hydrogenotrophica	98.1	99.7	species	Blautia hydrogenotrophica		Blautia	Lachnospiraceae	Clostridiales	Clostridia	Firmicutes	Bacteria
20	msp_0117_1	2582	477	0	100	Eubacterium sp. CAG:274	99	99.6	100	Eubacterium sp. CAG:274	99	99.6	species	Eubacterium sp. CAG:274		Eubacterium	Eubacteriaceae	Clostridiales	Clostridia	Firmicutes	Bacteria
20	msp_0118	3997	3268	0	99.9	Clostridia bacterium UC5.1-1D4	99.9	99.4	99.9	Blautia producta 2	99.9	99.4	species	Blautia producta 2		Blautia	Lachnospiraceae	Clostridiales	Clostridia	Firmicutes	Bacteria
20	msp_0118	3997	3268	0	99.4	Blautia producta ER3	99.7	99.3	100	Blautia producta 2	99.9	99.6	species	Blautia producta 2		Blautia	Lachnospiraceae	Clostridiales	Clostridia	Firmicutes	Bacteria
20	msp_0119	3996	2106	0	100	Bacteroides coprophilus DSM 18228 = JCM 13818	99.5	99.2	100	Bacteroides coprophilus	99.5	99.2	species	Bacteroides coprophilus	Type	Bacteroides	Bacteroidaceae	Bacteroidales	Bacteroidia	Bacteroidetes	Bacteria
20	msp_0119	3996	2106	0	100	Bacteroides coprophilus JCM 13816	99.5	99.2	100	Bacteroides coprophilus	99.5	99.2	species	Bacteroides coprophilus		Bacteroides	Bacteroidaceae	Bacteroidales	Bacteroidia	Bacteroidetes	Bacteria
20	msp_0119	3996	2106	0	100	Bacteroides coprophilus JCM 13817	99.5	99.2	100	Bacteroides coprophilus	99.5	99.2	species	Bacteroides coprophilus		Bacteroides	Bacteroidaceae	Bacteroidales	Bacteroidia	Bacteroidetes	Bacteria
20	msp_0119	3996	2106	0	99.6	Bacteroides coprophilus CAG:333	98.9	99.2	100	Bacteroides coprophilus	99.6	99.4	species	Bacteroides coprophilus		Bacteroides	Bacteroidaceae	Bacteroidales	Bacteroidia	Bacteroidetes	Bacteria
20	msp_0119	3996	2106	0	77.1	Bacteroides coprophilus UBA712	95	99.1	100	Bacteroides coprophilus	99.6	99.3	species	Bacteroides coprophilus		Bacteroides	Bacteroidaceae	Bacteroidales	Bacteroidia	Bacteroidetes	Bacteria
20	msp_0123	4021	2589	0	80.2	Enterobacter cloacae AR_0065	99.9	99.2	100	Enterobacter xiangfangensis	100	99.7	species	Enterobacter xiangfangensis		Enterobacter	Enterobacteriaceae	Enterobacterales	Gammaproteobacteria	Proteobacteria	Bacteria
300	msp_0123	4021	2589	0	83.8	Enterobacter cloacae AR_0065	99.9	99.1						Enterobacter xiangfangensis		Enterobacter	Enterobacteriaceae	Enterobacterales	Gammaproteobacteria	Proteobacteria	Bacteria
300	msp_0123	4021	2589	0	84	Enterobacter cloacae DG6	99.9	98.7						Enterobacter xiangfangensis		Enterobacter	Enterobacteriaceae	Enterobacterales	Gammaproteobacteria	Proteobacteria	Bacteria
300	msp_0123	4021	2589	0	86.5	Enterobacter cloacae FRM	99.9	98.8						Enterobacter xiangfangensis		Enterobacter	Enterobacteriaceae	Enterobacterales	Gammaproteobacteria	Proteobacteria	Bacteria
300	msp_0123	4021	2589	0	96.5	Enterobacter cloacae subsp. cloacae B2 1331	99.9	98.8						Enterobacter xiangfangensis		Enterobacter	Enterobacteriaceae	Enterobacterales	Gammaproteobacteria	Proteobacteria	Bacteria
300	msp_0123	4021	2589	0	83.3	Enterobacter cloacae e1655	99.9	99.1						Enterobacter xiangfangensis		Enterobacter	Enterobacteriaceae	Enterobacterales	Gammaproteobacteria	Proteobacteria	Bacteria
300	msp_0123	4021	2589	0	83.3	Enterobacter cloacae e1391	99.9	99.1						Enterobacter xiangfangensis		Enterobacter	Enterobacteriaceae	Enterobacterales	Gammaproteobacteria	Proteobacteria	Bacteria
300	msp_0123	4021	2589	0	83.2	Enterobacter cloacae e1831	99.9	99.1						Enterobacter xiangfangensis		Enterobacter	Enterobacteriaceae	Enterobacterales	Gammaproteobacteria	Proteobacteria	Bacteria
300	msp_0123	4021	2589	0	83.1	Enterobacter cloacae e1069	99.9	99.1						Enterobacter xiangfangensis		Enterobacter	Enterobacteriaceae	Enterobacterales	Gammaproteobacteria	Proteobacteria	Bacteria
300	msp_0123	4021	2589	0	82.9	Enterobacter cloacae e1163	99.9	99.1						Enterobacter xiangfangensis		Enterobacter	Enterobacteriaceae	Enterobacterales	Gammaproteobacteria	Proteobacteria	Bacteria
300	msp_0123	4021	2589	0	83.1	Enterobacter cloacae WCHEClY2403	99.9	98.7						Enterobacter xiangfangensis		Enterobacter	Enterobacteriaceae	Enterobacterales	Gammaproteobacteria	Proteobacteria	Bacteria
300	msp_0123	4021	2589	0	83.1	Enterobacter cloacae WCHEClY2402	99.9	98.7						Enterobacter xiangfangensis		Enterobacter	Enterobacteriaceae	Enterobacterales	Gammaproteobacteria	Proteobacteria	Bacteria
300	msp_0123	4021	2589	0	83	Bacillus subtilis DKU_NT_01	99.9	98.7						Enterobacter xiangfangensis		Enterobacter	Enterobacteriaceae	Enterobacterales	Gammaproteobacteria	Proteobacteria	Bacteria
300	msp_0123	4021	2589	0	82.5	Enterobacter sp. BIDMC99	99.9	99.1						Enterobacter xiangfangensis		Enterobacter	Enterobacteriaceae	Enterobacterales	Gammaproteobacteria	Proteobacteria	Bacteria
300	msp_0123	4021	2589	0	82.6	Enterobacter cloacae WCHECl-14653	99.9	98.8						Enterobacter xiangfangensis		Enterobacter	Enterobacteriaceae	Enterobacterales	Gammaproteobacteria	Proteobacteria	Bacteria
300	msp_0123	4021	2589	0	82.3	Enterobacter cloacae e1720	99.9	99.1						Enterobacter xiangfangensis		Enterobacter	Enterobacteriaceae	Enterobacterales	Gammaproteobacteria	Proteobacteria	Bacteria
300	msp_0123	4021	2589	0	82.5	Enterobacter cloacae AR_0163	99.9	98.7						Enterobacter xiangfangensis		Enterobacter	Enterobacteriaceae	Enterobacterales	Gammaproteobacteria	Proteobacteria	Bacteria
300	msp_0123	4021	2589	0	81.8	Enterobacter cloacae e2140	99.9	99.2						Enterobacter xiangfangensis		Enterobacter	Enterobacteriaceae	Enterobacterales	Gammaproteobacteria	Proteobacteria	Bacteria
300	msp_0123	4021	2589	0	82	Enterobacter cloacae INSali2	99.9	98.7						Enterobacter xiangfangensis		Enterobacter	Enterobacteriaceae	Enterobacterales	Gammaproteobacteria	Proteobacteria	Bacteria
300	msp_0123	4021	2589	0	81.6	Enterobacter cloacae e1697	99.9	99.1						Enterobacter xiangfangensis		Enterobacter	Enterobacteriaceae	Enterobacterales	Gammaproteobacteria	Proteobacteria	Bacteria
300	msp_0123	4021	2589	0	81.8	Enterobacter cloacae e1421	99.9	98.8						Enterobacter xiangfangensis		Enterobacter	Enterobacteriaceae	Enterobacterales	Gammaproteobacteria	Proteobacteria	Bacteria
300	msp_0123	4021	2589	0	81.3	Enterobacter cloacae e380	99.9	99.2						Enterobacter xiangfangensis		Enterobacter	Enterobacteriaceae	Enterobacterales	Gammaproteobacteria	Proteobacteria	Bacteria
300	msp_0123	4021	2589	0	81.3	Enterobacter cloacae e615	99.9	99.2						Enterobacter xiangfangensis		Enterobacter	Enterobacteriaceae	Enterobacterales	Gammaproteobacteria	Proteobacteria	Bacteria
300	msp_0123	4021	2589	0	81.7	Pedobacter himalayensis HHS 22	99.9	98.7						Enterobacter xiangfangensis		Enterobacter	Enterobacteriaceae	Enterobacterales	Gammaproteobacteria	Proteobacteria	Bacteria
300	msp_0123	4021	2589	0	81.7	Enterobacter cloacae e1092	99.9	98.7						Enterobacter xiangfangensis		Enterobacter	Enterobacteriaceae	Enterobacterales	Gammaproteobacteria	Proteobacteria	Bacteria
300	msp_0123	4021	2589	0	81.6	Enterobacter cloacae ECNIH2	99.9	98.8						Enterobacter xiangfangensis		Enterobacter	Enterobacteriaceae	Enterobacterales	Gammaproteobacteria	Proteobacteria	Bacteria
300	msp_0123	4021	2589	0	81.6	Enterobacter cloacae INSali10	99.9	98.7						Enterobacter xiangfangensis		Enterobacter	Enterobacteriaceae	Enterobacterales	Gammaproteobacteria	Proteobacteria	Bacteria
300	msp_0123	4021	2589	0	81.6	Enterobacter cloacae e1091	99.9	98.7						Enterobacter xiangfangensis		Enterobacter	Enterobacteriaceae	Enterobacterales	Gammaproteobacteria	Proteobacteria	Bacteria
300	msp_0123	4021	2589	0	81.5	Enterobacter cloacae e1605	99.9	98.8						Enterobacter xiangfangensis		Enterobacter	Enterobacteriaceae	Enterobacterales	Gammaproteobacteria	Proteobacteria	Bacteria
300	msp_0123	4021	2589	0	81.5	Enterobacter cloacae e1272	99.9	98.7						Enterobacter xiangfangensis		Enterobacter	Enterobacteriaceae	Enterobacterales	Gammaproteobacteria	Proteobacteria	Bacteria
300	msp_0123	4021	2589	0	81.5	Enterobacter cloacae e1025	99.9	98.7						Enterobacter xiangfangensis		Enterobacter	Enterobacteriaceae	Enterobacterales	Gammaproteobacteria	Proteobacteria	Bacteria
300	msp_0123	4021	2589	0	81.5	Enterobacter cloacae e1082	99.9	98.7						Enterobacter xiangfangensis		Enterobacter	Enterobacteriaceae	Enterobacterales	Gammaproteobacteria	Proteobacteria	Bacteria
300	msp_0123	4021	2589	0	81.4	Enterobacter cloacae e1424	99.9	98.8						Enterobacter xiangfangensis		Enterobacter	Enterobacteriaceae	Enterobacterales	Gammaproteobacteria	Proteobacteria	Bacteria
300	msp_0123	4021	2589	0	81	Enterobacter cloacae e440	99.9	99.2						Enterobacter xiangfangensis		Enterobacter	Enterobacteriaceae	Enterobacterales	Gammaproteobacteria	Proteobacteria	Bacteria
300	msp_0123	4021	2589	0	81.4	Enterobacter cloacae e1547	99.9	98.7						Enterobacter xiangfangensis		Enterobacter	Enterobacteriaceae	Enterobacterales	Gammaproteobacteria	Proteobacteria	Bacteria
300	msp_0123	4021	2589	0	81.4	Enterobacter cloacae e1531	99.9	98.7						Enterobacter xiangfangensis		Enterobacter	Enterobacteriaceae	Enterobacterales	Gammaproteobacteria	Proteobacteria	Bacteria
300	msp_0123	4021	2589	0	81.3	Enterobacter cloacae e1153	99.9	98.8						Enterobacter xiangfangensis		Enterobacter	Enterobacteriaceae	Enterobacterales	Gammaproteobacteria	Proteobacteria	Bacteria
300	msp_0123	4021	2589	0	80.8	Enterobacter cloacae OS_04_026_-1	100	99.2						Enterobacter xiangfangensis		Enterobacter	Enterobacteriaceae	Enterobacterales	Gammaproteobacteria	Proteobacteria	Bacteria
300	msp_0123	4021	2589	0	81.2	Enterobacter cloacae CAV1311	99.9	98.8						Enterobacter xiangfangensis		Enterobacter	Enterobacteriaceae	Enterobacterales	Gammaproteobacteria	Proteobacteria	Bacteria
300	msp_0123	4021	2589	0	81.2	Enterobacter cloacae e1395	99.9	98.7						Enterobacter xiangfangensis		Enterobacter	Enterobacteriaceae	Enterobacterales	Gammaproteobacteria	Proteobacteria	Bacteria
300	msp_0123	4021	2589	0	81	Enterobacter cloacae e1693	99.9	98.9						Enterobacter xiangfangensis		Enterobacter	Enterobacteriaceae	Enterobacterales	Gammaproteobacteria	Proteobacteria	Bacteria
300	msp_0123	4021	2589	0	81	Enterobacter cloacae CAV1668	99.9	98.8						Enterobacter xiangfangensis		Enterobacter	Enterobacteriaceae	Enterobacterales	Gammaproteobacteria	Proteobacteria	Bacteria
300	msp_0123	4021	2589	0	80.6	Enterobacter cloacae e572	99.9	99.2						Enterobacter xiangfangensis		Enterobacter	Enterobacteriaceae	Enterobacterales	Gammaproteobacteria	Proteobacteria	Bacteria
300	msp_0123	4021	2589	0	81	Enterobacter ludwigii GN02450	99.9	98.7						Enterobacter xiangfangensis		Enterobacter	Enterobacteriaceae	Enterobacterales	Gammaproteobacteria	Proteobacteria	Bacteria
300	msp_0123	4021	2589	0	80.9	Enterobacter cloacae e1635	99.9	98.8						Enterobacter xiangfangensis		Enterobacter	Enterobacteriaceae	Enterobacterales	Gammaproteobacteria	Proteobacteria	Bacteria
300	msp_0123	4021	2589	0	80.9	Enterobacter hormaechei CAV1176	99.9	98.8						Enterobacter xiangfangensis		Enterobacter	Enterobacteriaceae	Enterobacterales	Gammaproteobacteria	Proteobacteria	Bacteria
300	msp_0123	4021	2589	0	80.9	Enterobacter cloacae CAV1669	99.9	98.8						Enterobacter xiangfangensis		Enterobacter	Enterobacteriaceae	Enterobacterales	Gammaproteobacteria	Proteobacteria	Bacteria
300	msp_0123	4021	2589	0	80.9	Enterobacter cloacae e1127	99.9	98.8						Enterobacter xiangfangensis		Enterobacter	Enterobacteriaceae	Enterobacterales	Gammaproteobacteria	Proteobacteria	Bacteria
300	msp_0123	4021	2589	0	80.9	Enterobacter cloacae e1070	99.9	98.8						Enterobacter xiangfangensis		Enterobacter	Enterobacteriaceae	Enterobacterales	Gammaproteobacteria	Proteobacteria	Bacteria
300	msp_0123	4021	2589	0	80.9	Enterobacter cloacae e1632	99.9	98.7						Enterobacter xiangfangensis		Enterobacter	Enterobacteriaceae	Enterobacterales	Gammaproteobacteria	Proteobacteria	Bacteria
300	msp_0123	4021	2589	0	80.9	Enterobacter cloacae e1294	99.9	98.7						Enterobacter xiangfangensis		Enterobacter	Enterobacteriaceae	Enterobacterales	Gammaproteobacteria	Proteobacteria	Bacteria
300	msp_0123	4021	2589	0	80.9	Enterobacter cloacae e1554	99.9	98.7						Enterobacter xiangfangensis		Enterobacter	Enterobacteriaceae	Enterobacterales	Gammaproteobacteria	Proteobacteria	Bacteria
300	msp_0123	4021	2589	0	80.8	Enterobacter cloacae ST3	99.9	98.8						Enterobacter xiangfangensis		Enterobacter	Enterobacteriaceae	Enterobacterales	Gammaproteobacteria	Proteobacteria	Bacteria
300	msp_0123	4021	2589	0	80.8	Enterobacter cloacae e1267	99.9	98.8						Enterobacter xiangfangensis		Enterobacter	Enterobacteriaceae	Enterobacterales	Gammaproteobacteria	Proteobacteria	Bacteria
300	msp_0123	4021	2589	0	80.8	Enterobacter cloacae CAV1411	99.9	98.8						Enterobacter xiangfangensis		Enterobacter	Enterobacteriaceae	Enterobacterales	Gammaproteobacteria	Proteobacteria	Bacteria
300	msp_0123	4021	2589	0	80.8	Enterobacter cloacae e1269	99.9	98.7						Enterobacter xiangfangensis		Enterobacter	Enterobacteriaceae	Enterobacterales	Gammaproteobacteria	Proteobacteria	Bacteria
300	msp_0123	4021	2589	0	80.6	Enterobacter cloacae e1343	99.9	98.8						Enterobacter xiangfangensis		Enterobacter	Enterobacteriaceae	Enterobacterales	Gammaproteobacteria	Proteobacteria	Bacteria
300	msp_0123	4021	2589	0	80.6	Enterobacter sp. BIDMC87	99.9	98.8						Enterobacter xiangfangensis		Enterobacter	Enterobacteriaceae	Enterobacterales	Gammaproteobacteria	Proteobacteria	Bacteria
300	msp_0123	4021	2589	0	80.6	Enterobacter sp. MGH86	99.9	98.7						Enterobacter xiangfangensis		Enterobacter	Enterobacteriaceae	Enterobacterales	Gammaproteobacteria	Proteobacteria	Bacteria
300	msp_0123	4021	2589	0	80.5	Enterobacter cloacae e1589	99.9	98.8						Enterobacter xiangfangensis		Enterobacter	Enterobacteriaceae	Enterobacterales	Gammaproteobacteria	Proteobacteria	Bacteria
300	msp_0123	4021	2589	0	80.4	Enterobacter cloacae e1784	99.9	98.8						Enterobacter xiangfangensis		Enterobacter	Enterobacteriaceae	Enterobacterales	Gammaproteobacteria	Proteobacteria	Bacteria
300	msp_0123	4021	2589	0	80.4	Enterobacter cloacae MS7884A	99.9	98.7						Enterobacter xiangfangensis		Enterobacter	Enterobacteriaceae	Enterobacterales	Gammaproteobacteria	Proteobacteria	Bacteria
300	msp_0123	4021	2589	0	80.3	Klebsiella oxytoca 2880STDY5682790	99.9	98.8						Enterobacter xiangfangensis		Enterobacter	Enterobacteriaceae	Enterobacterales	Gammaproteobacteria	Proteobacteria	Bacteria
300	msp_0123	4021	2589	0	80.3	Enterobacter cloacae e1454	99.9	98.8						Enterobacter xiangfangensis		Enterobacter	Enterobacteriaceae	Enterobacterales	Gammaproteobacteria	Proteobacteria	Bacteria
300	msp_0123	4021	2589	0	80.3	Enterobacter cloacae e1238	99.9	98.7						Enterobacter xiangfangensis		Enterobacter	Enterobacteriaceae	Enterobacterales	Gammaproteobacteria	Proteobacteria	Bacteria
300	msp_0123	4021	2589	0	80.3	Enterobacter cloacae G6809	99.9	98.7						Enterobacter xiangfangensis		Enterobacter	Enterobacteriaceae	Enterobacterales	Gammaproteobacteria	Proteobacteria	Bacteria
300	msp_0123	4021	2589	0	79.8	Enterobacter sp. BIDMC 27	100	99.2						Enterobacter xiangfangensis		Enterobacter	Enterobacteriaceae	Enterobacterales	Gammaproteobacteria	Proteobacteria	Bacteria
300	msp_0123	4021	2589	0	80.1	Enterobacter sp. BIDMC110	99.9	98.7						Enterobacter xiangfangensis		Enterobacter	Enterobacteriaceae	Enterobacterales	Gammaproteobacteria	Proteobacteria	Bacteria
300	msp_0123	4021	2589	0	80.1	Enterobacter cloacae e2054	99.9	98.7						Enterobacter xiangfangensis		Enterobacter	Enterobacteriaceae	Enterobacterales	Gammaproteobacteria	Proteobacteria	Bacteria
300	msp_0123	4021	2589	0	80	Enterobacter sp. BIDMC93	99.9	98.8						Enterobacter xiangfangensis		Enterobacter	Enterobacteriaceae	Enterobacterales	Gammaproteobacteria	Proteobacteria	Bacteria
300	msp_0123	4021	2589	0	80	Enterobacter cloacae e1356	99.9	98.8						Enterobacter xiangfangensis		Enterobacter	Enterobacteriaceae	Enterobacterales	Gammaproteobacteria	Proteobacteria	Bacteria
300	msp_0123	4021	2589	0	80	Enterobacter cloacae e1963	99.9	98.8						Enterobacter xiangfangensis		Enterobacter	Enterobacteriaceae	Enterobacterales	Gammaproteobacteria	Proteobacteria	Bacteria
300	msp_0123	4021	2589	0	79.8	Enterobacter cloacae e660	99.9	98.8						Enterobacter xiangfangensis		Enterobacter	Enterobacteriaceae	Enterobacterales	Gammaproteobacteria	Proteobacteria	Bacteria
300	msp_0123	4021	2589	0	79.8	Enterobacter cloacae e2049	99.9	98.8						Enterobacter xiangfangensis		Enterobacter	Enterobacteriaceae	Enterobacterales	Gammaproteobacteria	Proteobacteria	Bacteria
300	msp_0123	4021	2589	0	79.8	Enterobacter cloacae e1832	99.9	98.8						Enterobacter xiangfangensis		Enterobacter	Enterobacteriaceae	Enterobacterales	Gammaproteobacteria	Proteobacteria	Bacteria
300	msp_0123	4021	2589	0	79.8	Enterobacter cloacae e1408	99.9	98.7						Enterobacter xiangfangensis		Enterobacter	Enterobacteriaceae	Enterobacterales	Gammaproteobacteria	Proteobacteria	Bacteria
300	msp_0123	4021	2589	0	79.7	Enterobacter sp. BWH64	99.9	98.8						Enterobacter xiangfangensis		Enterobacter	Enterobacteriaceae	Enterobacterales	Gammaproteobacteria	Proteobacteria	Bacteria
300	msp_0123	4021	2589	0	79.7	Enterobacter cloacae e1690	99.9	98.7						Enterobacter xiangfangensis		Enterobacter	Enterobacteriaceae	Enterobacterales	Gammaproteobacteria	Proteobacteria	Bacteria
300	msp_0123	4021	2589	0	79.6	Enterobacter sp. BIDMC109	99.9	98.8						Enterobacter xiangfangensis		Enterobacter	Enterobacteriaceae	Enterobacterales	Gammaproteobacteria	Proteobacteria	Bacteria
300	msp_0123	4021	2589	0	79.6	Enterobacter sp. MGH120	99.9	98.7						Enterobacter xiangfangensis		Enterobacter	Enterobacteriaceae	Enterobacterales	Gammaproteobacteria	Proteobacteria	Bacteria
300	msp_0123	4021	2589	0	79.5	Enterobacter cloacae e2048	99.9	98.8						Enterobacter xiangfangensis		Enterobacter	Enterobacteriaceae	Enterobacterales	Gammaproteobacteria	Proteobacteria	Bacteria
300	msp_0123	4021	2589	0	79.4	Enterobacter cloacae FDAARGOS_68	99.9	98.8						Enterobacter xiangfangensis		Enterobacter	Enterobacteriaceae	Enterobacterales	Gammaproteobacteria	Proteobacteria	Bacteria
300	msp_0123	4021	2589	0	79.4	Enterobacter cloacae e1821	99.9	98.8						Enterobacter xiangfangensis		Enterobacter	Enterobacteriaceae	Enterobacterales	Gammaproteobacteria	Proteobacteria	Bacteria
300	msp_0123	4021	2589	0	79.4	Enterobacter cloacae e1795	99.9	98.7						Enterobacter xiangfangensis		Enterobacter	Enterobacteriaceae	Enterobacterales	Gammaproteobacteria	Proteobacteria	Bacteria
300	msp_0123	4021	2589	0	79.3	Enterobacter cloacae e1150	99.9	98.8						Enterobacter xiangfangensis		Enterobacter	Enterobacteriaceae	Enterobacterales	Gammaproteobacteria	Proteobacteria	Bacteria
300	msp_0123	4021	2589	0	79.2	Enterobacter cloacae e1195	99.9	98.8						Enterobacter xiangfangensis		Enterobacter	Enterobacteriaceae	Enterobacterales	Gammaproteobacteria	Proteobacteria	Bacteria
300	msp_0123	4021	2589	0	79.2	Enterobacter cloacae e294	99.9	98.8						Enterobacter xiangfangensis		Enterobacter	Enterobacteriaceae	Enterobacterales	Gammaproteobacteria	Proteobacteria	Bacteria
300	msp_0123	4021	2589	0	79.1	Enterobacter cloacae e1639	99.9	98.8						Enterobacter xiangfangensis		Enterobacter	Enterobacteriaceae	Enterobacterales	Gammaproteobacteria	Proteobacteria	Bacteria
300	msp_0123	4021	2589	0	79.1	Enterobacter cloacae e840	99.9	98.8						Enterobacter xiangfangensis		Enterobacter	Enterobacteriaceae	Enterobacterales	Gammaproteobacteria	Proteobacteria	Bacteria
300	msp_0123	4021	2589	0	79.1	Enterobacter cloacae e2127	99.9	98.8						Enterobacter xiangfangensis		Enterobacter	Enterobacteriaceae	Enterobacterales	Gammaproteobacteria	Proteobacteria	Bacteria
300	msp_0123	4021	2589	0	79.1	Enterobacter cloacae e914	99.9	98.8						Enterobacter xiangfangensis		Enterobacter	Enterobacteriaceae	Enterobacterales	Gammaproteobacteria	Proteobacteria	Bacteria
300	msp_0123	4021	2589	0	79.1	Enterobacter cloacae e1234	99.9	98.7						Enterobacter xiangfangensis		Enterobacter	Enterobacteriaceae	Enterobacterales	Gammaproteobacteria	Proteobacteria	Bacteria
300	msp_0123	4021	2589	0	79	Enterobacter cloacae e804	99.9	98.8						Enterobacter xiangfangensis		Enterobacter	Enterobacteriaceae	Enterobacterales	Gammaproteobacteria	Proteobacteria	Bacteria
300	msp_0123	4021	2589	0	79	Enterobacter cloacae e815	99.9	98.8						Enterobacter xiangfangensis		Enterobacter	Enterobacteriaceae	Enterobacterales	Gammaproteobacteria	Proteobacteria	Bacteria
300	msp_0123	4021	2589	0	78.9	Enterobacter cloacae FDAARGOS_69	99.9	98.8						Enterobacter xiangfangensis		Enterobacter	Enterobacteriaceae	Enterobacterales	Gammaproteobacteria	Proteobacteria	Bacteria
300	msp_0123	4021	2589	0	78.9	Enterobacter cloacae e2005	99.9	98.8						Enterobacter xiangfangensis		Enterobacter	Enterobacteriaceae	Enterobacterales	Gammaproteobacteria	Proteobacteria	Bacteria
300	msp_0123	4021	2589	0	78.9	Enterobacter cloacae e320	99.9	98.8						Enterobacter xiangfangensis		Enterobacter	Enterobacteriaceae	Enterobacterales	Gammaproteobacteria	Proteobacteria	Bacteria
300	msp_0123	4021	2589	0	78.8	Enterobacter cloacae e950	99.9	98.8						Enterobacter xiangfangensis		Enterobacter	Enterobacteriaceae	Enterobacterales	Gammaproteobacteria	Proteobacteria	Bacteria
300	msp_0123	4021	2589	0	78.8	Enterobacter cloacae e2760	99.9	98.8						Enterobacter xiangfangensis		Enterobacter	Enterobacteriaceae	Enterobacterales	Gammaproteobacteria	Proteobacteria	Bacteria
300	msp_0123	4021	2589	0	78.8	Enterobacter cloacae e432	99.9	98.8						Enterobacter xiangfangensis		Enterobacter	Enterobacteriaceae	Enterobacterales	Gammaproteobacteria	Proteobacteria	Bacteria
300	msp_0123	4021	2589	0	78.8	Enterobacter xiangfangensis NS75	99.9	98.8						Enterobacter xiangfangensis		Enterobacter	Enterobacteriaceae	Enterobacterales	Gammaproteobacteria	Proteobacteria	Bacteria
300	msp_0123	4021	2589	0	78.8	Enterobacter cloacae e600	99.9	98.8						Enterobacter xiangfangensis		Enterobacter	Enterobacteriaceae	Enterobacterales	Gammaproteobacteria	Proteobacteria	Bacteria
300	msp_0123	4021	2589	0	78.8	Enterobacter cloacae e597	99.9	98.8						Enterobacter xiangfangensis		Enterobacter	Enterobacteriaceae	Enterobacterales	Gammaproteobacteria	Proteobacteria	Bacteria
300	msp_0123	4021	2589	0	78.7	Enterobacter cloacae e554	99.9	98.8						Enterobacter xiangfangensis		Enterobacter	Enterobacteriaceae	Enterobacterales	Gammaproteobacteria	Proteobacteria	Bacteria
300	msp_0123	4021	2589	0	78.7	Enterobacter cloacae e2129	99.9	98.8						Enterobacter xiangfangensis		Enterobacter	Enterobacteriaceae	Enterobacterales	Gammaproteobacteria	Proteobacteria	Bacteria
300	msp_0123	4021	2589	0	78.7	Enterobacter cloacae e843	99.9	98.8						Enterobacter xiangfangensis		Enterobacter	Enterobacteriaceae	Enterobacterales	Gammaproteobacteria	Proteobacteria	Bacteria
300	msp_0123	4021	2589	0	78.6	Enterobacter asburiae NS7	99.9	98.8						Enterobacter xiangfangensis		Enterobacter	Enterobacteriaceae	Enterobacterales	Gammaproteobacteria	Proteobacteria	Bacteria
300	msp_0123	4021	2589	0	78.6	Enterobacter xiangfangensis NS49	99.9	98.8						Enterobacter xiangfangensis		Enterobacter	Enterobacteriaceae	Enterobacterales	Gammaproteobacteria	Proteobacteria	Bacteria
300	msp_0123	4021	2589	0	78.5	Enterobacter cloacae e638	99.9	98.8						Enterobacter xiangfangensis		Enterobacter	Enterobacteriaceae	Enterobacterales	Gammaproteobacteria	Proteobacteria	Bacteria
300	msp_0123	4021	2589	0	78.5	Enterobacter cloacae e473	99.9	98.8						Enterobacter xiangfangensis		Enterobacter	Enterobacteriaceae	Enterobacterales	Gammaproteobacteria	Proteobacteria	Bacteria
300	msp_0123	4021	2589	0	78.5	Enterobacter cloacae e2770	99.9	98.8						Enterobacter xiangfangensis		Enterobacter	Enterobacteriaceae	Enterobacterales	Gammaproteobacteria	Proteobacteria	Bacteria
300	msp_0123	4021	2589	0	78.5	Enterobacter cloacae e78	99.9	98.8						Enterobacter xiangfangensis		Enterobacter	Enterobacteriaceae	Enterobacterales	Gammaproteobacteria	Proteobacteria	Bacteria
300	msp_0123	4021	2589	0	78.5	Enterobacter cloacae e521	99.9	98.8						Enterobacter xiangfangensis		Enterobacter	Enterobacteriaceae	Enterobacterales	Gammaproteobacteria	Proteobacteria	Bacteria
300	msp_0123	4021	2589	0	78.4	Enterobacter cloacae e332	99.9	98.8						Enterobacter xiangfangensis		Enterobacter	Enterobacteriaceae	Enterobacterales	Gammaproteobacteria	Proteobacteria	Bacteria
300	msp_0123	4021	2589	0	78.4	Enterobacter cloacae UCI101	99.9	98.8						Enterobacter xiangfangensis		Enterobacter	Enterobacteriaceae	Enterobacterales	Gammaproteobacteria	Proteobacteria	Bacteria
300	msp_0123	4021	2589	0	78.4	Enterobacter cloacae e1837	99.9	98.8						Enterobacter xiangfangensis		Enterobacter	Enterobacteriaceae	Enterobacterales	Gammaproteobacteria	Proteobacteria	Bacteria
300	msp_0123	4021	2589	0	78.4	Enterobacter cloacae e71	99.9	98.8						Enterobacter xiangfangensis		Enterobacter	Enterobacteriaceae	Enterobacterales	Gammaproteobacteria	Proteobacteria	Bacteria
300	msp_0123	4021	2589	0	78.4	Enterobacter cloacae e67	99.9	98.8						Enterobacter xiangfangensis		Enterobacter	Enterobacteriaceae	Enterobacterales	Gammaproteobacteria	Proteobacteria	Bacteria
300	msp_0123	4021	2589	0	78.4	Enterobacter cloacae e598	99.9	98.8						Enterobacter xiangfangensis		Enterobacter	Enterobacteriaceae	Enterobacterales	Gammaproteobacteria	Proteobacteria	Bacteria
300	msp_0123	4021	2589	0	78.3	Enterobacter cloacae e806	99.9	98.8						Enterobacter xiangfangensis		Enterobacter	Enterobacteriaceae	Enterobacterales	Gammaproteobacteria	Proteobacteria	Bacteria
300	msp_0123	4021	2589	0	78.3	Enterobacter cloacae e901	99.9	98.8						Enterobacter xiangfangensis		Enterobacter	Enterobacteriaceae	Enterobacterales	Gammaproteobacteria	Proteobacteria	Bacteria
300	msp_0123	4021	2589	0	78.3	Enterobacter cloacae e2761	99.9	98.8						Enterobacter xiangfangensis		Enterobacter	Enterobacteriaceae	Enterobacterales	Gammaproteobacteria	Proteobacteria	Bacteria
300	msp_0123	4021	2589	0	78.3	Enterobacter xiangfangensis NS28	99.9	98.8						Enterobacter xiangfangensis		Enterobacter	Enterobacteriaceae	Enterobacterales	Gammaproteobacteria	Proteobacteria	Bacteria
300	msp_0123	4021	2589	0	78.3	Enterobacter xiangfangensis NS57	99.9	98.8						Enterobacter xiangfangensis		Enterobacter	Enterobacteriaceae	Enterobacterales	Gammaproteobacteria	Proteobacteria	Bacteria
300	msp_0123	4021	2589	0	78.3	Enterobacter xiangfangensis NS80	99.9	98.8						Enterobacter xiangfangensis		Enterobacter	Enterobacteriaceae	Enterobacterales	Gammaproteobacteria	Proteobacteria	Bacteria
300	msp_0123	4021	2589	0	78.3	Enterobacter cloacae e2352	99.9	98.8						Enterobacter xiangfangensis		Enterobacter	Enterobacteriaceae	Enterobacterales	Gammaproteobacteria	Proteobacteria	Bacteria
300	msp_0123	4021	2589	0	78.2	Enterobacter xiangfangensis NS64	99.9	98.8						Enterobacter xiangfangensis		Enterobacter	Enterobacteriaceae	Enterobacterales	Gammaproteobacteria	Proteobacteria	Bacteria
300	msp_0123	4021	2589	0	78.2	Enterobacter asburiae NS23	99.9	98.8						Enterobacter xiangfangensis		Enterobacter	Enterobacteriaceae	Enterobacterales	Gammaproteobacteria	Proteobacteria	Bacteria
300	msp_0123	4021	2589	0	78.2	Enterobacter xiangfangensis NS371	99.9	98.8						Enterobacter xiangfangensis		Enterobacter	Enterobacteriaceae	Enterobacterales	Gammaproteobacteria	Proteobacteria	Bacteria
300	msp_0123	4021	2589	0	78.1	Enterobacter cloacae e592	99.9	98.8						Enterobacter xiangfangensis		Enterobacter	Enterobacteriaceae	Enterobacterales	Gammaproteobacteria	Proteobacteria	Bacteria
300	msp_0123	4021	2589	0	78.1	Enterobacter cloacae e2793	99.9	98.8						Enterobacter xiangfangensis		Enterobacter	Enterobacteriaceae	Enterobacterales	Gammaproteobacteria	Proteobacteria	Bacteria
300	msp_0123	4021	2589	0	78.1	Enterobacter cloacae e2144	99.9	98.8						Enterobacter xiangfangensis		Enterobacter	Enterobacteriaceae	Enterobacterales	Gammaproteobacteria	Proteobacteria	Bacteria
300	msp_0123	4021	2589	0	78	Enterobacter cloacae e2260	99.9	98.8						Enterobacter xiangfangensis		Enterobacter	Enterobacteriaceae	Enterobacterales	Gammaproteobacteria	Proteobacteria	Bacteria
300	msp_0123	4021	2589	0	77.6	Enterobacter cloacae 479	100	99.2						Enterobacter xiangfangensis		Enterobacter	Enterobacteriaceae	Enterobacterales	Gammaproteobacteria	Proteobacteria	Bacteria
300	msp_0123	4021	2589	0	77.9	Enterobacter cloacae e818	99.9	98.8						Enterobacter xiangfangensis		Enterobacter	Enterobacteriaceae	Enterobacterales	Gammaproteobacteria	Proteobacteria	Bacteria
300	msp_0123	4021	2589	0	77.9	Enterobacter cloacae Ecl1	99.9	98.8						Enterobacter xiangfangensis		Enterobacter	Enterobacteriaceae	Enterobacterales	Gammaproteobacteria	Proteobacteria	Bacteria
300	msp_0123	4021	2589	0	77.9	Enterobacter cloacae e298	99.9	98.8						Enterobacter xiangfangensis		Enterobacter	Enterobacteriaceae	Enterobacterales	Gammaproteobacteria	Proteobacteria	Bacteria
300	msp_0123	4021	2589	0	77.9	Enterobacter cloacae e267	99.9	98.8						Enterobacter xiangfangensis		Enterobacter	Enterobacteriaceae	Enterobacterales	Gammaproteobacteria	Proteobacteria	Bacteria
300	msp_0123	4021	2589	0	77.8	Enterobacter cloacae MGH184	99.9	98.8						Enterobacter xiangfangensis		Enterobacter	Enterobacteriaceae	Enterobacterales	Gammaproteobacteria	Proteobacteria	Bacteria
300	msp_0123	4021	2589	0	77.8	Enterobacter xiangfangensis NS19	99.9	98.8						Enterobacter xiangfangensis		Enterobacter	Enterobacteriaceae	Enterobacterales	Gammaproteobacteria	Proteobacteria	Bacteria
300	msp_0123	4021	2589	0	77.8	Enterobacter asburiae NS34	99.9	98.8						Enterobacter xiangfangensis		Enterobacter	Enterobacteriaceae	Enterobacterales	Gammaproteobacteria	Proteobacteria	Bacteria
300	msp_0123	4021	2589	0	77.7	Enterobacter cloacae e926	99.9	98.8						Enterobacter xiangfangensis		Enterobacter	Enterobacteriaceae	Enterobacterales	Gammaproteobacteria	Proteobacteria	Bacteria
300	msp_0123	4021	2589	0	77.6	Enterobacter hormaechei HB_Z_2180	99.9	98.8						Enterobacter xiangfangensis		Enterobacter	Enterobacteriaceae	Enterobacterales	Gammaproteobacteria	Proteobacteria	Bacteria
300	msp_0123	4021	2589	0	77.6	Enterobacter cloacae e915	99.9	98.8						Enterobacter xiangfangensis		Enterobacter	Enterobacteriaceae	Enterobacterales	Gammaproteobacteria	Proteobacteria	Bacteria
300	msp_0123	4021	2589	0	77.6	Klebsiella aerogenes e2355	99.9	98.8						Enterobacter xiangfangensis		Enterobacter	Enterobacteriaceae	Enterobacterales	Gammaproteobacteria	Proteobacteria	Bacteria
300	msp_0123	4021	2589	0	77.6	Enterobacter cloacae e85	99.9	98.8						Enterobacter xiangfangensis		Enterobacter	Enterobacteriaceae	Enterobacterales	Gammaproteobacteria	Proteobacteria	Bacteria
300	msp_0123	4021	2589	0	77.5	Enterobacter cloacae e798	99.9	98.8						Enterobacter xiangfangensis		Enterobacter	Enterobacteriaceae	Enterobacterales	Gammaproteobacteria	Proteobacteria	Bacteria
300	msp_0123	4021	2589	0	77.5	Enterobacter hormaechei BWH70	99.9	98.8						Enterobacter xiangfangensis		Enterobacter	Enterobacteriaceae	Enterobacterales	Gammaproteobacteria	Proteobacteria	Bacteria
300	msp_0123	4021	2589	0	77.4	Enterobacter cloacae UCICRE 11	99.9	98.9						Enterobacter xiangfangensis		Enterobacter	Enterobacteriaceae	Enterobacterales	Gammaproteobacteria	Proteobacteria	Bacteria
300	msp_0123	4021	2589	0	77.4	Enterobacter cloacae MNCRE15	99.9	98.8						Enterobacter xiangfangensis		Enterobacter	Enterobacteriaceae	Enterobacterales	Gammaproteobacteria	Proteobacteria	Bacteria
300	msp_0123	4021	2589	0	77.2	Enterobacter cloacae e783	99.9	98.8						Enterobacter xiangfangensis		Enterobacter	Enterobacteriaceae	Enterobacterales	Gammaproteobacteria	Proteobacteria	Bacteria
300	msp_0123	4021	2589	0	77.2	Enterobacter xiangfangensis NS29	99.9	98.8						Enterobacter xiangfangensis		Enterobacter	Enterobacteriaceae	Enterobacterales	Gammaproteobacteria	Proteobacteria	Bacteria
300	msp_0123	4021	2589	0	77.2	Enterobacter cloacae e795	99.9	98.8						Enterobacter xiangfangensis		Enterobacter	Enterobacteriaceae	Enterobacterales	Gammaproteobacteria	Proteobacteria	Bacteria
300	msp_0123	4021	2589	0	77.2	Enterobacter cloacae e2284	99.9	98.8						Enterobacter xiangfangensis		Enterobacter	Enterobacteriaceae	Enterobacterales	Gammaproteobacteria	Proteobacteria	Bacteria
300	msp_0123	4021	2589	0	77.1	Enterobacter cloacae e811	99.9	98.8						Enterobacter xiangfangensis		Enterobacter	Enterobacteriaceae	Enterobacterales	Gammaproteobacteria	Proteobacteria	Bacteria
300	msp_0123	4021	2589	0	76.9	Enterobacter cloacae e391	99.9	98.8						Enterobacter xiangfangensis		Enterobacter	Enterobacteriaceae	Enterobacterales	Gammaproteobacteria	Proteobacteria	Bacteria
300	msp_0123	4021	2589	0	76.9	Enterobacter xiangfangensis NS24	99.9	98.8						Enterobacter xiangfangensis		Enterobacter	Enterobacteriaceae	Enterobacterales	Gammaproteobacteria	Proteobacteria	Bacteria
300	msp_0123	4021	2589	0	76.9	Enterobacter cloacae e833	99.9	98.8						Enterobacter xiangfangensis		Enterobacter	Enterobacteriaceae	Enterobacterales	Gammaproteobacteria	Proteobacteria	Bacteria
300	msp_0123	4021	2589	0	76.8	Enterobacter xiangfangensis RSA8	99.9	98.8						Enterobacter xiangfangensis		Enterobacter	Enterobacteriaceae	Enterobacterales	Gammaproteobacteria	Proteobacteria	Bacteria
300	msp_0123	4021	2589	0	76.7	Enterobacter cloacae UCICRE 5	99.9	98.8						Enterobacter xiangfangensis		Enterobacter	Enterobacteriaceae	Enterobacterales	Gammaproteobacteria	Proteobacteria	Bacteria
300	msp_0123	4021	2589	0	76.6	Enterobacter hormaechei YT3	99.9	98.8						Enterobacter xiangfangensis		Enterobacter	Enterobacteriaceae	Enterobacterales	Gammaproteobacteria	Proteobacteria	Bacteria
300	msp_0123	4021	2589	0	76.6	Enterobacter cancerogenus YZ1	99.9	98.8						Enterobacter xiangfangensis		Enterobacter	Enterobacteriaceae	Enterobacterales	Gammaproteobacteria	Proteobacteria	Bacteria
300	msp_0123	4021	2589	0	76.6	Enterobacter hormaechei YT2	99.9	98.8						Enterobacter xiangfangensis		Enterobacter	Enterobacteriaceae	Enterobacterales	Gammaproteobacteria	Proteobacteria	Bacteria
300	msp_0123	4021	2589	0	76.6	Enterobacter cloacae e248	99.9	98.8						Enterobacter xiangfangensis		Enterobacter	Enterobacteriaceae	Enterobacterales	Gammaproteobacteria	Proteobacteria	Bacteria
300	msp_0123	4021	2589	0	76.7	Enterobacter cloacae subsp. cloacae NCTC 9394	99.6	98.8						Enterobacter xiangfangensis		Enterobacter	Enterobacteriaceae	Enterobacterales	Gammaproteobacteria	Proteobacteria	Bacteria
300	msp_0123	4021	2589	0	76.4	Enterobacter cloacae UCI 30	99.9	98.8						Enterobacter xiangfangensis		Enterobacter	Enterobacteriaceae	Enterobacterales	Gammaproteobacteria	Proteobacteria	Bacteria
300	msp_0123	4021	2589	0	76.4	Enterobacter cloacae UCI 23	99.9	98.8						Enterobacter xiangfangensis		Enterobacter	Enterobacteriaceae	Enterobacterales	Gammaproteobacteria	Proteobacteria	Bacteria
300	msp_0123	4021	2589	0	76.4	Enterobacter cloacae e2743	99.9	98.8						Enterobacter xiangfangensis		Enterobacter	Enterobacteriaceae	Enterobacterales	Gammaproteobacteria	Proteobacteria	Bacteria
300	msp_0123	4021	2589	0	76.4	Enterobacter sp. BIDMC 28	99.9	98.8						Enterobacter xiangfangensis		Enterobacter	Enterobacteriaceae	Enterobacterales	Gammaproteobacteria	Proteobacteria	Bacteria
300	msp_0123	4021	2589	0	76.3	Enterobacter cloacae e903	99.9	98.8						Enterobacter xiangfangensis		Enterobacter	Enterobacteriaceae	Enterobacterales	Gammaproteobacteria	Proteobacteria	Bacteria
300	msp_0123	4021	2589	0	76.3	Enterobacter cloacae e884	99.9	98.8						Enterobacter xiangfangensis		Enterobacter	Enterobacteriaceae	Enterobacterales	Gammaproteobacteria	Proteobacteria	Bacteria
300	msp_0123	4021	2589	0	76.2	Enterobacter sp. MGH 33	99.9	98.8						Enterobacter xiangfangensis		Enterobacter	Enterobacteriaceae	Enterobacterales	Gammaproteobacteria	Proteobacteria	Bacteria
300	msp_0123	4021	2589	0	76.2	Enterobacter sp. MGH 10	99.9	98.8						Enterobacter xiangfangensis		Enterobacter	Enterobacteriaceae	Enterobacterales	Gammaproteobacteria	Proteobacteria	Bacteria
300	msp_0123	4021	2589	0	76.1	Enterobacter sp. MGH 15	99.9	98.8						Enterobacter xiangfangensis		Enterobacter	Enterobacteriaceae	Enterobacterales	Gammaproteobacteria	Proteobacteria	Bacteria
300	msp_0123	4021	2589	0	76	Enterobacter cloacae subsp. cloacae 08XA1	99.9	98.8						Enterobacter xiangfangensis		Enterobacter	Enterobacteriaceae	Enterobacterales	Gammaproteobacteria	Proteobacteria	Bacteria
300	msp_0123	4021	2589	0	75.9	Enterobacter cloacae SJRP/Ec9	99.9	98.8						Enterobacter xiangfangensis		Enterobacter	Enterobacteriaceae	Enterobacterales	Gammaproteobacteria	Proteobacteria	Bacteria
300	msp_0123	4021	2589	0	75.9	Enterobacter cloacae B2-DHA	99.9	98.7						Enterobacter xiangfangensis		Enterobacter	Enterobacteriaceae	Enterobacterales	Gammaproteobacteria	Proteobacteria	Bacteria
300	msp_0123	4021	2589	0	75.6	Enterobacter sp. MGH 1	99.9	98.8						Enterobacter xiangfangensis		Enterobacter	Enterobacteriaceae	Enterobacterales	Gammaproteobacteria	Proteobacteria	Bacteria
300	msp_0123	4021	2589	0	75.4	Enterobacter sp. MGH 6	99.9	98.8						Enterobacter xiangfangensis		Enterobacter	Enterobacteriaceae	Enterobacterales	Gammaproteobacteria	Proteobacteria	Bacteria
300	msp_0123	4021	2589	0	75.4	Enterobacter cloacae MGH 53	99.9	98.8						Enterobacter xiangfangensis		Enterobacter	Enterobacteriaceae	Enterobacterales	Gammaproteobacteria	Proteobacteria	Bacteria
300	msp_0123	4021	2589	0	72.4	Enterobacter cloacae e1109	99.9	98.3						Enterobacter xiangfangensis		Enterobacter	Enterobacteriaceae	Enterobacterales	Gammaproteobacteria	Proteobacteria	Bacteria
300	msp_0123	4021	2589	0	72	Enterobacter cloacae e1101	99.9	98.3						Enterobacter xiangfangensis		Enterobacter	Enterobacteriaceae	Enterobacterales	Gammaproteobacteria	Proteobacteria	Bacteria
300	msp_0123	4021	2589	0	72	Enterobacter cloacae e1487	99.9	98.3						Enterobacter xiangfangensis		Enterobacter	Enterobacteriaceae	Enterobacterales	Gammaproteobacteria	Proteobacteria	Bacteria
300	msp_0123	4021	2589	0	71.8	Enterobacter cloacae e1521	99.9	98.4						Enterobacter xiangfangensis		Enterobacter	Enterobacteriaceae	Enterobacterales	Gammaproteobacteria	Proteobacteria	Bacteria
300	msp_0123	4021	2589	0	71.3	Enterobacter cloacae e1351	99.9	98.3						Enterobacter xiangfangensis		Enterobacter	Enterobacteriaceae	Enterobacterales	Gammaproteobacteria	Proteobacteria	Bacteria
300	msp_0123	4021	2589	0	69.3	Enterobacter cloacae e288	99.9	98.4						Enterobacter xiangfangensis		Enterobacter	Enterobacteriaceae	Enterobacterales	Gammaproteobacteria	Proteobacteria	Bacteria
300	msp_0123	4021	2589	0	69.2	Enterobacter cloacae e2487	99.9	98.4						Enterobacter xiangfangensis		Enterobacter	Enterobacteriaceae	Enterobacterales	Gammaproteobacteria	Proteobacteria	Bacteria
300	msp_0123	4021	2589	0	69.2	Enterobacter cloacae e282	99.9	98.4						Enterobacter xiangfangensis		Enterobacter	Enterobacteriaceae	Enterobacterales	Gammaproteobacteria	Proteobacteria	Bacteria
300	msp_0123	4021	2589	0	69	Enterobacter cloacae e1251	99.9	98.2						Enterobacter xiangfangensis		Enterobacter	Enterobacteriaceae	Enterobacterales	Gammaproteobacteria	Proteobacteria	Bacteria
300	msp_0123	4021	2589	0	68.5	Enterobacter cloacae e302	99.9	98.4						Enterobacter xiangfangensis		Enterobacter	Enterobacteriaceae	Enterobacterales	Gammaproteobacteria	Proteobacteria	Bacteria
300	msp_0123	4021	2589	0	68.5	Enterobacter sp. NFIX45	99.9	98.2						Enterobacter xiangfangensis		Enterobacter	Enterobacteriaceae	Enterobacterales	Gammaproteobacteria	Proteobacteria	Bacteria
300	msp_0123	4021	2589	0	68.3	Enterobacter cloacae e534	99.9	98.4						Enterobacter xiangfangensis		Enterobacter	Enterobacteriaceae	Enterobacterales	Gammaproteobacteria	Proteobacteria	Bacteria
300	msp_0123	4021	2589	0	68.4	Enterobacter cloacae e1518	99.9	98.2						Enterobacter xiangfangensis		Enterobacter	Enterobacteriaceae	Enterobacterales	Gammaproteobacteria	Proteobacteria	Bacteria
300	msp_0123	4021	2589	0	68.3	Enterobacter cloacae e1028	99.9	98.2						Enterobacter xiangfangensis		Enterobacter	Enterobacteriaceae	Enterobacterales	Gammaproteobacteria	Proteobacteria	Bacteria
300	msp_0123	4021	2589	0	68.3	Enterobacter cloacae e1198	99.9	98.2						Enterobacter xiangfangensis		Enterobacter	Enterobacteriaceae	Enterobacterales	Gammaproteobacteria	Proteobacteria	Bacteria
300	msp_0123	4021	2589	0	68.3	Enterobacter cloacae e1083	99.9	98.2						Enterobacter xiangfangensis		Enterobacter	Enterobacteriaceae	Enterobacterales	Gammaproteobacteria	Proteobacteria	Bacteria
300	msp_0123	4021	2589	0	68	Enterobacter cloacae e1284	99.9	98.2						Enterobacter xiangfangensis		Enterobacter	Enterobacteriaceae	Enterobacterales	Gammaproteobacteria	Proteobacteria	Bacteria
300	msp_0123	4021	2589	0	68	Enterobacter cloacae e1331	99.9	98.2						Enterobacter xiangfangensis		Enterobacter	Enterobacteriaceae	Enterobacterales	Gammaproteobacteria	Proteobacteria	Bacteria
300	msp_0123	4021	2589	0	67.9	Enterobacter cloacae e1154	99.9	98.2						Enterobacter xiangfangensis		Enterobacter	Enterobacteriaceae	Enterobacterales	Gammaproteobacteria	Proteobacteria	Bacteria
300	msp_0123	4021	2589	0	67.9	Enterobacter cloacae e1285	99.9	98.2						Enterobacter xiangfangensis		Enterobacter	Enterobacteriaceae	Enterobacterales	Gammaproteobacteria	Proteobacteria	Bacteria
300	msp_0123	4021	2589	0	67.9	Enterobacter cloacae e1386	99.9	98.2						Enterobacter xiangfangensis		Enterobacter	Enterobacteriaceae	Enterobacterales	Gammaproteobacteria	Proteobacteria	Bacteria
300	msp_0123	4021	2589	0	67.8	Enterobacter cloacae e1032	99.9	98.3						Enterobacter xiangfangensis		Enterobacter	Enterobacteriaceae	Enterobacterales	Gammaproteobacteria	Proteobacteria	Bacteria
300	msp_0123	4021	2589	0	67.7	Enterobacter cloacae e856	99.9	98.4						Enterobacter xiangfangensis		Enterobacter	Enterobacteriaceae	Enterobacterales	Gammaproteobacteria	Proteobacteria	Bacteria
300	msp_0123	4021	2589	0	67.7	Enterobacter cloacae e351	99.9	98.4						Enterobacter xiangfangensis		Enterobacter	Enterobacteriaceae	Enterobacterales	Gammaproteobacteria	Proteobacteria	Bacteria
300	msp_0123	4021	2589	0	67.9	Enterobacter xiangfangensis LMG27195	99.9	98.1						Enterobacter xiangfangensis	Type	Enterobacter	Enterobacteriaceae	Enterobacterales	Gammaproteobacteria	Proteobacteria	Bacteria
300	msp_0123	4021	2589	0	67.7	Enterobacter cloacae e11	99.9	98.2						Enterobacter xiangfangensis		Enterobacter	Enterobacteriaceae	Enterobacterales	Gammaproteobacteria	Proteobacteria	Bacteria
300	msp_0123	4021	2589	0	67.7	Enterobacter cloacae e1227	99.9	98.2						Enterobacter xiangfangensis		Enterobacter	Enterobacteriaceae	Enterobacterales	Gammaproteobacteria	Proteobacteria	Bacteria
300	msp_0123	4021	2589	0	67.5	Enterobacter cloacae e287	99.9	98.4						Enterobacter xiangfangensis		Enterobacter	Enterobacteriaceae	Enterobacterales	Gammaproteobacteria	Proteobacteria	Bacteria
300	msp_0123	4021	2589	0	67.6	Enterobacter cloacae e1222	99.9	98.2						Enterobacter xiangfangensis		Enterobacter	Enterobacteriaceae	Enterobacterales	Gammaproteobacteria	Proteobacteria	Bacteria
300	msp_0123	4021	2589	0	67.4	Enterobacter cloacae e532	99.9	98.4						Enterobacter xiangfangensis		Enterobacter	Enterobacteriaceae	Enterobacterales	Gammaproteobacteria	Proteobacteria	Bacteria
300	msp_0123	4021	2589	0	67.4	Enterobacter cloacae e352	99.9	98.4						Enterobacter xiangfangensis		Enterobacter	Enterobacteriaceae	Enterobacterales	Gammaproteobacteria	Proteobacteria	Bacteria
300	msp_0123	4021	2589	0	67.5	Enterobacter cloacae e1337	99.9	98.2						Enterobacter xiangfangensis		Enterobacter	Enterobacteriaceae	Enterobacterales	Gammaproteobacteria	Proteobacteria	Bacteria
300	msp_0123	4021	2589	0	67.1	Enterobacter cloacae e1286	99.9	98.2						Enterobacter xiangfangensis		Enterobacter	Enterobacteriaceae	Enterobacterales	Gammaproteobacteria	Proteobacteria	Bacteria
300	msp_0123	4021	2589	0	66.8	Enterobacter cloacae e751	99.9	98.4						Enterobacter xiangfangensis		Enterobacter	Enterobacteriaceae	Enterobacterales	Gammaproteobacteria	Proteobacteria	Bacteria
300	msp_0123	4021	2589	0	66.8	Enterobacter cloacae e17	99.9	98.2						Enterobacter xiangfangensis		Enterobacter	Enterobacteriaceae	Enterobacterales	Gammaproteobacteria	Proteobacteria	Bacteria
300	msp_0123	4021	2589	0	65.2	Enterobacter cloacae e452	99.9	98.2						Enterobacter xiangfangensis		Enterobacter	Enterobacteriaceae	Enterobacterales	Gammaproteobacteria	Proteobacteria	Bacteria
300	msp_0123	4021	2589	0	65.1	Enterobacter cloacae e289	99.9	98.2						Enterobacter xiangfangensis		Enterobacter	Enterobacteriaceae	Enterobacterales	Gammaproteobacteria	Proteobacteria	Bacteria
300	msp_0123	4021	2589	0	65	Enterobacter cloacae e2071	99.9	98.2						Enterobacter xiangfangensis		Enterobacter	Enterobacteriaceae	Enterobacterales	Gammaproteobacteria	Proteobacteria	Bacteria
300	msp_0123	4021	2589	0	64.9	Enterobacter cloacae e301	99.9	98.3						Enterobacter xiangfangensis		Enterobacter	Enterobacteriaceae	Enterobacterales	Gammaproteobacteria	Proteobacteria	Bacteria
300	msp_0123	4021	2589	0	64.6	Enterobacter cloacae e786	99.9	98.3						Enterobacter xiangfangensis		Enterobacter	Enterobacteriaceae	Enterobacterales	Gammaproteobacteria	Proteobacteria	Bacteria
300	msp_0123	4021	2589	0	64.5	Enterobacter cloacae e2276	99.9	98.2						Enterobacter xiangfangensis		Enterobacter	Enterobacteriaceae	Enterobacterales	Gammaproteobacteria	Proteobacteria	Bacteria
300	msp_0123	4021	2589	0	64.3	Enterobacter cloacae e985	99.9	98.2						Enterobacter xiangfangensis		Enterobacter	Enterobacteriaceae	Enterobacterales	Gammaproteobacteria	Proteobacteria	Bacteria
300	msp_0123	4021	2589	0	64.3	Enterobacter cloacae e633	99.9	98.2						Enterobacter xiangfangensis		Enterobacter	Enterobacteriaceae	Enterobacterales	Gammaproteobacteria	Proteobacteria	Bacteria
300	msp_0123	4021	2589	0	64.2	Enterobacter cloacae e1764	99.9	98.2						Enterobacter xiangfangensis		Enterobacter	Enterobacteriaceae	Enterobacterales	Gammaproteobacteria	Proteobacteria	Bacteria
300	msp_0123	4021	2589	0	64.2	Enterobacter cloacae e2024	99.9	98.2						Enterobacter xiangfangensis		Enterobacter	Enterobacteriaceae	Enterobacterales	Gammaproteobacteria	Proteobacteria	Bacteria
300	msp_0123	4021	2589	0	64	Enterobacter cloacae e1774	99.9	98.2						Enterobacter xiangfangensis		Enterobacter	Enterobacteriaceae	Enterobacterales	Gammaproteobacteria	Proteobacteria	Bacteria
300	msp_0123	4021	2589	0	63.9	Enterobacter cloacae e242	99.9	98.2						Enterobacter xiangfangensis		Enterobacter	Enterobacteriaceae	Enterobacterales	Gammaproteobacteria	Proteobacteria	Bacteria
300	msp_0123	4021	2589	0	63.9	Enterobacter cloacae e341	99.9	98.2						Enterobacter xiangfangensis		Enterobacter	Enterobacteriaceae	Enterobacterales	Gammaproteobacteria	Proteobacteria	Bacteria
300	msp_0123	4021	2589	0	63.9	Enterobacter cloacae e272	99.9	98.2						Enterobacter xiangfangensis		Enterobacter	Enterobacteriaceae	Enterobacterales	Gammaproteobacteria	Proteobacteria	Bacteria
300	msp_0123	4021	2589	0	63.7	Enterobacter cloacae e533	99.9	98.2						Enterobacter xiangfangensis		Enterobacter	Enterobacteriaceae	Enterobacterales	Gammaproteobacteria	Proteobacteria	Bacteria
300	msp_0123	4021	2589	0	63.7	Enterobacter cloacae e774	99.9	98.2						Enterobacter xiangfangensis		Enterobacter	Enterobacteriaceae	Enterobacterales	Gammaproteobacteria	Proteobacteria	Bacteria
300	msp_0123	4021	2589	0	63.6	Enterobacter cloacae e1772	99.9	98.2						Enterobacter xiangfangensis		Enterobacter	Enterobacteriaceae	Enterobacterales	Gammaproteobacteria	Proteobacteria	Bacteria
300	msp_0123	4021	2589	0	63.5	Enterobacter cloacae e813	99.9	98.2						Enterobacter xiangfangensis		Enterobacter	Enterobacteriaceae	Enterobacterales	Gammaproteobacteria	Proteobacteria	Bacteria
300	msp_0123	4021	2589	0	63.2	Enterobacter hormaechei UBA870	99.9	98.3						Enterobacter xiangfangensis		Enterobacter	Enterobacteriaceae	Enterobacterales	Gammaproteobacteria	Proteobacteria	Bacteria
300	msp_0123	4021	2589	0	63.1	Enterobacter cloacae e559	99.9	98.2						Enterobacter xiangfangensis		Enterobacter	Enterobacteriaceae	Enterobacterales	Gammaproteobacteria	Proteobacteria	Bacteria
300	msp_0123	4021	2589	0	63	Enterobacter cloacae e939	99.9	98.2						Enterobacter xiangfangensis		Enterobacter	Enterobacteriaceae	Enterobacterales	Gammaproteobacteria	Proteobacteria	Bacteria
300	msp_0123	4021	2589	0	62.8	Enterobacter cloacae e247	99.9	98.2						Enterobacter xiangfangensis		Enterobacter	Enterobacteriaceae	Enterobacterales	Gammaproteobacteria	Proteobacteria	Bacteria
300	msp_0123	4021	2589	0	62.6	Klebsiella aerogenes e2722	99.9	98.2						Enterobacter xiangfangensis		Enterobacter	Enterobacteriaceae	Enterobacterales	Gammaproteobacteria	Proteobacteria	Bacteria
300	msp_0123	4021	2589	0	61.9	Enterobacter xiangfangensis LMG 27195T	99.9	98.2						Enterobacter xiangfangensis	Type	Enterobacter	Enterobacteriaceae	Enterobacterales	Gammaproteobacteria	Proteobacteria	Bacteria
300	msp_0123	4021	2589	0	61.5	Enterobacter cloacae Marseille	99.9	98.2						Enterobacter xiangfangensis		Enterobacter	Enterobacteriaceae	Enterobacterales	Gammaproteobacteria	Proteobacteria	Bacteria
300	msp_0123	4021	2589	0	61.4	Enterobacter cloacae e978	99.9	98.2						Enterobacter xiangfangensis		Enterobacter	Enterobacteriaceae	Enterobacterales	Gammaproteobacteria	Proteobacteria	Bacteria
300	msp_0123	4021	2589	0	61.4	Enterobacter cloacae e894	99.9	98.2						Enterobacter xiangfangensis		Enterobacter	Enterobacteriaceae	Enterobacterales	Gammaproteobacteria	Proteobacteria	Bacteria
300	msp_0123	4021	2589	0	61.3	Enterobacter cloacae e1243	99.9	98.2						Enterobacter xiangfangensis		Enterobacter	Enterobacteriaceae	Enterobacterales	Gammaproteobacteria	Proteobacteria	Bacteria
300	msp_0123	4021	2589	0	61.2	Enterobacter cloacae e965	99.9	98.2						Enterobacter xiangfangensis		Enterobacter	Enterobacteriaceae	Enterobacterales	Gammaproteobacteria	Proteobacteria	Bacteria
300	msp_0123	4021	2589	0	61.1	Enterobacter cloacae e1422	99.9	98.2						Enterobacter xiangfangensis		Enterobacter	Enterobacteriaceae	Enterobacterales	Gammaproteobacteria	Proteobacteria	Bacteria
300	msp_0123	4021	2589	0	60.9	Enterobacter cloacae e1481	99.9	98.2						Enterobacter xiangfangensis		Enterobacter	Enterobacteriaceae	Enterobacterales	Gammaproteobacteria	Proteobacteria	Bacteria
300	msp_0123	4021	2589	0	60.6	Enterobacter xiangfangensis RDT3	99.9	98.2						Enterobacter xiangfangensis		Enterobacter	Enterobacteriaceae	Enterobacterales	Gammaproteobacteria	Proteobacteria	Bacteria
300	msp_0123	4021	2589	0	60.4	Enterobacter sp. ST121:950178628	99.9	98.2						Enterobacter xiangfangensis		Enterobacter	Enterobacteriaceae	Enterobacterales	Gammaproteobacteria	Proteobacteria	Bacteria
300	msp_0123	4021	2589	0	60.3	Enterobacter cloacae e1486	99.9	98.2						Enterobacter xiangfangensis		Enterobacter	Enterobacteriaceae	Enterobacterales	Gammaproteobacteria	Proteobacteria	Bacteria
300	msp_0123	4021	2589	0	60.2	Enterobacter cloacae LB3	99.9	98.2						Enterobacter xiangfangensis		Enterobacter	Enterobacteriaceae	Enterobacterales	Gammaproteobacteria	Proteobacteria	Bacteria
300	msp_0123	4021	2589	0	60.2	Enterobacter cloacae e1333	99.9	98.2						Enterobacter xiangfangensis		Enterobacter	Enterobacteriaceae	Enterobacterales	Gammaproteobacteria	Proteobacteria	Bacteria
300	msp_0123	4021	2589	0	60.2	Enterobacter cloacae e1676	99.9	98.2						Enterobacter xiangfangensis		Enterobacter	Enterobacteriaceae	Enterobacterales	Gammaproteobacteria	Proteobacteria	Bacteria
300	msp_0123	4021	2589	0	60	Enterobacter cloacae UCI86	99.9	98.2						Enterobacter xiangfangensis		Enterobacter	Enterobacteriaceae	Enterobacterales	Gammaproteobacteria	Proteobacteria	Bacteria
300	msp_0123	4021	2589	0	59.9	Enterobacter sp. MGH128	99.9	98.2						Enterobacter xiangfangensis		Enterobacter	Enterobacteriaceae	Enterobacterales	Gammaproteobacteria	Proteobacteria	Bacteria
300	msp_0123	4021	2589	0	59.8	Enterobacter cloacae UCI85	99.9	98.2						Enterobacter xiangfangensis		Enterobacter	Enterobacteriaceae	Enterobacterales	Gammaproteobacteria	Proteobacteria	Bacteria
300	msp_0123	4021	2589	0	59.2	Enterobacter cloacae e1316	99.9	98.2						Enterobacter xiangfangensis		Enterobacter	Enterobacteriaceae	Enterobacterales	Gammaproteobacteria	Proteobacteria	Bacteria
300	msp_0123	4021	2589	0	58.6	Enterobacter sp. BWH52	99.9	98.2						Enterobacter xiangfangensis		Enterobacter	Enterobacteriaceae	Enterobacterales	Gammaproteobacteria	Proteobacteria	Bacteria
300	msp_0123	4021	2589	0	58.6	Enterobacter cloacae 1147_ECLO	99.9	98.2						Enterobacter xiangfangensis		Enterobacter	Enterobacteriaceae	Enterobacterales	Gammaproteobacteria	Proteobacteria	Bacteria
300	msp_0123	4021	2589	0	58.5	Enterobacter cloacae S1:CND1	99.9	98.2						Enterobacter xiangfangensis		Enterobacter	Enterobacteriaceae	Enterobacterales	Gammaproteobacteria	Proteobacteria	Bacteria
300	msp_0123	4021	2589	0	56.6	Enterobacter sp. MGH119	99.9	98.2						Enterobacter xiangfangensis		Enterobacter	Enterobacteriaceae	Enterobacterales	Gammaproteobacteria	Proteobacteria	Bacteria
300	msp_0123	4021	2589	0	54.8	Enterobacter cloacae e829	99.9	98.2						Enterobacter xiangfangensis		Enterobacter	Enterobacteriaceae	Enterobacterales	Gammaproteobacteria	Proteobacteria	Bacteria
300	msp_0123	4021	2589	0	54.2	Enterobacter cloacae UENF P7	99.9	98.8						Enterobacter xiangfangensis		Enterobacter	Enterobacteriaceae	Enterobacterales	Gammaproteobacteria	Proteobacteria	Bacteria
300	msp_0123	4021	2589	0	53.7	Enterobacter cloacae e1983	99.9	98.2						Enterobacter xiangfangensis		Enterobacter	Enterobacteriaceae	Enterobacterales	Gammaproteobacteria	Proteobacteria	Bacteria
300	msp_0123	4021	2589	0	53.6	Enterobacter cloacae e912	99.9	98.2						Enterobacter xiangfangensis		Enterobacter	Enterobacteriaceae	Enterobacterales	Gammaproteobacteria	Proteobacteria	Bacteria
300	msp_0123	4021	2589	0	53.1	Enterobacter cloacae e283	99.9	98.2						Enterobacter xiangfangensis		Enterobacter	Enterobacteriaceae	Enterobacterales	Gammaproteobacteria	Proteobacteria	Bacteria
300	msp_0123	4021	2589	0	52.7	Enterobacter cloacae e2698	99.9	98.2						Enterobacter xiangfangensis		Enterobacter	Enterobacteriaceae	Enterobacterales	Gammaproteobacteria	Proteobacteria	Bacteria
300	msp_0123	4021	2589	0	52.6	Enterobacter cloacae e1948	99.9	98.2						Enterobacter xiangfangensis		Enterobacter	Enterobacteriaceae	Enterobacterales	Gammaproteobacteria	Proteobacteria	Bacteria
300	msp_0123	4021	2589	0	51.3	Enterobacter cloacae e929	99.9	98.2						Enterobacter xiangfangensis		Enterobacter	Enterobacteriaceae	Enterobacterales	Gammaproteobacteria	Proteobacteria	Bacteria
300	msp_0123	4021	2589	0	51.3	Enterobacter cloacae e590	99.9	98.2						Enterobacter xiangfangensis		Enterobacter	Enterobacteriaceae	Enterobacterales	Gammaproteobacteria	Proteobacteria	Bacteria
300	msp_0123	4021	2589	0	51.2	Enterobacter cloacae e832	99.9	98.2						Enterobacter xiangfangensis		Enterobacter	Enterobacteriaceae	Enterobacterales	Gammaproteobacteria	Proteobacteria	Bacteria
300	msp_0123	4021	2589	0	50.9	Enterobacter cloacae e1947	99.9	98.2						Enterobacter xiangfangensis		Enterobacter	Enterobacteriaceae	Enterobacterales	Gammaproteobacteria	Proteobacteria	Bacteria
300	msp_0123	4021	2589	0	50.8	Enterobacter cloacae e2433	99.9	98.2						Enterobacter xiangfangensis		Enterobacter	Enterobacteriaceae	Enterobacterales	Gammaproteobacteria	Proteobacteria	Bacteria
300	msp_0123	4021	2589	0	50.6	Enterobacter cloacae e319	99.9	98.2						Enterobacter xiangfangensis		Enterobacter	Enterobacteriaceae	Enterobacterales	Gammaproteobacteria	Proteobacteria	Bacteria
300	msp_0123	4021	2589	0	50.1	Enterobacter cloacae EN3287	99.9	98.3						Enterobacter xiangfangensis		Enterobacter	Enterobacteriaceae	Enterobacterales	Gammaproteobacteria	Proteobacteria	Bacteria
20	msp_0126	3942	560	0	99.8	Prevotella sp. CAG:520	98.3	99.2	99.8	Prevotella sp. CAG:520	98.3	99.2	species	Prevotella sp. CAG:520		Prevotella	Prevotellaceae	Bacteroidales	Bacteroidia	Bacteroidetes	Bacteria
20	msp_0128	3921	1696	0	100	uncultured Clostridium sp. 2789STDY5834922	99.3	98.9	100	Firmicutes bacterium CAG:24 / Clostridium sp. 2789STDY5834869 & 2789STDY5834922	99.5	99.1	species	Firmicutes bacterium CAG:24 / Clostridium sp. 2789STDY5834869 & 2789STDY5834922		unclassified Clostridiales	unclassified Clostridiales	Clostridiales	Clostridia	Firmicutes	Bacteria
20	msp_0128	3921	1696	0	100	uncultured Clostridium sp. 2789STDY5834869	99	98.9	100	Firmicutes bacterium CAG:24 / Clostridium sp. 2789STDY5834869 & 2789STDY5834922	99	98.9	species	Firmicutes bacterium CAG:24 / Clostridium sp. 2789STDY5834869 & 2789STDY5834922		unclassified Clostridiales	unclassified Clostridiales	Clostridiales	Clostridia	Firmicutes	Bacteria
20	msp_0128	3921	1696	0	99.9	Firmicutes bacterium CAG:24	98.2	99.1	100	Firmicutes bacterium CAG:24 / Clostridium sp. 2789STDY5834869 & 2789STDY5834922	99.5	99.4	species	Firmicutes bacterium CAG:24 / Clostridium sp. 2789STDY5834869 & 2789STDY5834922		unclassified Clostridiales	unclassified Clostridiales	Clostridiales	Clostridia	Firmicutes	Bacteria
20	msp_0129	3902	1475	0	100	Lachnospiraceae bacterium 3_1_46FAA	99.6	99.8	100	Ruminococcus torques	99.7	99.9	species	Ruminococcus torques		Blautia	Lachnospiraceae	Clostridiales	Clostridia	Firmicutes	Bacteria
20	msp_0129	3902	1475	0	100	Lachnospiraceae bacterium 1_1_57FAA	99.5	99.8	100	Ruminococcus torques	99.7	99.9	species	Ruminococcus torques		Blautia	Lachnospiraceae	Clostridiales	Clostridia	Firmicutes	Bacteria
20	msp_0129	3902	1475	0	100	Lachnospiraceae bacterium 8_1_57FAA	99.5	99.8	100	Ruminococcus torques	99.6	99.8	species	Ruminococcus torques		Blautia	Lachnospiraceae	Clostridiales	Clostridia	Firmicutes	Bacteria
20	msp_0129	3902	1475	0	99.9	[Ruminococcus] torques 2789STDY5834841	99.5	99.8	100	Ruminococcus torques	99.7	99.9	species	Ruminococcus torques		Blautia	Lachnospiraceae	Clostridiales	Clostridia	Firmicutes	Bacteria
20	msp_0129	3902	1475	0	99.9	uncultured Ruminococcus sp. 2789STDY5608846	99.4	99.8	100	Ruminococcus torques	99.7	99.9	species	Ruminococcus torques		Blautia	Lachnospiraceae	Clostridiales	Clostridia	Firmicutes	Bacteria
20	msp_0129	3902	1475	0	99.9	Ruminococcus torques ATCC 27756	99.4	99.8	100	Ruminococcus torques	99.7	99.9	species	Ruminococcus torques	Type	Blautia	Lachnospiraceae	Clostridiales	Clostridia	Firmicutes	Bacteria
20	msp_0129	3902	1475	0.2	99.5	Ruminococcus torques CAG:61	98.7	99.8	99.7	Ruminococcus torques	98.7	99.8	species	Ruminococcus torques		Blautia	Lachnospiraceae	Clostridiales	Clostridia	Firmicutes	Bacteria
20	msp_0129	3902	1475	0	97.5	Roseburia sp. UNK.MGS-15	99.5	99.8	100	Ruminococcus torques	99.7	99.8	species	Ruminococcus torques		Blautia	Lachnospiraceae	Clostridiales	Clostridia	Firmicutes	Bacteria
20	msp_0130	3894	2056	0	100	uncultured Ruminococcus sp. 2789STDY5834938	99.6	99.2	100	Ruminococcus sp. CAG:353 & sp. 2789STDY5834938	99.7	99.3	species	Ruminococcus sp. CAG:353 & sp. 2789STDY5834938		Ruminococcus	Ruminococcaceae	Clostridiales	Clostridia	Firmicutes	Bacteria
20	msp_0130	3894	2056	0	100	Ruminococcus sp. CAG:353	98.4	99.1	100	Ruminococcus sp. CAG:353 & sp. 2789STDY5834938	98.4	99.1	species	Ruminococcus sp. CAG:353 & sp. 2789STDY5834938		Ruminococcus	Ruminococcaceae	Clostridiales	Clostridia	Firmicutes	Bacteria
20	msp_0131	3858	1581	0	99.8	Clostridium sp. CAG:58	96.9	98.9	99.8	Clostridium sp. CAG:58	96.9	98.9	species	Clostridium sp. CAG:58		unclassified Clostridiales	unclassified Clostridiales	Clostridiales	Clostridia	Firmicutes	Bacteria
20	msp_0132	3853	1192	0	99.9	Candidatus Gastranaerophilales bacterium HUM_3	99.3	99	100	Candidatus Gastranaerophilales bacterium x14	99.6	99.6	species	Candidatus Gastranaerophilales bacterium x14		Candidatus Gastranaerophilales	Candidatus Gastranaerophilales	Candidatus Gastranaerophilales	Candidatus Melainabacteria	Candidatus Melainabacteria	Bacteria
20	msp_0132	3853	1192	0.2	99.7	Candidatus Gastranaerophilales bacterium HUM_5	99.4	98.9	99.7	Candidatus Gastranaerophilales bacterium x14	99.4	98.9	species	Candidatus Gastranaerophilales bacterium x14		Candidatus Gastranaerophilales	Candidatus Gastranaerophilales	Candidatus Gastranaerophilales	Candidatus Melainabacteria	Candidatus Melainabacteria	Bacteria
20	msp_0132	3853	1192	0	99.6	Acinetobacter sp. CAG:196	98.9	99.2	100	Candidatus Gastranaerophilales bacterium x14	99.6	99.9	species	Candidatus Gastranaerophilales bacterium x14		Candidatus Gastranaerophilales	Candidatus Gastranaerophilales	Candidatus Gastranaerophilales	Candidatus Melainabacteria	Candidatus Melainabacteria	Bacteria
20	msp_0132	3853	1192	0.2	99.2	Candidatus Gastranaerophilales bacterium HUM_4	99.4	98.9	99.7	Candidatus Gastranaerophilales bacterium x14	99.4	98.9	species	Candidatus Gastranaerophilales bacterium x14		Candidatus Gastranaerophilales	Candidatus Gastranaerophilales	Candidatus Gastranaerophilales	Candidatus Melainabacteria	Candidatus Melainabacteria	Bacteria
20	msp_0132	3853	1192	0	99	Candidatus Gastranaerophilales bacterium HUM_10	99	99.2	100	Candidatus Gastranaerophilales bacterium x14	99.6	99.8	species	Candidatus Gastranaerophilales bacterium x14		Candidatus Gastranaerophilales	Candidatus Gastranaerophilales	Candidatus Gastranaerophilales	Candidatus Melainabacteria	Candidatus Melainabacteria	Bacteria
20	msp_0132	3853	1192	0	97.9	Candidatus Gastranaerophilales bacterium HUM_8	98.9	99	99.9	Candidatus Gastranaerophilales bacterium x14	99.4	99.4	species	Candidatus Gastranaerophilales bacterium x14		Candidatus Gastranaerophilales	Candidatus Gastranaerophilales	Candidatus Gastranaerophilales	Candidatus Melainabacteria	Candidatus Melainabacteria	Bacteria
20	msp_0132	3853	1192	0	97.6	Acinetobacter sp. CAG:196_36_41	98.9	98.8	100	Candidatus Gastranaerophilales bacterium x14	99.5	99.4	species	Candidatus Gastranaerophilales bacterium x14		Candidatus Gastranaerophilales	Candidatus Gastranaerophilales	Candidatus Gastranaerophilales	Candidatus Melainabacteria	Candidatus Melainabacteria	Bacteria
20	msp_0132	3853	1192	0	97.4	Candidatus Gastranaerophilales bacterium HUM_18	98.4	99	100	Candidatus Gastranaerophilales bacterium x14	99.6	99.8	species	Candidatus Gastranaerophilales bacterium x14		Candidatus Gastranaerophilales	Candidatus Gastranaerophilales	Candidatus Gastranaerophilales	Candidatus Melainabacteria	Candidatus Melainabacteria	Bacteria
20	msp_0132	3853	1192	0.1	95.1	Candidatus Gastranaerophilales bacterium HUM_15	99	99	99.8	Candidatus Gastranaerophilales bacterium x14	99.4	99.2	species	Candidatus Gastranaerophilales bacterium x14		Candidatus Gastranaerophilales	Candidatus Gastranaerophilales	Candidatus Gastranaerophilales	Candidatus Melainabacteria	Candidatus Melainabacteria	Bacteria
20	msp_0132	3853	1192	0	94.9	Candidatus Gastranaerophilales bacterium HUM_13	99.1	99.1	100	Candidatus Gastranaerophilales bacterium x14	99.6	99.5	species	Candidatus Gastranaerophilales bacterium x14		Candidatus Gastranaerophilales	Candidatus Gastranaerophilales	Candidatus Gastranaerophilales	Candidatus Melainabacteria	Candidatus Melainabacteria	Bacteria
20	msp_0132	3853	1192	0	95.2	Candidatus Gastranaerophilales bacterium HUM_11	98.6	99	99.9	Candidatus Gastranaerophilales bacterium x14	99.4	99.4	species	Candidatus Gastranaerophilales bacterium x14		Candidatus Gastranaerophilales	Candidatus Gastranaerophilales	Candidatus Gastranaerophilales	Candidatus Melainabacteria	Candidatus Melainabacteria	Bacteria
20	msp_0132	3853	1192	0	94.5	Candidatus Gastranaerophilales bacterium HUM_16	99	99.1	100	Candidatus Gastranaerophilales bacterium x14	99.6	99.8	species	Candidatus Gastranaerophilales bacterium x14		Candidatus Gastranaerophilales	Candidatus Gastranaerophilales	Candidatus Gastranaerophilales	Candidatus Melainabacteria	Candidatus Melainabacteria	Bacteria
20	msp_0132	3853	1192	0	93.3	Candidatus Gastranaerophilales bacterium HUM_17	97	99.2	100	Candidatus Gastranaerophilales bacterium x14	99.6	99.8	species	Candidatus Gastranaerophilales bacterium x14		Candidatus Gastranaerophilales	Candidatus Gastranaerophilales	Candidatus Gastranaerophilales	Candidatus Melainabacteria	Candidatus Melainabacteria	Bacteria
20	msp_0132	3853	1192	0	88.2	Candidatus Gastranaerophilales bacterium HUM_19	98	99.2	100	Candidatus Gastranaerophilales bacterium x14	99.6	99.7	species	Candidatus Gastranaerophilales bacterium x14		Candidatus Gastranaerophilales	Candidatus Gastranaerophilales	Candidatus Gastranaerophilales	Candidatus Melainabacteria	Candidatus Melainabacteria	Bacteria
20	msp_0132	3853	1192	0.1	85.7	Candidatus Gastranaerophilales bacterium HUM_22	98.8	98.9	99.8	Candidatus Gastranaerophilales bacterium x14	99.4	99.1	species	Candidatus Gastranaerophilales bacterium x14		Candidatus Gastranaerophilales	Candidatus Gastranaerophilales	Candidatus Gastranaerophilales	Candidatus Melainabacteria	Candidatus Melainabacteria	Bacteria
20	msp_0132	3853	1192	0	81.8	Candidatus Gastranaerophilales bacterium HUM_23	99.3	99.2	100	Candidatus Gastranaerophilales bacterium x14	99.6	99.8	species	Candidatus Gastranaerophilales bacterium x14		Candidatus Gastranaerophilales	Candidatus Gastranaerophilales	Candidatus Gastranaerophilales	Candidatus Melainabacteria	Candidatus Melainabacteria	Bacteria
20	msp_0133	3834	1294	0	100	Carnobacterium sp. N15.MGS-207	99.8	99.5	100	Phascolarctobacterium sp. CAG:207	99.8	99.5	species	Phascolarctobacterium sp. CAG:207		Phascolarctobacterium	Acidaminococcaceae	Acidaminococcales	Negativicutes	Firmicutes	Bacteria
20	msp_0133	3834	1294	0	100	Phascolarctobacterium sp. CAG:207	99.3	99.4	100	Phascolarctobacterium sp. CAG:207	99.9	99.5	species	Phascolarctobacterium sp. CAG:207		Phascolarctobacterium	Acidaminococcaceae	Acidaminococcales	Negativicutes	Firmicutes	Bacteria
20	msp_0134	3830	2419	0	100	Coprobacillus sp. 29_1	99.9	99.8	100	Coprobacillus cateniformis	100	99.9	species	Coprobacillus cateniformis		Coprobacillus	Erysipelotrichaceae	Erysipelotrichales	Erysipelotrichia	Firmicutes	Bacteria
20	msp_0134	3830	2419	0	100	Coprobacillus sp. D6	99.9	99.8	100	Coprobacillus cateniformis	100	99.9	species	Coprobacillus cateniformis		Coprobacillus	Erysipelotrichaceae	Erysipelotrichales	Erysipelotrichia	Firmicutes	Bacteria
20	msp_0134	3830	2419	0	100	Clostridia bacterium UC5.1-1E3	99.8	99.7	100	Coprobacillus cateniformis	99.8	99.7	species	Coprobacillus cateniformis		Coprobacillus	Erysipelotrichaceae	Erysipelotrichales	Erysipelotrichia	Firmicutes	Bacteria
20	msp_0134	3830	2419	0	100	Coprobacillus cateniformis JCM 10604	99.7	99.6	100	Coprobacillus cateniformis	99.8	99.8	species	Coprobacillus cateniformis	Type	Coprobacillus	Erysipelotrichaceae	Erysipelotrichales	Erysipelotrichia	Firmicutes	Bacteria
20	msp_0136	3825	1322	0	100	Megamonas sp. Marseille-P3344	99.5	99.1	100	Megamonas funiformis == rupellensis	99.7	99.5	species	Megamonas funiformis == rupellensis		Megamonas	Selenomonadaceae	Selenomonadales	Negativicutes	Firmicutes	Bacteria
20	msp_0136	3825	1322	0	99.7	Megamonas sp. Calf98-2	99.4	99.1	100	Megamonas funiformis == rupellensis	99.7	99.5	species	Megamonas funiformis == rupellensis		Megamonas	Selenomonadaceae	Selenomonadales	Negativicutes	Firmicutes	Bacteria
20	msp_0136	3825	1322	0	99.8	Megamonas funiformis YIT 11815	99.6	98.7	99.9	Megamonas funiformis == rupellensis	99.7	98.9	species	Megamonas funiformis == rupellensis	Type	Megamonas	Selenomonadaceae	Selenomonadales	Negativicutes	Firmicutes	Bacteria
20	msp_0136	3825	1322	0	99.6	Megamonas hypermegale ART12/1	99.1	99	100	Megamonas funiformis == rupellensis	99.7	99.3	species	Megamonas funiformis == rupellensis		Megamonas	Selenomonadaceae	Selenomonadales	Negativicutes	Firmicutes	Bacteria
20	msp_0136	3825	1322	0	99.5	Megamonas rupellensis DSM 19944	99.6	98.6	99.5	Megamonas funiformis == rupellensis	99.6	98.6	species	Megamonas funiformis == rupellensis	Type	Megamonas	Selenomonadaceae	Selenomonadales	Negativicutes	Firmicutes	Bacteria
20	msp_0136	3825	1322	0	99.2	Megamonas funiformis CAG:377	99	99.1	100	Megamonas funiformis == rupellensis	99.7	99.4	species	Megamonas funiformis == rupellensis		Megamonas	Selenomonadaceae	Selenomonadales	Negativicutes	Firmicutes	Bacteria
20	msp_0137	3819	1663	0.6	96.9	[Clostridium] clostridioforme AGR2157	96.7	99.5	96.9	Clostridium clostridioforme 2	96.7	99.5	species	Clostridium clostridioforme 2		Lachnoclostridium	Lachnospiraceae	Clostridiales	Clostridia	Firmicutes	Bacteria
20	msp_0138	3812	2057	0	100	Prevotella sp. P4-67	99.4	98.8	100	Prevotella sp. P4-51 & PA-67 & P5-64 & P5-108 & CAG:474	99.6	99.1	species	Prevotella sp. P4-51 & PA-67 & P5-64 & P5-108 & CAG:474		Prevotella	Prevotellaceae	Bacteroidales	Bacteroidia	Bacteroidetes	Bacteria
20	msp_0138	3812	2057	0	100	Prevotella sp. P5-64	99.2	98.7	100	Prevotella sp. P4-51 & PA-67 & P5-64 & P5-108 & CAG:474	99.5	99	species	Prevotella sp. P4-51 & PA-67 & P5-64 & P5-108 & CAG:474		Prevotella	Prevotellaceae	Bacteroidales	Bacteroidia	Bacteroidetes	Bacteria
20	msp_0138	3812	2057	0.1	99.8	Prevotella sp. P4-51	99.3	98.7	99.8	Prevotella sp. P4-51 & PA-67 & P5-64 & P5-108 & CAG:474	99.3	98.7	species	Prevotella sp. P4-51 & PA-67 & P5-64 & P5-108 & CAG:474		Prevotella	Prevotellaceae	Bacteroidales	Bacteroidia	Bacteroidetes	Bacteria
20	msp_0138	3812	2057	0	99.8	Prevotella sp. CAG:474	98.5	99.4	100	Prevotella sp. P4-51 & PA-67 & P5-64 & P5-108 & CAG:474	99.7	99.6	species	Prevotella sp. P4-51 & PA-67 & P5-64 & P5-108 & CAG:474		Prevotella	Prevotellaceae	Bacteroidales	Bacteroidia	Bacteroidetes	Bacteria
20	msp_0138	3812	2057	0	99.4	Prevotella sp. P5-108	99.4	98.8	100	Prevotella sp. P4-51 & PA-67 & P5-64 & P5-108 & CAG:474	99.7	99.1	species	Prevotella sp. P4-51 & PA-67 & P5-64 & P5-108 & CAG:474		Prevotella	Prevotellaceae	Bacteroidales	Bacteroidia	Bacteroidetes	Bacteria
20	msp_0140	3804	297	0	99.7	Bifidobacterium pseudocatenulatum 1896B	99.4	99.2	100	Bifidobacterium pseudocatenulatum	99.7	99.6	species	Bifidobacterium pseudocatenulatum		Bifidobacterium	Bifidobacteriaceae	Bifidobacteriales	Actinobacteria	Actinobacteria	Bacteria
20	msp_0140	3804	297	0	99.3	Bifidobacterium pseudocatenulatum CECT 7765	99.7	99.2	100	Bifidobacterium pseudocatenulatum	99.7	99.5	species	Bifidobacterium pseudocatenulatum		Bifidobacterium	Bifidobacteriaceae	Bifidobacteriales	Actinobacteria	Actinobacteria	Bacteria
20	msp_0140	3804	297	0	99.7	Bifidobacterium pseudocatenulatum DSM 20438 = JCM 1200 = LMG 10505	99.2	99.2	100	Bifidobacterium pseudocatenulatum	99.7	99.6	species	Bifidobacterium pseudocatenulatum	Type	Bifidobacterium	Bifidobacteriaceae	Bifidobacteriales	Actinobacteria	Actinobacteria	Bacteria
20	msp_0140	3804	297	0	99.3	Bifidobacterium pseudocatenulatum CA-B29	99.4	99.3	100	Bifidobacterium pseudocatenulatum	99.7	99.5	species	Bifidobacterium pseudocatenulatum		Bifidobacterium	Bifidobacteriaceae	Bifidobacteriales	Actinobacteria	Actinobacteria	Bacteria
20	msp_0140	3804	297	0	99.3	Bifidobacterium pseudocatenulatum 2789STDY5834840	99.4	99.2	100	Bifidobacterium pseudocatenulatum	99.6	99.4	species	Bifidobacterium pseudocatenulatum		Bifidobacterium	Bifidobacteriaceae	Bifidobacteriales	Actinobacteria	Actinobacteria	Bacteria
20	msp_0140	3804	297	0	99	Bifidobacterium pseudocatenulatum 1E	99.6	99.2	100	Bifidobacterium pseudocatenulatum	99.7	99.6	species	Bifidobacterium pseudocatenulatum		Bifidobacterium	Bifidobacteriaceae	Bifidobacteriales	Actinobacteria	Actinobacteria	Bacteria
20	msp_0140	3804	297	0	99	Bifidobacterium pseudocatenulatum CA-C29	99.5	99.2	100	Bifidobacterium pseudocatenulatum	99.7	99.6	species	Bifidobacterium pseudocatenulatum		Bifidobacterium	Bifidobacteriaceae	Bifidobacteriales	Actinobacteria	Actinobacteria	Bacteria
20	msp_0140	3804	297	0	99	Bifidobacterium pseudocatenulatum CA-05	99.4	99.2	100	Bifidobacterium pseudocatenulatum	99.6	99.4	species	Bifidobacterium pseudocatenulatum		Bifidobacterium	Bifidobacteriaceae	Bifidobacteriales	Actinobacteria	Actinobacteria	Bacteria
20	msp_0140	3804	297	0	98.7	Bifidobacterium pseudocatenulatum CA-D29	99.5	99.1	100	Bifidobacterium pseudocatenulatum	99.7	99.6	species	Bifidobacterium pseudocatenulatum		Bifidobacterium	Bifidobacteriaceae	Bifidobacteriales	Actinobacteria	Actinobacteria	Bacteria
20	msp_0140	3804	297	0	98.3	Bifidobacterium pseudocatenulatum IPLA36007	99.6	99.3	100	Bifidobacterium pseudocatenulatum	99.7	99.6	species	Bifidobacterium pseudocatenulatum		Bifidobacterium	Bifidobacteriaceae	Bifidobacteriales	Actinobacteria	Actinobacteria	Bacteria
20	msp_0140	3804	297	0	98.7	Bifidobacterium pseudocatenulatum CA-K29a	99.2	99.2	100	Bifidobacterium pseudocatenulatum	99.7	99.6	species	Bifidobacterium pseudocatenulatum		Bifidobacterium	Bifidobacteriaceae	Bifidobacteriales	Actinobacteria	Actinobacteria	Bacteria
20	msp_0140	3804	297	0	96.6	Bifidobacterium pseudocatenulatum CAG:263	99.2	99.3	100	Bifidobacterium pseudocatenulatum	99.7	99.5	species	Bifidobacterium pseudocatenulatum		Bifidobacterium	Bifidobacteriaceae	Bifidobacteriales	Actinobacteria	Actinobacteria	Bacteria
20	msp_0140	3804	297	0	96	Bifidobacterium pseudocatenulatum CA-K29b	99.5	99	100	Bifidobacterium pseudocatenulatum	99.7	99.6	species	Bifidobacterium pseudocatenulatum		Bifidobacterium	Bifidobacteriaceae	Bifidobacteriales	Actinobacteria	Actinobacteria	Bacteria
20	msp_0140	3804	297	1.3	63	Bifidobacterium pseudocatenulatum 121.5	99.3	99.3	85.2	Bifidobacterium pseudocatenulatum	98.4	99.1	species	Bifidobacterium pseudocatenulatum		Bifidobacterium	Bifidobacteriaceae	Bifidobacteriales	Actinobacteria	Actinobacteria	Bacteria
20	msp_0140	3804	297	3	53.9	Bifidobacterium sp. 56_9_plus	95.8	98.5	54.2	Bifidobacterium pseudocatenulatum	95.4	98.5	species	Bifidobacterium pseudocatenulatum		Bifidobacterium	Bifidobacteriaceae	Bifidobacteriales	Actinobacteria	Actinobacteria	Bacteria
20	msp_0141	3804	726	0	99.9	Tannerella sp. 6_1_58FAA_CT1	99.7	99	100	Coprobacter fastidiosus	99.8	99.4	species	Coprobacter fastidiosus		Coprobacter	Barnesiellaceae	Bacteroidales	Bacteroidia	Bacteroidetes	Bacteria
20	msp_0141	3804	726	0	100	Coprobacter fastidiosus NSB1	99.4	99	100	Coprobacter fastidiosus	99.4	99	species	Coprobacter fastidiosus	Type	Coprobacter	Barnesiellaceae	Bacteroidales	Bacteroidia	Bacteroidetes	Bacteria
20	msp_0141	3804	726	0	100	Tannerella sp. CAG:51	98.7	99.4	100	Coprobacter fastidiosus	99.8	99.6	species	Coprobacter fastidiosus		Coprobacter	Barnesiellaceae	Bacteroidales	Bacteroidia	Bacteroidetes	Bacteria
20	msp_0142	3791	3455	0	81.9	Klebsiella oxytoca 10-5244	100	100	100	Klebsiella oxytoca	100	99.9	species	Klebsiella oxytoca		Klebsiella	Enterobacteriaceae	Enterobacterales	Gammaproteobacteria	Proteobacteria	Bacteria
20	msp_0142	3791	3455	0	53.5	Klebsiella oxytoca 2880STDY5682455	99.9	99.7	100	Klebsiella oxytoca	100	99.8	species	Klebsiella oxytoca		Klebsiella	Enterobacteriaceae	Enterobacterales	Gammaproteobacteria	Proteobacteria	Bacteria
20	msp_0142	3791	3455	0	51.7	Klebsiella oxytoca 2880STDY5682610	99.9	99.7	100	Klebsiella oxytoca	100	99.8	species	Klebsiella oxytoca		Klebsiella	Enterobacteriaceae	Enterobacterales	Gammaproteobacteria	Proteobacteria	Bacteria
20	msp_0142	3791	3455	0	50.6	Klebsiella oxytoca 2880STDY5682534	100	99.6	100	Klebsiella oxytoca	100	99.8	species	Klebsiella oxytoca		Klebsiella	Enterobacteriaceae	Enterobacterales	Gammaproteobacteria	Proteobacteria	Bacteria
20	msp_0142	3791	3455	0	50	Klebsiella oxytoca 2880STDY5682743	99.9	99.6	100	Klebsiella oxytoca	100	99.8	species	Klebsiella oxytoca		Klebsiella	Enterobacteriaceae	Enterobacterales	Gammaproteobacteria	Proteobacteria	Bacteria
300	msp_0142		3455	0	100	Klebsiella oxytoca 10-5244	99.9	99.9						Klebsiella oxytoca		Klebsiella	Enterobacteriaceae	Enterobacterales	Gammaproteobacteria	Proteobacteria	Bacteria
300	msp_0142		3455	0	100	Klebsiella oxytoca KA-2	99.9	99.4						Klebsiella oxytoca		Klebsiella	Enterobacteriaceae	Enterobacterales	Gammaproteobacteria	Proteobacteria	Bacteria
300	msp_0142		3455	0	99.9	Klebsiella oxytoca G54	99.9	99.4						Klebsiella oxytoca		Klebsiella	Enterobacteriaceae	Enterobacterales	Gammaproteobacteria	Proteobacteria	Bacteria
300	msp_0142		3455	0	100	Klebsiella oxytoca 10-5243	99.8	99.4						Klebsiella oxytoca		Klebsiella	Enterobacteriaceae	Enterobacterales	Gammaproteobacteria	Proteobacteria	Bacteria
300	msp_0142		3455	0	99.7	Klebsiella oxytoca 10-5245	99.9	99.5						Klebsiella oxytoca		Klebsiella	Enterobacteriaceae	Enterobacterales	Gammaproteobacteria	Proteobacteria	Bacteria
300	msp_0142		3455	0	99.9	Klebsiella oxytoca 1047_KOXY	99.7	99.4						Klebsiella oxytoca		Klebsiella	Enterobacteriaceae	Enterobacterales	Gammaproteobacteria	Proteobacteria	Bacteria
300	msp_0142		3455	0	99.9	Klebsiella oxytoca 582_KOXY	99.6	99.4						Klebsiella oxytoca		Klebsiella	Enterobacteriaceae	Enterobacterales	Gammaproteobacteria	Proteobacteria	Bacteria
300	msp_0142		3455	0	99.5	Klebsiella oxytoca 2880STDY5682710	99.8	99.4						Klebsiella oxytoca		Klebsiella	Enterobacteriaceae	Enterobacterales	Gammaproteobacteria	Proteobacteria	Bacteria
300	msp_0142		3455	0	99.4	Klebsiella oxytoca MGH88	99.8	99.4						Klebsiella oxytoca		Klebsiella	Enterobacteriaceae	Enterobacterales	Gammaproteobacteria	Proteobacteria	Bacteria
300	msp_0142		3455	0	99.3	Klebsiella oxytoca NBRC 105695	99.9	99.4						Klebsiella oxytoca		Klebsiella	Enterobacteriaceae	Enterobacterales	Gammaproteobacteria	Proteobacteria	Bacteria
300	msp_0142		3455	0	99.3	Klebsiella oxytoca 2880STDY5682786	99.8	99.4						Klebsiella oxytoca		Klebsiella	Enterobacteriaceae	Enterobacterales	Gammaproteobacteria	Proteobacteria	Bacteria
300	msp_0142		3455	0	99.2	Klebsiella oxytoca MGH 42	99.9	99.4						Klebsiella oxytoca		Klebsiella	Enterobacteriaceae	Enterobacterales	Gammaproteobacteria	Proteobacteria	Bacteria
300	msp_0142		3455	0	99.2	Klebsiella oxytoca 2880STDY5682490	99.8	99.4						Klebsiella oxytoca		Klebsiella	Enterobacteriaceae	Enterobacterales	Gammaproteobacteria	Proteobacteria	Bacteria
300	msp_0142		3455	0	99.2	Klebsiella oxytoca 2880STDY5682456	99.8	99.4						Klebsiella oxytoca		Klebsiella	Enterobacteriaceae	Enterobacterales	Gammaproteobacteria	Proteobacteria	Bacteria
300	msp_0142		3455	0	99.2	Klebsiella oxytoca 10-5249	99.8	99.4						Klebsiella oxytoca		Klebsiella	Enterobacteriaceae	Enterobacterales	Gammaproteobacteria	Proteobacteria	Bacteria
300	msp_0142		3455	0	99.2	Klebsiella oxytoca 2880STDY5682795	99.8	99.4						Klebsiella oxytoca		Klebsiella	Enterobacteriaceae	Enterobacterales	Gammaproteobacteria	Proteobacteria	Bacteria
300	msp_0142		3455	0	99.2	Klebsiella oxytoca 2880STDY5682482	99.8	99.4						Klebsiella oxytoca		Klebsiella	Enterobacteriaceae	Enterobacterales	Gammaproteobacteria	Proteobacteria	Bacteria
300	msp_0142		3455	0	99.1	Klebsiella oxytoca MGH 28	99.9	99.4						Klebsiella oxytoca		Klebsiella	Enterobacteriaceae	Enterobacterales	Gammaproteobacteria	Proteobacteria	Bacteria
300	msp_0142		3455	0	99.1	Klebsiella oxytoca BRL6-2	99.9	99.4						Klebsiella oxytoca		Klebsiella	Enterobacteriaceae	Enterobacterales	Gammaproteobacteria	Proteobacteria	Bacteria
300	msp_0142		3455	0	99.1	Klebsiella oxytoca OK-1	99.9	99.4						Klebsiella oxytoca		Klebsiella	Enterobacteriaceae	Enterobacterales	Gammaproteobacteria	Proteobacteria	Bacteria
300	msp_0142		3455	0	99.1	Klebsiella oxytoca CHS143	99.9	99.4						Klebsiella oxytoca		Klebsiella	Enterobacteriaceae	Enterobacterales	Gammaproteobacteria	Proteobacteria	Bacteria
300	msp_0142		3455	0	99.1	Klebsiella oxytoca 2880STDY5682534	99.8	99.4						Klebsiella oxytoca		Klebsiella	Enterobacteriaceae	Enterobacterales	Gammaproteobacteria	Proteobacteria	Bacteria
300	msp_0142		3455	0	99.1	Klebsiella oxytoca 2880STDY5682554	99.8	99.4						Klebsiella oxytoca		Klebsiella	Enterobacteriaceae	Enterobacterales	Gammaproteobacteria	Proteobacteria	Bacteria
300	msp_0142		3455	0	99.1	Klebsiella oxytoca 2880STDY5682542	99.8	99.4						Klebsiella oxytoca		Klebsiella	Enterobacteriaceae	Enterobacterales	Gammaproteobacteria	Proteobacteria	Bacteria
300	msp_0142		3455	0	99.1	Klebsiella oxytoca 2880STDY5682495	99.8	99.4						Klebsiella oxytoca		Klebsiella	Enterobacteriaceae	Enterobacterales	Gammaproteobacteria	Proteobacteria	Bacteria
300	msp_0142		3455	0	99.1	Klebsiella oxytoca 2880STDY5682504	99.8	99.4						Klebsiella oxytoca		Klebsiella	Enterobacteriaceae	Enterobacterales	Gammaproteobacteria	Proteobacteria	Bacteria
300	msp_0142		3455	0	99.1	Klebsiella oxytoca 2880STDY5682493	99.8	99.4						Klebsiella oxytoca		Klebsiella	Enterobacteriaceae	Enterobacterales	Gammaproteobacteria	Proteobacteria	Bacteria
300	msp_0142		3455	0	99.1	Klebsiella oxytoca 2880STDY5682532	99.8	99.4						Klebsiella oxytoca		Klebsiella	Enterobacteriaceae	Enterobacterales	Gammaproteobacteria	Proteobacteria	Bacteria
300	msp_0142		3455	0	99.1	Klebsiella oxytoca 2880STDY5682626	99.8	99.4						Klebsiella oxytoca		Klebsiella	Enterobacteriaceae	Enterobacterales	Gammaproteobacteria	Proteobacteria	Bacteria
300	msp_0142		3455	0	99	Klebsiella oxytoca 2880STDY5682610	99.8	99.5						Klebsiella oxytoca		Klebsiella	Enterobacteriaceae	Enterobacterales	Gammaproteobacteria	Proteobacteria	Bacteria
300	msp_0142		3455	0	99	Klebsiella oxytoca 11492-1	99.8	99.5						Klebsiella oxytoca		Klebsiella	Enterobacteriaceae	Enterobacterales	Gammaproteobacteria	Proteobacteria	Bacteria
300	msp_0142		3455	0	99	Klebsiella oxytoca 2880STDY5682611	99.8	99.5						Klebsiella oxytoca		Klebsiella	Enterobacteriaceae	Enterobacterales	Gammaproteobacteria	Proteobacteria	Bacteria
300	msp_0142		3455	0	99	Klebsiella oxytoca CAV1335	99.9	99.4						Klebsiella oxytoca		Klebsiella	Enterobacteriaceae	Enterobacterales	Gammaproteobacteria	Proteobacteria	Bacteria
300	msp_0142		3455	0	99	Klebsiella oxytoca CAV1099	99.9	99.4						Klebsiella oxytoca		Klebsiella	Enterobacteriaceae	Enterobacterales	Gammaproteobacteria	Proteobacteria	Bacteria
300	msp_0142		3455	0	99	Klebsiella oxytoca CAV1015	99.9	99.4						Klebsiella oxytoca		Klebsiella	Enterobacteriaceae	Enterobacterales	Gammaproteobacteria	Proteobacteria	Bacteria
300	msp_0142		3455	0	99	Klebsiella oxytoca 2880STDY5682471	99.8	99.4						Klebsiella oxytoca		Klebsiella	Enterobacteriaceae	Enterobacterales	Gammaproteobacteria	Proteobacteria	Bacteria
300	msp_0142		3455	0	99	Klebsiella oxytoca 2880STDY5682683	99.8	99.4						Klebsiella oxytoca		Klebsiella	Enterobacteriaceae	Enterobacterales	Gammaproteobacteria	Proteobacteria	Bacteria
300	msp_0142		3455	0	99	Klebsiella oxytoca 197_KOXY	99.8	99.4						Klebsiella oxytoca		Klebsiella	Enterobacteriaceae	Enterobacterales	Gammaproteobacteria	Proteobacteria	Bacteria
300	msp_0142		3455	0	98.9	Klebsiella oxytoca 2880STDY5682455	99.8	99.5						Klebsiella oxytoca		Klebsiella	Enterobacteriaceae	Enterobacterales	Gammaproteobacteria	Proteobacteria	Bacteria
300	msp_0142		3455	0	98.9	Klebsiella oxytoca 2880STDY5682541	99.9	99.4						Klebsiella oxytoca		Klebsiella	Enterobacteriaceae	Enterobacterales	Gammaproteobacteria	Proteobacteria	Bacteria
300	msp_0142		3455	0	98.9	Klebsiella oxytoca 09-7231	99.8	99.4						Klebsiella oxytoca		Klebsiella	Enterobacteriaceae	Enterobacterales	Gammaproteobacteria	Proteobacteria	Bacteria
300	msp_0142		3455	0	98.9	Klebsiella oxytoca 2880STDY5682681	99.8	99.4						Klebsiella oxytoca		Klebsiella	Enterobacteriaceae	Enterobacterales	Gammaproteobacteria	Proteobacteria	Bacteria
300	msp_0142		3455	0	98.9	Klebsiella oxytoca 2880STDY5682436	99.8	99.4						Klebsiella oxytoca		Klebsiella	Enterobacteriaceae	Enterobacterales	Gammaproteobacteria	Proteobacteria	Bacteria
300	msp_0142		3455	0	99	Klebsiella oxytoca 346_KOXY	99.5	99.4						Klebsiella oxytoca		Klebsiella	Enterobacteriaceae	Enterobacterales	Gammaproteobacteria	Proteobacteria	Bacteria
300	msp_0142		3455	0	98.8	Klebsiella sp. HMSC09D12	99.7	99.4						Klebsiella oxytoca		Klebsiella	Enterobacteriaceae	Enterobacterales	Gammaproteobacteria	Proteobacteria	Bacteria
300	msp_0142		3455	0	98.8	Klebsiella oxytoca 2880STDY5682743	99.7	99.4						Klebsiella oxytoca		Klebsiella	Enterobacteriaceae	Enterobacterales	Gammaproteobacteria	Proteobacteria	Bacteria
300	msp_0142		3455	0	98.7	Klebsiella oxytoca 2880STDY5682675	99.8	99.4						Klebsiella oxytoca		Klebsiella	Enterobacteriaceae	Enterobacterales	Gammaproteobacteria	Proteobacteria	Bacteria
300	msp_0142		3455	0	98.9	Klebsiella oxytoca 181_KOXY	99.5	99.4						Klebsiella oxytoca		Klebsiella	Enterobacteriaceae	Enterobacterales	Gammaproteobacteria	Proteobacteria	Bacteria
300	msp_0142		3455	0	99.4	Klebsiella oxytoca 588_KOXY	98.9	99.5						Klebsiella oxytoca		Klebsiella	Enterobacteriaceae	Enterobacterales	Gammaproteobacteria	Proteobacteria	Bacteria
300	msp_0142		3455	0	98.6	Klebsiella oxytoca 10-5248	99.8	99.4						Klebsiella oxytoca		Klebsiella	Enterobacteriaceae	Enterobacterales	Gammaproteobacteria	Proteobacteria	Bacteria
300	msp_0142		3455	0	98.5	Klebsiella oxytoca 2880STDY5682672	99.9	99.4						Klebsiella oxytoca		Klebsiella	Enterobacteriaceae	Enterobacterales	Gammaproteobacteria	Proteobacteria	Bacteria
300	msp_0142		3455	0	98.5	Klebsiella oxytoca 2880STDY5682506	99.8	99.4						Klebsiella oxytoca		Klebsiella	Enterobacteriaceae	Enterobacterales	Gammaproteobacteria	Proteobacteria	Bacteria
300	msp_0142		3455	0	98.4	Klebsiella oxytoca 2880STDY5682686	99.8	99.4						Klebsiella oxytoca		Klebsiella	Enterobacteriaceae	Enterobacterales	Gammaproteobacteria	Proteobacteria	Bacteria
300	msp_0142		3455	0	98.5	Klebsiella oxytoca ICU1-2b	99.8	99.2						Klebsiella oxytoca		Klebsiella	Enterobacteriaceae	Enterobacterales	Gammaproteobacteria	Proteobacteria	Bacteria
300	msp_0142		3455	0	98.2	Enterobacter sp. HMSC055A11	99.7	99.3						Klebsiella oxytoca		Klebsiella	Enterobacteriaceae	Enterobacterales	Gammaproteobacteria	Proteobacteria	Bacteria
300	msp_0142		3455	0	97.5	Klebsiella oxytoca 2880STDY5682435	99.8	99.5						Klebsiella oxytoca		Klebsiella	Enterobacteriaceae	Enterobacterales	Gammaproteobacteria	Proteobacteria	Bacteria
300	msp_0142		3455	0	98.5	Klebsiella oxytoca 633_KOXY	98.7	99.4						Klebsiella oxytoca		Klebsiella	Enterobacteriaceae	Enterobacterales	Gammaproteobacteria	Proteobacteria	Bacteria
300	msp_0142		3455	0	97	Klebsiella oxytoca K3678	99.8	99.2						Klebsiella oxytoca		Klebsiella	Enterobacteriaceae	Enterobacterales	Gammaproteobacteria	Proteobacteria	Bacteria
300	msp_0142		3455	0	96.5	Klebsiella oxytoca 2880STDY5682516	99.8	99.4						Klebsiella oxytoca		Klebsiella	Enterobacteriaceae	Enterobacterales	Gammaproteobacteria	Proteobacteria	Bacteria
300	msp_0142		3455	0	97.5	Klebsiella oxytoca 112_KOXY	96.6	99.4						Klebsiella oxytoca		Klebsiella	Enterobacteriaceae	Enterobacterales	Gammaproteobacteria	Proteobacteria	Bacteria
20	msp_0143	3787	890	0	100	Blautia massiliensis GD9	99.6	99	100	Blautia massiliensis	99.8	99.4	species	Blautia massiliensis	Type	Blautia	Lachnospiraceae	Clostridiales	Clostridia	Firmicutes	Bacteria
20	msp_0143	3787	890	0	100	uncultured Blautia sp. 2789STDY5608879	99.5	99	100	Blautia massiliensis	99.7	99.4	species	Blautia massiliensis		Blautia	Lachnospiraceae	Clostridiales	Clostridia	Firmicutes	Bacteria
20	msp_0143	3787	890	0	100	Ruminococcus sp. SR1/5	99.5	98.9	100	Blautia massiliensis	99.5	98.9	species	Blautia massiliensis		Blautia	Lachnospiraceae	Clostridiales	Clostridia	Firmicutes	Bacteria
20	msp_0143	3787	890	0	99.9	Blautia sp. KLE 1732	99.3	99	100	Blautia massiliensis	99.6	99.2	species	Blautia massiliensis		Blautia	Lachnospiraceae	Clostridiales	Clostridia	Firmicutes	Bacteria
20	msp_0143	3787	890	0	99.4	Blautia sp. SF-50	99.5	98.8	100	Blautia massiliensis	99.7	99.3	species	Blautia massiliensis		Blautia	Lachnospiraceae	Clostridiales	Clostridia	Firmicutes	Bacteria
20	msp_0143	3787	890	0	97.9	Ruminococcus sp. CAG:90	98.2	99	100	Blautia massiliensis	99.7	99.3	species	Blautia massiliensis		Blautia	Lachnospiraceae	Clostridiales	Clostridia	Firmicutes	Bacteria
20	msp_0144	3785	809	0.1	99.3	uncultured Blautia sp. 2789STDY5834917	99.4	99.1	99.9	Blautia sp. CAG:52 & sp. 2789STDY5834917	99.8	99.4	species	Blautia sp. CAG:52 & sp. 2789STDY5834917		Blautia	Lachnospiraceae	Clostridiales	Clostridia	Firmicutes	Bacteria
20	msp_0144	3785	809	0.6	99.3	Blautia sp. CAG:52	98.6	99.2	99.3	Blautia sp. CAG:52 & sp. 2789STDY5834917	98.6	99.2	species	Blautia sp. CAG:52 & sp. 2789STDY5834917		Blautia	Lachnospiraceae	Clostridiales	Clostridia	Firmicutes	Bacteria
20	msp_0145	3784	828	0.2	99.8	Parabacteroides sp. CAG:409	97.3	99	99.8	Parabacteroides sp. CAG:409	97.3	99	species	Parabacteroides sp. CAG:409		Parabacteroides	Tannerellaceae	Bacteroidales	Bacteroidia	Bacteroidetes	Bacteria
20	msp_0146	3782	1718	0.1	99.9	Clostridium sp. CAG:138	98.6	99	99.9	Clostridium sp. CAG:138	98.6	99	species	Clostridium sp. CAG:138		unclassified Clostridiales	unclassified Clostridiales	Clostridiales	Clostridia	Firmicutes	Bacteria
20	msp_0148	3684	390	0	100	Butyricimonas sp. An62	99.6	97.7	100	Butyricimonas synergistica 2	99.6	97.7	species	Butyricimonas synergistica 2		Butyricimonas	Odoribacteraceae	Bacteroidales	Bacteroidia	Bacteroidetes	Bacteria
20	msp_0148	3684	390	0	89	Butyricimonas synergistica 43_13	98.1	98.5	100	Butyricimonas synergistica 2	99.8	98.8	species	Butyricimonas synergistica 2		Butyricimonas	Odoribacteraceae	Bacteroidales	Bacteroidia	Bacteroidetes	Bacteria
20	msp_0149	3684	1041	0	100	[Ruminococcus] torques 2789STDY5608867	99.5	98.7	100	Ruminococcus faecis	99.7	98.9	species	Ruminococcus faecis		Ruminococcus	Ruminococcaceae	Clostridiales	Clostridia	Firmicutes	Bacteria
20	msp_0149	3684	1041	0	99.9	[Ruminococcus] torques 2789STDY5834965	99.6	98.6	100	Ruminococcus faecis	99.7	98.8	species	Ruminococcus faecis		Ruminococcus	Ruminococcaceae	Clostridiales	Clostridia	Firmicutes	Bacteria
20	msp_0149	3684	1041	0	100	[Ruminococcus] torques 2789STDY5608833	99.5	98.6	100	Ruminococcus faecis	99.7	98.8	species	Ruminococcus faecis		Ruminococcus	Ruminococcaceae	Clostridiales	Clostridia	Firmicutes	Bacteria
20	msp_0149	3684	1041	0	99.9	[Ruminococcus] torques 2789STDY5834918	99.4	98.6	100	Ruminococcus faecis	99.7	98.8	species	Ruminococcus faecis		Ruminococcus	Ruminococcaceae	Clostridiales	Clostridia	Firmicutes	Bacteria
20	msp_0149	3684	1041	0	100	Ruminococcus torques L2-14	99.1	98.6	100	Ruminococcus faecis	99.7	99.1	species	Ruminococcus faecis		Ruminococcus	Ruminococcaceae	Clostridiales	Clostridia	Firmicutes	Bacteria
20	msp_0149	3684	1041	0	99.7	[Ruminococcus] torques 2789STDY5834889	99.3	98.6	100	Ruminococcus faecis	99.7	99	species	Ruminococcus faecis		Ruminococcus	Ruminococcaceae	Clostridiales	Clostridia	Firmicutes	Bacteria
20	msp_0149	3684	1041	0	99.7	Ruminococcus faecis JCM 15917	99.3	98.3	99.7	Ruminococcus faecis	99.3	98.3	species	Ruminococcus faecis	Type	Ruminococcus	Ruminococcaceae	Clostridiales	Clostridia	Firmicutes	Bacteria
20	msp_0149	3684	1041	0	99	Ruminococcus sp. CAG:55	98.3	98.6	100	Ruminococcus faecis	99.6	98.7	species	Ruminococcus faecis		Ruminococcus	Ruminococcaceae	Clostridiales	Clostridia	Firmicutes	Bacteria
20	msp_0150	3673	2647	0	100	Erysipelatoclostridium ramosum DSM 1402	99.8	99.8	100	Erysipelatoclostridium ramosum	99.9	99.9	species	Erysipelatoclostridium ramosum	Type	Erysipelatoclostridium	Erysipelotrichaceae	Erysipelotrichales	Erysipelotrichia	Firmicutes	Bacteria
20	msp_0150	3673	2647	0	100	Coprobacillus sp. 8_2_54BFAA	99.8	99.8	100	Erysipelatoclostridium ramosum	99.9	99.9	species	Erysipelatoclostridium ramosum		Erysipelatoclostridium	Erysipelotrichaceae	Erysipelotrichales	Erysipelotrichia	Firmicutes	Bacteria
20	msp_0150	3673	2647	0.1	99.8	Clostridia bacterium UC5.1-2H6	99.7	99.8	99.8	Erysipelatoclostridium ramosum	99.7	99.8	species	Erysipelatoclostridium ramosum		Erysipelatoclostridium	Erysipelotrichaceae	Erysipelotrichales	Erysipelotrichia	Firmicutes	Bacteria
20	msp_0150	3673	2647	0	99.9	Coprobacillus sp. 3_3_56FAA	99.6	99.8	100	Erysipelatoclostridium ramosum	99.8	99.9	species	Erysipelatoclostridium ramosum		Erysipelatoclostridium	Erysipelotrichaceae	Erysipelotrichales	Erysipelotrichia	Firmicutes	Bacteria
20	msp_0150	3673	2647	0	99.8	Clostridiales bacterium VE202-18	99.6	99.8	99.9	Erysipelatoclostridium ramosum	99.8	99.9	species	Erysipelatoclostridium ramosum		Erysipelatoclostridium	Erysipelotrichaceae	Erysipelotrichales	Erysipelotrichia	Firmicutes	Bacteria
20	msp_0150	3673	2647	0	99.7	Coprobacillus sp. D7	99.1	99.8	100	Erysipelatoclostridium ramosum	99.9	99.9	species	Erysipelatoclostridium ramosum		Erysipelatoclostridium	Erysipelotrichaceae	Erysipelotrichales	Erysipelotrichia	Firmicutes	Bacteria
20	msp_0150	3673	2647	0	99.5	Coprobacillus sp. CAG:183	95.5	99.8	99.9	Erysipelatoclostridium ramosum	99.7	99.8	species	Erysipelatoclostridium ramosum		Erysipelatoclostridium	Erysipelotrichaceae	Erysipelotrichales	Erysipelotrichia	Firmicutes	Bacteria
20	msp_0151	3673	1366	0	100	Fusicatenibacter saccharivorans 2789STDY5834885	99.3	99.1	100	Fusicatenibacter saccharivorans	99.7	99.5	species	Fusicatenibacter saccharivorans		Fusicatenibacter	Lachnospiraceae	Clostridiales	Clostridia	Firmicutes	Bacteria
20	msp_0151	3673	1366	0	99.9	Fusicatenibacter saccharivorans 2789STDY5608849	99.3	99.1	100	Fusicatenibacter saccharivorans	99.6	99.4	species	Fusicatenibacter saccharivorans	Type	Fusicatenibacter	Lachnospiraceae	Clostridiales	Clostridia	Firmicutes	Bacteria
20	msp_0151	3673	1366	0	100	Fusicatenibacter saccharivorans 2789STDY5834923	99.2	99.1	100	Fusicatenibacter saccharivorans	99.5	99.3	species	Fusicatenibacter saccharivorans		Fusicatenibacter	Lachnospiraceae	Clostridiales	Clostridia	Firmicutes	Bacteria
20	msp_0151	3673	1366	0	98.1	Blautia sp. CAG:37_48_57	99	99.2	100	Fusicatenibacter saccharivorans	99.6	99.5	species	Fusicatenibacter saccharivorans		Fusicatenibacter	Lachnospiraceae	Clostridiales	Clostridia	Firmicutes	Bacteria
20	msp_0151	3673	1366	0.4	98.8	Blautia sp. CAG:37	97.9	99.1	98.8	Fusicatenibacter saccharivorans	97.9	99.1	species	Fusicatenibacter saccharivorans		Fusicatenibacter	Lachnospiraceae	Clostridiales	Clostridia	Firmicutes	Bacteria
20	msp_0154_1	3005	250	0	100	Catenibacterium sp. CAG:290	99.2	99	100	Catenibacterium sp. CAG:290	99.2	99	species	Catenibacterium sp. CAG:290		Catenibacterium	Erysipelotrichaceae	Erysipelotrichales	Erysipelotrichia	Firmicutes	Bacteria
20	msp_0154_2	2520	223	0	100	Catenibacterium mitsuokai DSM 15897	99.1	99	100	Catenibacterium mitsuokai	99.3	99.1	species	Catenibacterium mitsuokai	Type	Catenibacterium	Erysipelotrichaceae	Erysipelotrichales	Erysipelotrichia	Firmicutes	Bacteria
20	msp_0154_2	2520	223	0.4	98.2	Catenibacterium sp. UBA627	98.4	97.9	99.6	Catenibacterium mitsuokai	99.2	97.9	species	Catenibacterium mitsuokai		Catenibacterium	Erysipelotrichaceae	Erysipelotrichales	Erysipelotrichia	Firmicutes	Bacteria
20	msp_0156	3650	3133	0	100	Klebsiella aerogenes FDAARGOS_139	100	99.8	100	Klebsiella aerogenes	100	100	species	Klebsiella aerogenes		Klebsiella	Enterobacteriaceae	Enterobacterales	Gammaproteobacteria	Proteobacteria	Bacteria
20	msp_0156	3650	3133	0	85.5	Klebsiella aerogenes GN02329	100	100	100	Klebsiella aerogenes	100	100	species	Klebsiella aerogenes		Klebsiella	Enterobacteriaceae	Enterobacterales	Gammaproteobacteria	Proteobacteria	Bacteria
20	msp_0156	3650	3133	0	81.7	Klebsiella aerogenes SMART_888	100	100	100	Klebsiella aerogenes	100	100	species	Klebsiella aerogenes		Klebsiella	Enterobacteriaceae	Enterobacterales	Gammaproteobacteria	Proteobacteria	Bacteria
20	msp_0156	3650	3133	0	81.6	Klebsiella aerogenes GN02126	100	100	100	Klebsiella aerogenes	100	100	species	Klebsiella aerogenes		Klebsiella	Enterobacteriaceae	Enterobacterales	Gammaproteobacteria	Proteobacteria	Bacteria
20	msp_0156	3650	3133	0	81.6	Klebsiella aerogenes D2	100	100	100	Klebsiella aerogenes	100	100	species	Klebsiella aerogenes		Klebsiella	Enterobacteriaceae	Enterobacterales	Gammaproteobacteria	Proteobacteria	Bacteria
20	msp_0156	3650	3133	0	80.2	Klebsiella aerogenes GN02355	100	100	100	Klebsiella aerogenes	100	100	species	Klebsiella aerogenes		Klebsiella	Enterobacteriaceae	Enterobacterales	Gammaproteobacteria	Proteobacteria	Bacteria
20	msp_0156	3650	3133	0	79.4	Enterobacter cloacae e1034	100	100	100	Klebsiella aerogenes	100	100	species	Klebsiella aerogenes		Klebsiella	Enterobacteriaceae	Enterobacterales	Gammaproteobacteria	Proteobacteria	Bacteria
20	msp_0156	3650	3133	0	78.9	Klebsiella aerogenes GN03482	100	100	100	Klebsiella aerogenes	100	100	species	Klebsiella aerogenes		Klebsiella	Enterobacteriaceae	Enterobacterales	Gammaproteobacteria	Proteobacteria	Bacteria
20	msp_0156	3650	3133	0	76.8	Klebsiella aerogenes LIM107	100	100	100	Klebsiella aerogenes	100	100	species	Klebsiella aerogenes		Klebsiella	Enterobacteriaceae	Enterobacterales	Gammaproteobacteria	Proteobacteria	Bacteria
20	msp_0156	3650	3133	0	74.6	Klebsiella aerogenes GN05939	100	100	100	Klebsiella aerogenes	100	100	species	Klebsiella aerogenes		Klebsiella	Enterobacteriaceae	Enterobacterales	Gammaproteobacteria	Proteobacteria	Bacteria
20	msp_0156	3650	3133	0	73.8	Klebsiella aerogenes GN05439	100	100	100	Klebsiella aerogenes	100	100	species	Klebsiella aerogenes		Klebsiella	Enterobacteriaceae	Enterobacterales	Gammaproteobacteria	Proteobacteria	Bacteria
20	msp_0156	3650	3133	0	72	Klebsiella aerogenes GN05979	100	100	100	Klebsiella aerogenes	100	100	species	Klebsiella aerogenes		Klebsiella	Enterobacteriaceae	Enterobacterales	Gammaproteobacteria	Proteobacteria	Bacteria
20	msp_0156	3650	3133	0	72	Klebsiella aerogenes GN05695	100	100	100	Klebsiella aerogenes	100	100	species	Klebsiella aerogenes		Klebsiella	Enterobacteriaceae	Enterobacterales	Gammaproteobacteria	Proteobacteria	Bacteria
20	msp_0156	3650	3133	0	66.1	Klebsiella aerogenes GN06516	100	100	100	Klebsiella aerogenes	100	100	species	Klebsiella aerogenes		Klebsiella	Enterobacteriaceae	Enterobacterales	Gammaproteobacteria	Proteobacteria	Bacteria
20	msp_0156	3650	3133	0	64.9	Klebsiella aerogenes GN06347	100	100	100	Klebsiella aerogenes	100	100	species	Klebsiella aerogenes		Klebsiella	Enterobacteriaceae	Enterobacterales	Gammaproteobacteria	Proteobacteria	Bacteria
20	msp_0156	3650	3133	0	58.4	Klebsiella aerogenes UCI90	100	100	100	Klebsiella aerogenes	100	100	species	Klebsiella aerogenes		Klebsiella	Enterobacteriaceae	Enterobacterales	Gammaproteobacteria	Proteobacteria	Bacteria
20	msp_0156	3650	3133	0	51.7	Klebsiella aerogenes 1277_EAER	100	100	100	Klebsiella aerogenes	100	100	species	Klebsiella aerogenes		Klebsiella	Enterobacteriaceae	Enterobacterales	Gammaproteobacteria	Proteobacteria	Bacteria
300	msp_0156		3133	0	100	Klebsiella aerogenes UCI 46	100	99.8						Klebsiella aerogenes		Klebsiella	Enterobacteriaceae	Enterobacterales	Gammaproteobacteria	Proteobacteria	Bacteria
300	msp_0156		3133	0	100	Klebsiella aerogenes FDAARGOS_139	100	99.8						Klebsiella aerogenes		Klebsiella	Enterobacteriaceae	Enterobacterales	Gammaproteobacteria	Proteobacteria	Bacteria
300	msp_0156		3133	0	100	Klebsiella aerogenes SMART_888	100	99.8						Klebsiella aerogenes		Klebsiella	Enterobacteriaceae	Enterobacterales	Gammaproteobacteria	Proteobacteria	Bacteria
300	msp_0156		3133	0	100	Klebsiella aerogenes MGH 77	99.9	99.8						Klebsiella aerogenes		Klebsiella	Enterobacteriaceae	Enterobacterales	Gammaproteobacteria	Proteobacteria	Bacteria
300	msp_0156		3133	0	100	Klebsiella aerogenes FDAARGOS_152	99.9	99.8						Klebsiella aerogenes		Klebsiella	Enterobacteriaceae	Enterobacterales	Gammaproteobacteria	Proteobacteria	Bacteria
300	msp_0156		3133	0	100	Klebsiella aerogenes UCI 15	99.9	99.8						Klebsiella aerogenes		Klebsiella	Enterobacteriaceae	Enterobacterales	Gammaproteobacteria	Proteobacteria	Bacteria
300	msp_0156		3133	0	100	Klebsiella aerogenes 35715	99.9	99.8						Klebsiella aerogenes		Klebsiella	Enterobacteriaceae	Enterobacterales	Gammaproteobacteria	Proteobacteria	Bacteria
300	msp_0156		3133	0	100	Klebsiella aerogenes 44247	99.9	99.8						Klebsiella aerogenes		Klebsiella	Enterobacteriaceae	Enterobacterales	Gammaproteobacteria	Proteobacteria	Bacteria
300	msp_0156		3133	0	100	Klebsiella aerogenes GN03019	99.9	99.8						Klebsiella aerogenes		Klebsiella	Enterobacteriaceae	Enterobacterales	Gammaproteobacteria	Proteobacteria	Bacteria
300	msp_0156		3133	0	100	Klebsiella aerogenes GN02173	99.9	99.8						Klebsiella aerogenes		Klebsiella	Enterobacteriaceae	Enterobacterales	Gammaproteobacteria	Proteobacteria	Bacteria
300	msp_0156		3133	0	100	Klebsiella aerogenes 1277_EAER	99.9	99.8						Klebsiella aerogenes		Klebsiella	Enterobacteriaceae	Enterobacterales	Gammaproteobacteria	Proteobacteria	Bacteria
300	msp_0156		3133	0	100	Klebsiella aerogenes 1282_EAER	99.9	99.8						Klebsiella aerogenes		Klebsiella	Enterobacteriaceae	Enterobacterales	Gammaproteobacteria	Proteobacteria	Bacteria
300	msp_0156		3133	0	100	Klebsiella aerogenes GN02126	99.9	99.8						Klebsiella aerogenes		Klebsiella	Enterobacteriaceae	Enterobacterales	Gammaproteobacteria	Proteobacteria	Bacteria
300	msp_0156		3133	0	100	Klebsiella aerogenes 170_EAER	99.9	99.8						Klebsiella aerogenes		Klebsiella	Enterobacteriaceae	Enterobacterales	Gammaproteobacteria	Proteobacteria	Bacteria
300	msp_0156		3133	0	100	Klebsiella aerogenes 1278_EAER	99.9	99.8						Klebsiella aerogenes		Klebsiella	Enterobacteriaceae	Enterobacterales	Gammaproteobacteria	Proteobacteria	Bacteria
300	msp_0156		3133	0	100	Klebsiella aerogenes GN02326	99.9	99.8						Klebsiella aerogenes		Klebsiella	Enterobacteriaceae	Enterobacterales	Gammaproteobacteria	Proteobacteria	Bacteria
300	msp_0156		3133	0	100	Klebsiella aerogenes GN02355	99.9	99.8						Klebsiella aerogenes		Klebsiella	Enterobacteriaceae	Enterobacterales	Gammaproteobacteria	Proteobacteria	Bacteria
300	msp_0156		3133	0	99.9	Klebsiella aerogenes UCI 48	100	99.8						Klebsiella aerogenes		Klebsiella	Enterobacteriaceae	Enterobacterales	Gammaproteobacteria	Proteobacteria	Bacteria
300	msp_0156		3133	0	99.9	Klebsiella aerogenes UCI 47	100	99.8						Klebsiella aerogenes		Klebsiella	Enterobacteriaceae	Enterobacterales	Gammaproteobacteria	Proteobacteria	Bacteria
300	msp_0156		3133	0	99.9	Enterobacter cloacae e1034	99.9	99.8						Klebsiella aerogenes		Klebsiella	Enterobacteriaceae	Enterobacterales	Gammaproteobacteria	Proteobacteria	Bacteria
300	msp_0156		3133	0	99.9	Klebsiella aerogenes GN02329	99.9	99.8						Klebsiella aerogenes		Klebsiella	Enterobacteriaceae	Enterobacterales	Gammaproteobacteria	Proteobacteria	Bacteria
300	msp_0156		3133	0	100	Klebsiella aerogenes UCI119	99.8	99.8						Klebsiella aerogenes		Klebsiella	Enterobacteriaceae	Enterobacterales	Gammaproteobacteria	Proteobacteria	Bacteria
300	msp_0156		3133	0	99.8	Klebsiella aerogenes UCI 16	100	99.8						Klebsiella aerogenes		Klebsiella	Enterobacteriaceae	Enterobacterales	Gammaproteobacteria	Proteobacteria	Bacteria
300	msp_0156		3133	0	99.9	Klebsiella aerogenes 1019_EAER	99.8	99.8						Klebsiella aerogenes		Klebsiella	Enterobacteriaceae	Enterobacterales	Gammaproteobacteria	Proteobacteria	Bacteria
300	msp_0156		3133	0	99.8	Klebsiella aerogenes MGH 78	99.9	99.8						Klebsiella aerogenes		Klebsiella	Enterobacteriaceae	Enterobacterales	Gammaproteobacteria	Proteobacteria	Bacteria
300	msp_0156		3133	0	99.8	Klebsiella aerogenes EA1509E	99.9	99.8						Klebsiella aerogenes		Klebsiella	Enterobacteriaceae	Enterobacterales	Gammaproteobacteria	Proteobacteria	Bacteria
300	msp_0156		3133	0	99.8	Klebsiella aerogenes D3	99.8	99.8						Klebsiella aerogenes		Klebsiella	Enterobacteriaceae	Enterobacterales	Gammaproteobacteria	Proteobacteria	Bacteria
300	msp_0156		3133	0	99.8	Klebsiella aerogenes 1020_EAER	99.8	99.8						Klebsiella aerogenes		Klebsiella	Enterobacteriaceae	Enterobacterales	Gammaproteobacteria	Proteobacteria	Bacteria
300	msp_0156		3133	0	99.9	Klebsiella aerogenes GN06516	99.7	99.8						Klebsiella aerogenes		Klebsiella	Enterobacteriaceae	Enterobacterales	Gammaproteobacteria	Proteobacteria	Bacteria
300	msp_0156		3133	0	99.9	Klebsiella aerogenes GN06347	99.7	99.8						Klebsiella aerogenes		Klebsiella	Enterobacteriaceae	Enterobacterales	Gammaproteobacteria	Proteobacteria	Bacteria
300	msp_0156		3133	0	99.7	Klebsiella aerogenes UCI90	99.9	99.8						Klebsiella aerogenes		Klebsiella	Enterobacteriaceae	Enterobacterales	Gammaproteobacteria	Proteobacteria	Bacteria
300	msp_0156		3133	0	99.8	Klebsiella aerogenes C10	99.7	99.8						Klebsiella aerogenes		Klebsiella	Enterobacteriaceae	Enterobacterales	Gammaproteobacteria	Proteobacteria	Bacteria
300	msp_0156		3133	0	99.8	Klebsiella aerogenes GN05979	99.7	99.8						Klebsiella aerogenes		Klebsiella	Enterobacteriaceae	Enterobacterales	Gammaproteobacteria	Proteobacteria	Bacteria
300	msp_0156		3133	0	99.7	Klebsiella aerogenes D2	99.8	99.8						Klebsiella aerogenes		Klebsiella	Enterobacteriaceae	Enterobacterales	Gammaproteobacteria	Proteobacteria	Bacteria
300	msp_0156		3133	0	99.6	Klebsiella aerogenes G7	99.9	99.8						Klebsiella aerogenes		Klebsiella	Enterobacteriaceae	Enterobacterales	Gammaproteobacteria	Proteobacteria	Bacteria
300	msp_0156		3133	0	99.6	Klebsiella aerogenes GN03927	99.9	99.8						Klebsiella aerogenes		Klebsiella	Enterobacteriaceae	Enterobacterales	Gammaproteobacteria	Proteobacteria	Bacteria
300	msp_0156		3133	0	99.8	Klebsiella aerogenes 1281_EAER	99.6	99.8						Klebsiella aerogenes		Klebsiella	Enterobacteriaceae	Enterobacterales	Gammaproteobacteria	Proteobacteria	Bacteria
300	msp_0156		3133	0	99.7	Klebsiella aerogenes E9	99.6	99.8						Klebsiella aerogenes		Klebsiella	Enterobacteriaceae	Enterobacterales	Gammaproteobacteria	Proteobacteria	Bacteria
300	msp_0156		3133	0	99.7	Klebsiella aerogenes GN05695	99.6	99.8						Klebsiella aerogenes		Klebsiella	Enterobacteriaceae	Enterobacterales	Gammaproteobacteria	Proteobacteria	Bacteria
300	msp_0156		3133	0	99.8	Klebsiella aerogenes GN05939	99.4	99.8						Klebsiella aerogenes		Klebsiella	Enterobacteriaceae	Enterobacterales	Gammaproteobacteria	Proteobacteria	Bacteria
300	msp_0156		3133	0	99.6	Klebsiella aerogenes GN05439	99.5	99.8						Klebsiella aerogenes		Klebsiella	Enterobacteriaceae	Enterobacterales	Gammaproteobacteria	Proteobacteria	Bacteria
300	msp_0156		3133	0	99.5	Klebsiella aerogenes LIM107	99.5	99.8						Klebsiella aerogenes		Klebsiella	Enterobacteriaceae	Enterobacterales	Gammaproteobacteria	Proteobacteria	Bacteria
300	msp_0156		3133	0	99.9	Klebsiella aerogenes NFIX39	99.9	99						Klebsiella aerogenes		Klebsiella	Enterobacteriaceae	Enterobacterales	Gammaproteobacteria	Proteobacteria	Bacteria
300	msp_0156		3133	0	99.9	Klebsiella aerogenes 42193	99.9	99						Klebsiella aerogenes		Klebsiella	Enterobacteriaceae	Enterobacterales	Gammaproteobacteria	Proteobacteria	Bacteria
300	msp_0156		3133	0	99.9	Klebsiella aerogenes UCI97	99.9	99						Klebsiella aerogenes		Klebsiella	Enterobacteriaceae	Enterobacterales	Gammaproteobacteria	Proteobacteria	Bacteria
300	msp_0156		3133	0	99.9	Klebsiella aerogenes UCI 27	99.9	99						Klebsiella aerogenes		Klebsiella	Enterobacteriaceae	Enterobacterales	Gammaproteobacteria	Proteobacteria	Bacteria
300	msp_0156		3133	0	99.9	Klebsiella aerogenes UCI 28	99.9	99						Klebsiella aerogenes		Klebsiella	Enterobacteriaceae	Enterobacterales	Gammaproteobacteria	Proteobacteria	Bacteria
300	msp_0156		3133	0	99.7	Klebsiella aerogenes KCTC 2190	99.9	99.1						Klebsiella aerogenes	Type	Klebsiella	Enterobacteriaceae	Enterobacterales	Gammaproteobacteria	Proteobacteria	Bacteria
300	msp_0156		3133	0	99.9	Klebsiella aerogenes ND17	99.8	99						Klebsiella aerogenes		Klebsiella	Enterobacteriaceae	Enterobacterales	Gammaproteobacteria	Proteobacteria	Bacteria
300	msp_0156		3133	0	99.8	Klebsiella aerogenes SMART_429	99.9	99						Klebsiella aerogenes		Klebsiella	Enterobacteriaceae	Enterobacterales	Gammaproteobacteria	Proteobacteria	Bacteria
300	msp_0156		3133	0	99.8	Klebsiella aerogenes CDC UA0804-01	99.9	99						Klebsiella aerogenes		Klebsiella	Enterobacteriaceae	Enterobacterales	Gammaproteobacteria	Proteobacteria	Bacteria
300	msp_0156		3133	0	99.8	Klebsiella aerogenes 32540	99.9	99						Klebsiella aerogenes		Klebsiella	Enterobacteriaceae	Enterobacterales	Gammaproteobacteria	Proteobacteria	Bacteria
300	msp_0156		3133	0	99.8	Klebsiella aerogenes eae	99.9	99						Klebsiella aerogenes		Klebsiella	Enterobacteriaceae	Enterobacterales	Gammaproteobacteria	Proteobacteria	Bacteria
300	msp_0156		3133	0	99.8	Klebsiella aerogenes SMART_1372	99.9	99						Klebsiella aerogenes		Klebsiella	Enterobacteriaceae	Enterobacterales	Gammaproteobacteria	Proteobacteria	Bacteria
300	msp_0156		3133	0	99.8	Klebsiella aerogenes Ea77	99.9	99						Klebsiella aerogenes		Klebsiella	Enterobacteriaceae	Enterobacterales	Gammaproteobacteria	Proteobacteria	Bacteria
300	msp_0156		3133	0	99.8	Klebsiella aerogenes SMART_774	99.9	99						Klebsiella aerogenes		Klebsiella	Enterobacteriaceae	Enterobacterales	Gammaproteobacteria	Proteobacteria	Bacteria
300	msp_0156		3133	0	99.8	Klebsiella aerogenes SMART_773	99.9	99						Klebsiella aerogenes		Klebsiella	Enterobacteriaceae	Enterobacterales	Gammaproteobacteria	Proteobacteria	Bacteria
300	msp_0156		3133	0	99.7	Klebsiella aerogenes GN03688	99.8	99.1						Klebsiella aerogenes		Klebsiella	Enterobacteriaceae	Enterobacterales	Gammaproteobacteria	Proteobacteria	Bacteria
300	msp_0156		3133	0	99.8	Klebsiella aerogenes UCI98	99.8	99						Klebsiella aerogenes		Klebsiella	Enterobacteriaceae	Enterobacterales	Gammaproteobacteria	Proteobacteria	Bacteria
300	msp_0156		3133	0	99.8	Klebsiella aerogenes GN02286	99.8	99						Klebsiella aerogenes		Klebsiella	Enterobacteriaceae	Enterobacterales	Gammaproteobacteria	Proteobacteria	Bacteria
300	msp_0156		3133	0	99.7	Klebsiella aerogenes FGI35	99.9	99						Klebsiella aerogenes		Klebsiella	Enterobacteriaceae	Enterobacterales	Gammaproteobacteria	Proteobacteria	Bacteria
300	msp_0156		3133	0	99.7	Klebsiella aerogenes GN02464	99.9	99						Klebsiella aerogenes		Klebsiella	Enterobacteriaceae	Enterobacterales	Gammaproteobacteria	Proteobacteria	Bacteria
300	msp_0156		3133	0	99.7	Klebsiella aerogenes GN02154	99.9	99						Klebsiella aerogenes		Klebsiella	Enterobacteriaceae	Enterobacterales	Gammaproteobacteria	Proteobacteria	Bacteria
300	msp_0156		3133	0	99.7	Klebsiella aerogenes GN02420	99.8	99						Klebsiella aerogenes		Klebsiella	Enterobacteriaceae	Enterobacterales	Gammaproteobacteria	Proteobacteria	Bacteria
300	msp_0156		3133	0	99.6	Klebsiella aerogenes GN03732	99.9	99						Klebsiella aerogenes		Klebsiella	Enterobacteriaceae	Enterobacterales	Gammaproteobacteria	Proteobacteria	Bacteria
300	msp_0156		3133	0	99.6	Klebsiella aerogenes 151_EAER	99.9	99						Klebsiella aerogenes		Klebsiella	Enterobacteriaceae	Enterobacterales	Gammaproteobacteria	Proteobacteria	Bacteria
300	msp_0156		3133	0	99.6	Klebsiella aerogenes ARLG-2973	99.9	99						Klebsiella aerogenes		Klebsiella	Enterobacteriaceae	Enterobacterales	Gammaproteobacteria	Proteobacteria	Bacteria
300	msp_0156		3133	0	99.7	Klebsiella aerogenes CAV1320	99.9	98.9						Klebsiella aerogenes		Klebsiella	Enterobacteriaceae	Enterobacterales	Gammaproteobacteria	Proteobacteria	Bacteria
300	msp_0156		3133	0	99.7	Klebsiella aerogenes GN02079	99.9	98.9						Klebsiella aerogenes		Klebsiella	Enterobacteriaceae	Enterobacterales	Gammaproteobacteria	Proteobacteria	Bacteria
300	msp_0156		3133	0	99.7	Klebsiella aerogenes GN05253	99.9	98.9						Klebsiella aerogenes		Klebsiella	Enterobacteriaceae	Enterobacterales	Gammaproteobacteria	Proteobacteria	Bacteria
300	msp_0156		3133	0	99.6	Klebsiella aerogenes MGH174	99.8	99						Klebsiella aerogenes		Klebsiella	Enterobacteriaceae	Enterobacterales	Gammaproteobacteria	Proteobacteria	Bacteria
300	msp_0156		3133	0	99.6	Klebsiella aerogenes GN04794	99.8	99						Klebsiella aerogenes		Klebsiella	Enterobacteriaceae	Enterobacterales	Gammaproteobacteria	Proteobacteria	Bacteria
300	msp_0156		3133	0	99.6	Klebsiella aerogenes SMART_350	99.8	99						Klebsiella aerogenes		Klebsiella	Enterobacteriaceae	Enterobacterales	Gammaproteobacteria	Proteobacteria	Bacteria
300	msp_0156		3133	0	99.7	Klebsiella aerogenes ARLG-2971	99.8	98.9						Klebsiella aerogenes		Klebsiella	Enterobacteriaceae	Enterobacterales	Gammaproteobacteria	Proteobacteria	Bacteria
300	msp_0156		3133	0	99.7	Klebsiella aerogenes B3	99.8	98.9						Klebsiella aerogenes		Klebsiella	Enterobacteriaceae	Enterobacterales	Gammaproteobacteria	Proteobacteria	Bacteria
300	msp_0156		3133	0	99.6	Klebsiella aerogenes MGH 62	99.9	98.9						Klebsiella aerogenes		Klebsiella	Enterobacteriaceae	Enterobacterales	Gammaproteobacteria	Proteobacteria	Bacteria
300	msp_0156		3133	0	99.6	Klebsiella aerogenes UCI120	99.9	98.9						Klebsiella aerogenes		Klebsiella	Enterobacteriaceae	Enterobacterales	Gammaproteobacteria	Proteobacteria	Bacteria
300	msp_0156		3133	0	99.6	Klebsiella aerogenes SMART_1060	99.9	98.9						Klebsiella aerogenes		Klebsiella	Enterobacteriaceae	Enterobacterales	Gammaproteobacteria	Proteobacteria	Bacteria
300	msp_0156		3133	0	99.6	Klebsiella aerogenes GN03543	99.9	98.9						Klebsiella aerogenes		Klebsiella	Enterobacteriaceae	Enterobacterales	Gammaproteobacteria	Proteobacteria	Bacteria
300	msp_0156		3133	0	99.7	Klebsiella aerogenes MGH 61	99.9	98.8						Klebsiella aerogenes		Klebsiella	Enterobacteriaceae	Enterobacterales	Gammaproteobacteria	Proteobacteria	Bacteria
300	msp_0156		3133	0	99.7	Klebsiella aerogenes GN05352	99.6	99						Klebsiella aerogenes		Klebsiella	Enterobacteriaceae	Enterobacterales	Gammaproteobacteria	Proteobacteria	Bacteria
300	msp_0156		3133	0	99.4	Klebsiella aerogenes SMART_1248	99.9	99						Klebsiella aerogenes		Klebsiella	Enterobacteriaceae	Enterobacterales	Gammaproteobacteria	Proteobacteria	Bacteria
300	msp_0156		3133	0	99.4	Klebsiella aerogenes SMART_1249	99.9	99						Klebsiella aerogenes		Klebsiella	Enterobacteriaceae	Enterobacterales	Gammaproteobacteria	Proteobacteria	Bacteria
300	msp_0156		3133	0	99.6	Klebsiella aerogenes 28944	99.8	98.9						Klebsiella aerogenes		Klebsiella	Enterobacteriaceae	Enterobacterales	Gammaproteobacteria	Proteobacteria	Bacteria
300	msp_0156		3133	0	99.6	Klebsiella aerogenes GN04690	99.8	98.9						Klebsiella aerogenes		Klebsiella	Enterobacteriaceae	Enterobacterales	Gammaproteobacteria	Proteobacteria	Bacteria
300	msp_0156		3133	0	99.6	Klebsiella aerogenes B	99.8	98.9						Klebsiella aerogenes		Klebsiella	Enterobacteriaceae	Enterobacterales	Gammaproteobacteria	Proteobacteria	Bacteria
300	msp_0156		3133	0	99.6	Klebsiella aerogenes GN05905	99.8	98.9						Klebsiella aerogenes		Klebsiella	Enterobacteriaceae	Enterobacterales	Gammaproteobacteria	Proteobacteria	Bacteria
300	msp_0156		3133	0	99.5	Klebsiella aerogenes GN02384	99.9	98.9						Klebsiella aerogenes		Klebsiella	Enterobacteriaceae	Enterobacterales	Gammaproteobacteria	Proteobacteria	Bacteria
300	msp_0156		3133	0	99.5	Klebsiella aerogenes GN05857	99.8	98.9						Klebsiella aerogenes		Klebsiella	Enterobacteriaceae	Enterobacterales	Gammaproteobacteria	Proteobacteria	Bacteria
300	msp_0156		3133	0	99.5	Klebsiella aerogenes 965_EAER	99.8	98.9						Klebsiella aerogenes		Klebsiella	Enterobacteriaceae	Enterobacterales	Gammaproteobacteria	Proteobacteria	Bacteria
300	msp_0156		3133	0	99.5	Klebsiella aerogenes 33850	99.8	98.9						Klebsiella aerogenes		Klebsiella	Enterobacteriaceae	Enterobacterales	Gammaproteobacteria	Proteobacteria	Bacteria
300	msp_0156		3133	0	99.3	Klebsiella aerogenes SMART_543	99.9	98.9						Klebsiella aerogenes		Klebsiella	Enterobacteriaceae	Enterobacterales	Gammaproteobacteria	Proteobacteria	Bacteria
300	msp_0156		3133	0	99.5	Klebsiella aerogenes GN02770	99.8	98.8						Klebsiella aerogenes		Klebsiella	Enterobacteriaceae	Enterobacterales	Gammaproteobacteria	Proteobacteria	Bacteria
300	msp_0156		3133	0	99.5	Klebsiella aerogenes GN05809	99.5	99						Klebsiella aerogenes		Klebsiella	Enterobacteriaceae	Enterobacterales	Gammaproteobacteria	Proteobacteria	Bacteria
300	msp_0156		3133	0	99.3	Klebsiella aerogenes GN02525	99.7	99						Klebsiella aerogenes		Klebsiella	Enterobacteriaceae	Enterobacterales	Gammaproteobacteria	Proteobacteria	Bacteria
300	msp_0156		3133	0	99.2	Klebsiella aerogenes GN03482	99	99.8						Klebsiella aerogenes		Klebsiella	Enterobacteriaceae	Enterobacterales	Gammaproteobacteria	Proteobacteria	Bacteria
300	msp_0156		3133	0	99.1	Klebsiella aerogenes GN02499	99.9	99						Klebsiella aerogenes		Klebsiella	Enterobacteriaceae	Enterobacterales	Gammaproteobacteria	Proteobacteria	Bacteria
300	msp_0156		3133	0	99.4	Klebsiella aerogenes GN05748	99.4	99						Klebsiella aerogenes		Klebsiella	Enterobacteriaceae	Enterobacterales	Gammaproteobacteria	Proteobacteria	Bacteria
300	msp_0156		3133	0	99	Klebsiella aerogenes GN02278	99.8	99						Klebsiella aerogenes		Klebsiella	Enterobacteriaceae	Enterobacterales	Gammaproteobacteria	Proteobacteria	Bacteria
300	msp_0156		3133	0	99.4	Klebsiella aerogenes GN02710	99.3	99						Klebsiella aerogenes		Klebsiella	Enterobacteriaceae	Enterobacterales	Gammaproteobacteria	Proteobacteria	Bacteria
300	msp_0156		3133	0	99.1	Klebsiella aerogenes GN05224	99.8	98.8						Klebsiella aerogenes		Klebsiella	Enterobacteriaceae	Enterobacterales	Gammaproteobacteria	Proteobacteria	Bacteria
300	msp_0156		3133	0	99.3	Klebsiella aerogenes GN06322	99.2	99						Klebsiella aerogenes		Klebsiella	Enterobacteriaceae	Enterobacterales	Gammaproteobacteria	Proteobacteria	Bacteria
300	msp_0156		3133	0	99	Klebsiella aerogenes GN05388	99.2	99						Klebsiella aerogenes		Klebsiella	Enterobacteriaceae	Enterobacterales	Gammaproteobacteria	Proteobacteria	Bacteria
300	msp_0156		3133	0	99	Klebsiella aerogenes GN05662	99.2	99						Klebsiella aerogenes		Klebsiella	Enterobacteriaceae	Enterobacterales	Gammaproteobacteria	Proteobacteria	Bacteria
300	msp_0156		3133	0	98.3	Klebsiella aerogenes UCI 45	99.8	99						Klebsiella aerogenes		Klebsiella	Enterobacteriaceae	Enterobacterales	Gammaproteobacteria	Proteobacteria	Bacteria
300	msp_0156		3133	0	98.3	Klebsiella aerogenes UCI89	99.8	98.9						Klebsiella aerogenes		Klebsiella	Enterobacteriaceae	Enterobacterales	Gammaproteobacteria	Proteobacteria	Bacteria
300	msp_0156		3133	0	98.6	Klebsiella aerogenes GN04222	99.2	98.8						Klebsiella aerogenes		Klebsiella	Enterobacteriaceae	Enterobacterales	Gammaproteobacteria	Proteobacteria	Bacteria
300	msp_0156		3133	0	99.6	Klebsiella aerogenes GN03959	99.8	97.1						Klebsiella aerogenes		Klebsiella	Enterobacteriaceae	Enterobacterales	Gammaproteobacteria	Proteobacteria	Bacteria
300	msp_0156		3133	0	99.4	Klebsiella aerogenes 35003	99.8	97.1						Klebsiella aerogenes		Klebsiella	Enterobacteriaceae	Enterobacterales	Gammaproteobacteria	Proteobacteria	Bacteria
300	msp_0156		3133	0	99.4	Klebsiella aerogenes 682_EAER	99.7	97.1						Klebsiella aerogenes		Klebsiella	Enterobacteriaceae	Enterobacterales	Gammaproteobacteria	Proteobacteria	Bacteria
300	msp_0156		3133	0	99.4	Klebsiella aerogenes 86_EAER	99.5	97.1						Klebsiella aerogenes		Klebsiella	Enterobacteriaceae	Enterobacterales	Gammaproteobacteria	Proteobacteria	Bacteria
300	msp_0156		3133	0	99.2	Klebsiella aerogenes 11E12	99.7	97.1						Klebsiella aerogenes		Klebsiella	Enterobacteriaceae	Enterobacterales	Gammaproteobacteria	Proteobacteria	Bacteria
300	msp_0156		3133	0	99.1	Enterobacter cloacae e381	99.7	97.1						Enterobacter cloacae		Enterobacter	Enterobacteriaceae	Enterobacterales	Gammaproteobacteria	Proteobacteria	Bacteria
300	msp_0156		3133	0	99	Klebsiella aerogenes PX01	99.7	95.9						Klebsiella aerogenes		Klebsiella	Enterobacteriaceae	Enterobacterales	Gammaproteobacteria	Proteobacteria	Bacteria
300	msp_0156		3133	0	98.9	Klebsiella aerogenes GN06193	99.6	96						Klebsiella aerogenes		Klebsiella	Enterobacteriaceae	Enterobacterales	Gammaproteobacteria	Proteobacteria	Bacteria
300	msp_0156		3133	0	98.9	Klebsiella aerogenes GN02761	99.7	95.9						Klebsiella aerogenes		Klebsiella	Enterobacteriaceae	Enterobacterales	Gammaproteobacteria	Proteobacteria	Bacteria
300	msp_0156		3133	0	98.4	Klebsiella aerogenes ARLG-2969	99.7	96.3						Klebsiella aerogenes		Klebsiella	Enterobacteriaceae	Enterobacterales	Gammaproteobacteria	Proteobacteria	Bacteria
300	msp_0156		3133	0	98.8	Klebsiella aerogenes GN02694	99.7	95.9						Klebsiella aerogenes		Klebsiella	Enterobacteriaceae	Enterobacterales	Gammaproteobacteria	Proteobacteria	Bacteria
300	msp_0156		3133	0	98.4	Klebsiella aerogenes 35007	99.6	96						Klebsiella aerogenes		Klebsiella	Enterobacteriaceae	Enterobacterales	Gammaproteobacteria	Proteobacteria	Bacteria
300	msp_0156		3133	0	98.4	Klebsiella aerogenes 35005	99.6	96						Klebsiella aerogenes		Klebsiella	Enterobacteriaceae	Enterobacterales	Gammaproteobacteria	Proteobacteria	Bacteria
300	msp_0156		3133	0	98.4	Klebsiella aerogenes 35006	99.6	96						Klebsiella aerogenes		Klebsiella	Enterobacteriaceae	Enterobacterales	Gammaproteobacteria	Proteobacteria	Bacteria
300	msp_0156		3133	0	98.3	Klebsiella aerogenes GN02509	99.7	96						Klebsiella aerogenes		Klebsiella	Enterobacteriaceae	Enterobacterales	Gammaproteobacteria	Proteobacteria	Bacteria
300	msp_0156		3133	0	98.3	Klebsiella aerogenes GN06255	99.6	96						Klebsiella aerogenes		Klebsiella	Enterobacteriaceae	Enterobacterales	Gammaproteobacteria	Proteobacteria	Bacteria
300	msp_0156		3133	0	98.1	Klebsiella aerogenes GN04835	99.7	95.9						Klebsiella aerogenes		Klebsiella	Enterobacteriaceae	Enterobacterales	Gammaproteobacteria	Proteobacteria	Bacteria
300	msp_0156		3133	0	98.5	Klebsiella aerogenes GN05782	99.2	95.9						Klebsiella aerogenes		Klebsiella	Enterobacteriaceae	Enterobacterales	Gammaproteobacteria	Proteobacteria	Bacteria
300	msp_0156		3133	0	93.8	Klebsiella aerogenes GCSL-DIFS-311	95.3	98.8						Klebsiella aerogenes		Klebsiella	Enterobacteriaceae	Enterobacterales	Gammaproteobacteria	Proteobacteria	Bacteria
300	msp_0156		3133	0	94.6	Klebsiella aerogenes 225_EAER	96.6	96						Klebsiella aerogenes		Klebsiella	Enterobacteriaceae	Enterobacterales	Gammaproteobacteria	Proteobacteria	Bacteria
20	msp_0157	3650	1638	0.1	99.4	Eubacterium sp. CAG:252	98.7	99.5	99.4	Eubacterium sp. CAG:252	98.7	99.5	species	Eubacterium sp. CAG:252		Eubacterium	Eubacteriaceae	Clostridiales	Clostridia	Firmicutes	Bacteria
20	msp_0159	3643	235	0	92.8	Faecalitalea sp. UBA637	98.5	98.1	92.8	Faecalitalea sp. UBA637	98.5	98.1	species	Faecalitalea sp. UBA637		Faecalitalea	Erysipelotrichaceae	Erysipelotrichales	Erysipelotrichia	Firmicutes	Bacteria
20	msp_0160	3639	1325	0	99.7	Eubacterium sp. CAG:248	98.9	99.1	99.7	Eubacterium sp. CAG:248	98.9	99.1	species	Eubacterium sp. CAG:248		Eubacterium	Eubacteriaceae	Clostridiales	Clostridia	Firmicutes	Bacteria
20	msp_0162	3603	1890	0.2	98.7	Firmicutes bacterium CAG:227	97.8	99.5	98.7	Firmicutes bacterium CAG:227	97.8	99.5	species	Firmicutes bacterium CAG:227		unclassified Firmicutes	unclassified Firmicutes	unclassified Firmicutes	unclassified Firmicutes	Firmicutes	Bacteria
20	msp_0164	3600	1176	0	100	uncultured Ruminococcus sp. 2789STDY5608794	99.6	99.4	100	Ruminococcus sp. 2789STDY5608794 & sp. 2789STDY5834890 / Firmicutes bacterium CAG:56	99.8	99.5	species	Ruminococcus sp. 2789STDY5608794 & sp. 2789STDY5834890 / Firmicutes bacterium CAG:56		Ruminococcus	Ruminococcaceae	Clostridiales	Clostridia	Firmicutes	Bacteria
20	msp_0164	3600	1176	0.2	99.8	uncultured Ruminococcus sp. 2789STDY5834890	99.4	99.1	99.8	Ruminococcus sp. 2789STDY5608794 & sp. 2789STDY5834890 / Firmicutes bacterium CAG:56	99.4	99.1	species	Ruminococcus sp. 2789STDY5608794 & sp. 2789STDY5834890 / Firmicutes bacterium CAG:56		Ruminococcus	Ruminococcaceae	Clostridiales	Clostridia	Firmicutes	Bacteria
20	msp_0164	3600	1176	0	99.4	Firmicutes bacterium CAG:56	97.3	99.4	100	Ruminococcus sp. 2789STDY5608794 & sp. 2789STDY5834890 / Firmicutes bacterium CAG:56	99.8	99.6	species	Ruminococcus sp. 2789STDY5608794 & sp. 2789STDY5834890 / Firmicutes bacterium CAG:56		Ruminococcus	Ruminococcaceae	Clostridiales	Clostridia	Firmicutes	Bacteria
20	msp_0166	3573	665	0	99.7	Bifidobacterium longum subsp. longum	99.1	99.6	99.8	Bifidobacterium longum	99.6	99.8	species	Bifidobacterium longum		Bifidobacterium	Bifidobacteriaceae	Bifidobacteriales	Actinobacteria	Actinobacteria	Bacteria
20	msp_0166	3573	665	0	98.9	Bifidobacterium longum subsp. infantis CECT7210	99.3	99.2	99.8	Bifidobacterium longum	99.6	99.8	species	Bifidobacterium longum		Bifidobacterium	Bifidobacteriaceae	Bifidobacteriales	Actinobacteria	Actinobacteria	Bacteria
20	msp_0166	3573	665	0	99.2	Bifidobacterium longum 105-A	98.8	99.1	99.8	Bifidobacterium longum	99.6	99.8	species	Bifidobacterium longum		Bifidobacterium	Bifidobacteriaceae	Bifidobacteriales	Actinobacteria	Actinobacteria	Bacteria
20	msp_0166	3573	665	0	98.8	Bifidobacterium longum 35624	98.8	99.1	99.8	Bifidobacterium longum	99.6	99.8	species	Bifidobacterium longum		Bifidobacterium	Bifidobacteriaceae	Bifidobacteriales	Actinobacteria	Actinobacteria	Bacteria
20	msp_0166	3573	665	0	98.2	Bifidobacterium longum BG7	98.7	99	99.8	Bifidobacterium longum	99.6	99.8	species	Bifidobacterium longum		Bifidobacterium	Bifidobacteriaceae	Bifidobacteriales	Actinobacteria	Actinobacteria	Bacteria
20	msp_0166	3573	665	0	55.8	Bifidobacterium longum 379	98.9	99.6	99.8	Bifidobacterium longum	99.6	99.8	species	Bifidobacterium longum		Bifidobacterium	Bifidobacteriaceae	Bifidobacteriales	Actinobacteria	Actinobacteria	Bacteria
20	msp_0166	3573	665	0	55	Bifidobacterium longum DSM 20219	99.3	99.6	99.8	Bifidobacterium longum	99.6	99.8	species	Bifidobacterium longum	Type	Bifidobacterium	Bifidobacteriaceae	Bifidobacteriales	Actinobacteria	Actinobacteria	Bacteria
20	msp_0166	3573	665	0	53.4	Bifidobacterium longum subsp. longum EK5	99	99.6	99.8	Bifidobacterium longum	99.6	99.8	species	Bifidobacterium longum		Bifidobacterium	Bifidobacteriaceae	Bifidobacteriales	Actinobacteria	Actinobacteria	Bacteria
20	msp_0166	3573	665	0	53.2	Bifidobacterium longum CMW7750	99.3	99.6	99.8	Bifidobacterium longum	99.6	99.8	species	Bifidobacterium longum		Bifidobacterium	Bifidobacteriaceae	Bifidobacteriales	Actinobacteria	Actinobacteria	Bacteria
20	msp_0166	3573	665	0	53.2	Bifidobacterium longum subsp. longum EK13	99.2	99.6	99.8	Bifidobacterium longum	99.6	99.8	species	Bifidobacterium longum		Bifidobacterium	Bifidobacteriaceae	Bifidobacteriales	Actinobacteria	Actinobacteria	Bacteria
20	msp_0166	3573	665	0	51.7	Bifidobacterium longum subsp. longum 72B	99.2	99.7	99.8	Bifidobacterium longum	99.6	99.8	species	Bifidobacterium longum		Bifidobacterium	Bifidobacteriaceae	Bifidobacteriales	Actinobacteria	Actinobacteria	Bacteria
20	msp_0166	3573	665	0	51	Bifidobacterium longum subsp. longum 17-1B	99.3	99.7	99.8	Bifidobacterium longum	99.6	99.8	species	Bifidobacterium longum		Bifidobacterium	Bifidobacteriaceae	Bifidobacteriales	Actinobacteria	Actinobacteria	Bacteria
300	msp_0166		665	0	100	Bifidobacterium longum subsp. longum	99.1	99.5						Bifidobacterium longum		Bifidobacterium	Bifidobacteriaceae	Bifidobacteriales	Actinobacteria	Actinobacteria	Bacteria
300	msp_0166		665	0	100	Bifidobacterium longum subsp. infantis CECT7210	99.3	99.2						Bifidobacterium longum		Bifidobacterium	Bifidobacteriaceae	Bifidobacteriales	Actinobacteria	Actinobacteria	Bacteria
300	msp_0166		665	0	100	Bifidobacterium longum 35624	98.8	99.1						Bifidobacterium longum		Bifidobacterium	Bifidobacteriaceae	Bifidobacteriales	Actinobacteria	Actinobacteria	Bacteria
300	msp_0166		665	0	100	Bifidobacterium longum Bifido_01	98.8	99						Bifidobacterium longum		Bifidobacterium	Bifidobacteriaceae	Bifidobacteriales	Actinobacteria	Actinobacteria	Bacteria
300	msp_0166		665	0	100	Bifidobacterium longum subsp. longum GT15	98.8	99						Bifidobacterium longum		Bifidobacterium	Bifidobacteriaceae	Bifidobacteriales	Actinobacteria	Actinobacteria	Bacteria
300	msp_0166		665	0	100	Bifidobacterium longum 1898B	98.8	99						Bifidobacterium longum		Bifidobacterium	Bifidobacteriaceae	Bifidobacteriales	Actinobacteria	Actinobacteria	Bacteria
300	msp_0166		665	0	100	Bifidobacterium longum Bifido_06	98.7	99.1						Bifidobacterium longum		Bifidobacterium	Bifidobacteriaceae	Bifidobacteriales	Actinobacteria	Actinobacteria	Bacteria
300	msp_0166		665	0	100	Bifidobacterium longum Bifido_05	98.7	99.1						Bifidobacterium longum		Bifidobacterium	Bifidobacteriaceae	Bifidobacteriales	Actinobacteria	Actinobacteria	Bacteria
300	msp_0166		665	0	100	Bifidobacterium longum subsp. longum 1-5B	98.7	99.1						Bifidobacterium longum		Bifidobacterium	Bifidobacteriaceae	Bifidobacteriales	Actinobacteria	Actinobacteria	Bacteria
300	msp_0166		665	0	100	Bifidobacterium longum DSM 20219	98.7	99.1						Bifidobacterium longum	Type	Bifidobacterium	Bifidobacteriaceae	Bifidobacteriales	Actinobacteria	Actinobacteria	Bacteria
300	msp_0166		665	0	100	Bifidobacterium longum D2957	98.7	99.1						Bifidobacterium longum		Bifidobacterium	Bifidobacteriaceae	Bifidobacteriales	Actinobacteria	Actinobacteria	Bacteria
300	msp_0166		665	0	100	Bifidobacterium longum subsp. infantis CCUG 52486	98.7	99.1						Bifidobacterium longum		Bifidobacterium	Bifidobacteriaceae	Bifidobacteriales	Actinobacteria	Actinobacteria	Bacteria
300	msp_0166		665	0	100	Bifidobacterium longum 105-A	98.7	99.1						Bifidobacterium longum		Bifidobacterium	Bifidobacteriaceae	Bifidobacteriales	Actinobacteria	Actinobacteria	Bacteria
300	msp_0166		665	0	99.8	Bifidobacterium longum Bifido_02	98.8	99.1						Bifidobacterium longum		Bifidobacterium	Bifidobacteriaceae	Bifidobacteriales	Actinobacteria	Actinobacteria	Bacteria
300	msp_0166		665	0	100	Bifidobacterium longum subsp. longum KACC 91563	98.7	99						Bifidobacterium longum		Bifidobacterium	Bifidobacteriaceae	Bifidobacteriales	Actinobacteria	Actinobacteria	Bacteria
300	msp_0166		665	0	100	Bifidobacterium longum DJO10A	98.7	99						Bifidobacterium longum		Bifidobacterium	Bifidobacteriaceae	Bifidobacteriales	Actinobacteria	Actinobacteria	Bacteria
300	msp_0166		665	0	100	Bifidobacterium longum subsp. longum BBMN68	98.7	99						Bifidobacterium longum		Bifidobacterium	Bifidobacteriaceae	Bifidobacteriales	Actinobacteria	Actinobacteria	Bacteria
300	msp_0166		665	0	100	Bifidobacterium longum subsp. longum F8	98.7	99						Bifidobacterium longum		Bifidobacterium	Bifidobacteriaceae	Bifidobacteriales	Actinobacteria	Actinobacteria	Bacteria
300	msp_0166		665	0	100	Bifidobacterium longum BG7	98.7	99						Bifidobacterium longum		Bifidobacterium	Bifidobacteriaceae	Bifidobacteriales	Actinobacteria	Actinobacteria	Bacteria
300	msp_0166		665	0	100	Bifidobacterium longum subsp. longum EK13	98.6	99.1						Bifidobacterium longum		Bifidobacterium	Bifidobacteriaceae	Bifidobacteriales	Actinobacteria	Actinobacteria	Bacteria
300	msp_0166		665	0	100	Bifidobacterium longum subsp. longum 72B	98.6	99.1						Bifidobacterium longum		Bifidobacterium	Bifidobacteriaceae	Bifidobacteriales	Actinobacteria	Actinobacteria	Bacteria
300	msp_0166		665	0	100	Bifidobacterium longum E18	98.6	99.1						Bifidobacterium longum		Bifidobacterium	Bifidobacteriaceae	Bifidobacteriales	Actinobacteria	Actinobacteria	Bacteria
300	msp_0166		665	0	100	Bifidobacterium longum subsp. longum JCM 1217	98.6	99.1						Bifidobacterium longum		Bifidobacterium	Bifidobacteriaceae	Bifidobacteriales	Actinobacteria	Actinobacteria	Bacteria
300	msp_0166		665	0	100	Bifidobacterium longum subsp. infantis 157F	98.6	99.1						Bifidobacterium longum		Bifidobacterium	Bifidobacteriaceae	Bifidobacteriales	Actinobacteria	Actinobacteria	Bacteria
300	msp_0166		665	0	99.8	Bifidobacterium longum subsp. longum EK5	98.7	99.1						Bifidobacterium longum		Bifidobacterium	Bifidobacteriaceae	Bifidobacteriales	Actinobacteria	Actinobacteria	Bacteria
300	msp_0166		665	0	99.8	Bifidobacterium longum NCC2705	98.7	99.1						Bifidobacterium longum		Bifidobacterium	Bifidobacteriaceae	Bifidobacteriales	Actinobacteria	Actinobacteria	Bacteria
300	msp_0166		665	0	99.8	Bifidobacterium longum 379	98.7	99.1						Bifidobacterium longum		Bifidobacterium	Bifidobacteriaceae	Bifidobacteriales	Actinobacteria	Actinobacteria	Bacteria
300	msp_0166		665	0	100	Bifidobacterium longum Bifido_03	98.6	99						Bifidobacterium longum		Bifidobacterium	Bifidobacteriaceae	Bifidobacteriales	Actinobacteria	Actinobacteria	Bacteria
300	msp_0166		665	0	100	Bifidobacterium longum subsp. longum 1-6B	98.6	99						Bifidobacterium longum		Bifidobacterium	Bifidobacteriaceae	Bifidobacteriales	Actinobacteria	Actinobacteria	Bacteria
300	msp_0166		665	0	100	Bifidobacterium longum subsp. longum 44B	98.6	99						Bifidobacterium longum		Bifidobacterium	Bifidobacteriaceae	Bifidobacteriales	Actinobacteria	Actinobacteria	Bacteria
300	msp_0166		665	0	100	Bifidobacterium longum subsp. longum ATCC 55813	98.5	99.1						Bifidobacterium longum		Bifidobacterium	Bifidobacteriaceae	Bifidobacteriales	Actinobacteria	Actinobacteria	Bacteria
300	msp_0166		665	0	100	Bifidobacterium longum CMW7750	98.5	99.1						Bifidobacterium longum		Bifidobacterium	Bifidobacteriaceae	Bifidobacteriales	Actinobacteria	Actinobacteria	Bacteria
300	msp_0166		665	0	99.7	Bifidobacterium longum subsp. longum 17-1B	98.7	99.1						Bifidobacterium longum		Bifidobacterium	Bifidobacteriaceae	Bifidobacteriales	Actinobacteria	Actinobacteria	Bacteria
300	msp_0166		665	0	99.8	Bifidobacterium longum 1890B	98.6	99.1						Bifidobacterium longum		Bifidobacterium	Bifidobacteriaceae	Bifidobacteriales	Actinobacteria	Actinobacteria	Bacteria
300	msp_0166		665	0	100	Bifidobacterium longum subsp. longum 7-1B	98.5	99						Bifidobacterium longum		Bifidobacterium	Bifidobacteriaceae	Bifidobacteriales	Actinobacteria	Actinobacteria	Bacteria
300	msp_0166		665	0	100	Bifidobacterium longum Bifido_09	98.5	99						Bifidobacterium longum		Bifidobacterium	Bifidobacteriaceae	Bifidobacteriales	Actinobacteria	Actinobacteria	Bacteria
300	msp_0166		665	0	99.8	Bifidobacterium sp. 12_1_47BFAA	98.6	99						Bifidobacterium longum		Bifidobacterium	Bifidobacteriaceae	Bifidobacteriales	Actinobacteria	Actinobacteria	Bacteria
300	msp_0166		665	0	99.7	Bifidobacterium longum Indica	98.7	98.9						Bifidobacterium longum		Bifidobacterium	Bifidobacteriaceae	Bifidobacteriales	Actinobacteria	Actinobacteria	Bacteria
300	msp_0166		665	0	99.7	Bifidobacterium longum 1886B	98.6	99						Bifidobacterium longum		Bifidobacterium	Bifidobacteriaceae	Bifidobacteriales	Actinobacteria	Actinobacteria	Bacteria
300	msp_0166		665	0	99.8	Bifidobacterium longum subsp. longum CECT 7347	98.4	99.1						Bifidobacterium longum		Bifidobacterium	Bifidobacteriaceae	Bifidobacteriales	Actinobacteria	Actinobacteria	Bacteria
300	msp_0166		665	0	100	Bifidobacterium longum subsp. longum 35B	98.3	99						Bifidobacterium longum		Bifidobacterium	Bifidobacteriaceae	Bifidobacteriales	Actinobacteria	Actinobacteria	Bacteria
300	msp_0166		665	0	100	Bifidobacterium longum subsp. longum 2-2B	98.1	99						Bifidobacterium longum		Bifidobacterium	Bifidobacteriaceae	Bifidobacteriales	Actinobacteria	Actinobacteria	Bacteria
300	msp_0166		665	0	99.8	Bifidobacterium longum subsp. suis LMG 21814	98.4	97.8						Bifidobacterium longum		Bifidobacterium	Bifidobacteriaceae	Bifidobacteriales	Actinobacteria	Actinobacteria	Bacteria
300	msp_0166		665	0	99.2	Bifidobacterium longum CAG:69	97.6	99						Bifidobacterium longum		Bifidobacterium	Bifidobacteriaceae	Bifidobacteriales	Actinobacteria	Actinobacteria	Bacteria
300	msp_0166		665	0	99.5	Bifidobacterium longum BXY01	98.2	97.8						Bifidobacterium longum		Bifidobacterium	Bifidobacteriaceae	Bifidobacteriales	Actinobacteria	Actinobacteria	Bacteria
300	msp_0166		665	0	99.5	Bifidobacterium longum subsp. longum JDM301	98.2	97.8						Bifidobacterium longum		Bifidobacterium	Bifidobacteriaceae	Bifidobacteriales	Actinobacteria	Actinobacteria	Bacteria
300	msp_0166		665	0	99.5	Bifidobacterium longum subsp. longum CMCC P0001	97.8	97.8						Bifidobacterium longum		Bifidobacterium	Bifidobacteriaceae	Bifidobacteriales	Actinobacteria	Actinobacteria	Bacteria
300	msp_0166		665	0	98.9	Bifidobacterium longum AGR2137	97.9	97.6						Bifidobacterium longum		Bifidobacterium	Bifidobacteriaceae	Bifidobacteriales	Actinobacteria	Actinobacteria	Bacteria
300	msp_0166		665	0	98.3	Bifidobacterium longum subsp. suis DSM 20211	98	97.5						Bifidobacterium longum		Bifidobacterium	Bifidobacteriaceae	Bifidobacteriales	Actinobacteria	Actinobacteria	Bacteria
300	msp_0166		665	0	98.3	Bifidobacterium longum Su859	98	97.5						Bifidobacterium longum		Bifidobacterium	Bifidobacteriaceae	Bifidobacteriales	Actinobacteria	Actinobacteria	Bacteria
300	msp_0166		665	0	98	Bifidobacterium longum 121.2	96.7	99.1						Bifidobacterium longum		Bifidobacterium	Bifidobacteriaceae	Bifidobacteriales	Actinobacteria	Actinobacteria	Bacteria
300	msp_0166		665	0	96.4	Bifidobacterium longum 1897B	97.4	97.9						Bifidobacterium longum		Bifidobacterium	Bifidobacteriaceae	Bifidobacteriales	Actinobacteria	Actinobacteria	Bacteria
300	msp_0166		665	0	92.6	Bifidobacterium longum Bifido_12	96.5	99						Bifidobacterium longum		Bifidobacterium	Bifidobacteriaceae	Bifidobacteriales	Actinobacteria	Actinobacteria	Bacteria
300	msp_0166		665	0	92.9	Bifidobacterium longum subsp. infantis ATCC 15697 = JCM 1222 = DSM 20088	97.1	96.9						Bifidobacterium longum		Bifidobacterium	Bifidobacteriaceae	Bifidobacteriales	Actinobacteria	Actinobacteria	Bacteria
300	msp_0166		665	0	92.9	Bifidobacterium longum PC1	97.1	96.9						Bifidobacterium longum		Bifidobacterium	Bifidobacteriaceae	Bifidobacteriales	Actinobacteria	Actinobacteria	Bacteria
300	msp_0166		665	0	92.9	Bifidobacterium longum Bifido_S1	97.1	96.9						Bifidobacterium longum		Bifidobacterium	Bifidobacteriaceae	Bifidobacteriales	Actinobacteria	Actinobacteria	Bacteria
300	msp_0166		665	0	92.9	Bifidobacterium longum PC4	97.1	96.9						Bifidobacterium longum		Bifidobacterium	Bifidobacteriaceae	Bifidobacteriales	Actinobacteria	Actinobacteria	Bacteria
300	msp_0166		665	0	92.8	Bifidobacterium longum Bifido_04	96.8	97.1						Bifidobacterium longum		Bifidobacterium	Bifidobacteriaceae	Bifidobacteriales	Actinobacteria	Actinobacteria	Bacteria
300	msp_0166		665	0	92.3	Bifidobacterium longum subsp. infantis EK3	96.8	96.8						Bifidobacterium longum		Bifidobacterium	Bifidobacteriaceae	Bifidobacteriales	Actinobacteria	Actinobacteria	Bacteria
20	msp_0167	3565	1823	0	99.3	Firmicutes bacterium CAG:194	99	99.5	99.3	Firmicutes bacterium CAG:194	99	99.5	species	Firmicutes bacterium CAG:194		unclassified Firmicutes	unclassified Firmicutes	unclassified Firmicutes	unclassified Firmicutes	Firmicutes	Bacteria
20	msp_0167	3565	1823	0.1	90.1	Firmicutes bacterium CAG_194_44_15	98.9	99.1	90.1	Firmicutes bacterium CAG_194_44_15	98.9	99.1	species	Firmicutes bacterium CAG_194_44_15		unclassified Firmicutes	unclassified Firmicutes	unclassified Firmicutes	unclassified Firmicutes	Firmicutes	Bacteria
20	msp_0168	3563	1918	0	99.3	Roseburia sp. CAG:197	97.7	99.6	99.3	Roseburia sp. CAG:197	97.7	99.6	species	Roseburia sp. CAG:197		Roseburia	Lachnospiraceae	Clostridiales	Clostridia	Firmicutes	Bacteria
20	msp_0168	3563	1918	1.9	90.6	Roseburia sp. CAG:197_41_10	93.6	99.4	90.6	Roseburia sp. CAG:197_41_10	93.6	99.4	species	Roseburia sp. CAG:197_41_10		Roseburia	Lachnospiraceae	Clostridiales	Clostridia	Firmicutes	Bacteria
20	msp_0169	3559	1509	0.2	99.8	Azospirillum sp. CAG:239	98.7	98.3	99.8	Azospirillum sp. CAG:239	98.7	98.3	species	Azospirillum sp. CAG:239		Azospirillum	Rhodospirillaceae	Rhodospirillales	Alphaproteobacteria	Proteobacteria	Bacteria
20	msp_0170	3550	2066	0.1	99.9	Eubacterium sp. UNK.MGS-26	99.4	99.4	99.9	Ruthenibacterium lactatiformans	99.4	99.4	species	Ruthenibacterium lactatiformans		Ruthenibacterium	Ruminococcaceae	Clostridiales	Clostridia	Firmicutes	Bacteria
20	msp_0170	3550	2066	0	100	Ruthenibacterium lactatiformans 668	99.2	99.4	100	Ruthenibacterium lactatiformans	99.7	99.7	species	Ruthenibacterium lactatiformans		Ruthenibacterium	Ruminococcaceae	Clostridiales	Clostridia	Firmicutes	Bacteria
20	msp_0170	3550	2066	0	100	Ruthenibacterium lactatiformans 585-1	99.1	99.4	100	Ruthenibacterium lactatiformans	99.7	99.7	species	Ruthenibacterium lactatiformans	Type	Ruthenibacterium	Ruminococcaceae	Clostridiales	Clostridia	Firmicutes	Bacteria
20	msp_0170	3550	2066	0.1	99.8	Eubacterium sp. UNK.MGS-25	99.1	99.4	99.9	Ruthenibacterium lactatiformans	99.4	99.4	species	Ruthenibacterium lactatiformans		Ruthenibacterium	Ruminococcaceae	Clostridiales	Clostridia	Firmicutes	Bacteria
20	msp_0170	3550	2066	0	99.7	Subdoligranulum sp. 4_3_54A2FAA	99.1	99.4	100	Ruthenibacterium lactatiformans	99.6	99.6	species	Ruthenibacterium lactatiformans		Ruthenibacterium	Ruminococcaceae	Clostridiales	Clostridia	Firmicutes	Bacteria
20	msp_0170	3550	2066	0	99.9	Ruminococcaceae bacterium cv2	98.8	99.4	100	Ruthenibacterium lactatiformans	99.6	99.5	species	Ruthenibacterium lactatiformans		Ruthenibacterium	Ruminococcaceae	Clostridiales	Clostridia	Firmicutes	Bacteria
20	msp_0171	3549	1250	0.1	99.8	Christensenellaceae bacterium Phil1	99.3	97.9	99.8	Christensenellaceae bacterium Phil1 & Clostridium sp. CAG:226	99.3	97.9	species	Christensenellaceae bacterium Phil1 & Clostridium sp. CAG:226		unclassified Christensenellaceae	Christensenellaceae	Clostridiales	Clostridia	Firmicutes	Bacteria
20	msp_0171	3549	1250	0	99.9	Clostridium sp. CAG:226	98	99	100	Christensenellaceae bacterium Phil1 & Clostridium sp. CAG:226	99.6	99	species	Christensenellaceae bacterium Phil1 & Clostridium sp. CAG:226		unclassified Christensenellaceae	Christensenellaceae	Clostridiales	Clostridia	Firmicutes	Bacteria
20	msp_0172	3546	1307	0	97.9	Klebsiella quasipneumoniae subsp. similipneumoniae 06-219	100	99.9	99.9	Klebsiella quasipneumoniae	100	99.9	species	Klebsiella quasipneumoniae		Klebsiella	Enterobacteriaceae	Enterobacterales	Gammaproteobacteria	Proteobacteria	Bacteria
20	msp_0172	3546	1307	0	68.3	Klebsiella quasipneumoniae IF3SW-P1	100	99.9	99.9	Klebsiella quasipneumoniae	100	99.9	species	Klebsiella quasipneumoniae		Klebsiella	Enterobacteriaceae	Enterobacterales	Gammaproteobacteria	Proteobacteria	Bacteria
20	msp_0172	3546	1307	0	51.8	Klebsiella quasipneumoniae CCBH16302	99.9	99.8	99.9	Klebsiella quasipneumoniae	100	99.8	species	Klebsiella quasipneumoniae		Klebsiella	Enterobacteriaceae	Enterobacterales	Gammaproteobacteria	Proteobacteria	Bacteria
300	msp_0172		1307	0	99.9	Klebsiella quasipneumoniae subsp. similipneumoniae 06-219	100	99.8						Klebsiella quasipneumoniae		Klebsiella	Enterobacteriaceae	Enterobacterales	Gammaproteobacteria	Proteobacteria	Bacteria
300	msp_0172		1307	0	99.8	Klebsiella quasipneumoniae IF3SW-P1	99.9	99.5						Klebsiella quasipneumoniae		Klebsiella	Enterobacteriaceae	Enterobacterales	Gammaproteobacteria	Proteobacteria	Bacteria
300	msp_0172		1307	0	99.6	Klebsiella quasipneumoniae CCBH16302	99.9	99.4						Klebsiella quasipneumoniae		Klebsiella	Enterobacteriaceae	Enterobacterales	Gammaproteobacteria	Proteobacteria	Bacteria
300	msp_0172		1307	0	99.7	Klebsiella pneumoniae VRCO0013	99.9	99.3						Klebsiella quasipneumoniae		Klebsiella	Enterobacteriaceae	Enterobacterales	Gammaproteobacteria	Proteobacteria	Bacteria
300	msp_0172		1307	0	99.7	Klebsiella quasipneumoniae MGF008	99.9	99.3						Klebsiella quasipneumoniae		Klebsiella	Enterobacteriaceae	Enterobacterales	Gammaproteobacteria	Proteobacteria	Bacteria
300	msp_0172		1307	0	99.7	Klebsiella quasipneumoniae MGF005	99.9	99.3						Klebsiella quasipneumoniae		Klebsiella	Enterobacteriaceae	Enterobacterales	Gammaproteobacteria	Proteobacteria	Bacteria
300	msp_0172		1307	0	99.8	Klebsiella pneumoniae VRCO0079	99.9	99.2						Klebsiella quasipneumoniae		Klebsiella	Enterobacteriaceae	Enterobacterales	Gammaproteobacteria	Proteobacteria	Bacteria
300	msp_0172		1307	0	99.8	Klebsiella quasipneumoniae ATCC 700603	99.9	99.2						Klebsiella quasipneumoniae	Type	Klebsiella	Enterobacteriaceae	Enterobacterales	Gammaproteobacteria	Proteobacteria	Bacteria
300	msp_0172		1307	0	99.7	Klebsiella pneumoniae BIDMC95	99.9	99.2						Klebsiella quasipneumoniae		Klebsiella	Enterobacteriaceae	Enterobacterales	Gammaproteobacteria	Proteobacteria	Bacteria
300	msp_0172		1307	0	99.7	Klebsiella pneumoniae VRCO0338	99.9	99.2						Klebsiella quasipneumoniae		Klebsiella	Enterobacteriaceae	Enterobacterales	Gammaproteobacteria	Proteobacteria	Bacteria
300	msp_0172		1307	0	99.6	Klebsiella pneumoniae VRCO0337	99.9	99.2						Klebsiella quasipneumoniae		Klebsiella	Enterobacteriaceae	Enterobacterales	Gammaproteobacteria	Proteobacteria	Bacteria
300	msp_0172		1307	0	99.5	Klebsiella pneumoniae MB369	100	99.2						Klebsiella quasipneumoniae		Klebsiella	Enterobacteriaceae	Enterobacterales	Gammaproteobacteria	Proteobacteria	Bacteria
300	msp_0172		1307	0	99.5	Klebsiella variicola HKUOPLA	100	99.2						Klebsiella quasipneumoniae		Klebsiella	Enterobacteriaceae	Enterobacterales	Gammaproteobacteria	Proteobacteria	Bacteria
300	msp_0172		1307	0	99.5	Klebsiella quasipneumoniae HKUOPL4	100	99.2						Klebsiella quasipneumoniae		Klebsiella	Enterobacteriaceae	Enterobacterales	Gammaproteobacteria	Proteobacteria	Bacteria
300	msp_0172		1307	0	99.5	Klebsiella quasipneumoniae HKUOPA4	100	99.2						Klebsiella quasipneumoniae		Klebsiella	Enterobacteriaceae	Enterobacterales	Gammaproteobacteria	Proteobacteria	Bacteria
300	msp_0172		1307	0	99.5	Klebsiella quasipneumoniae HKUOPJ4	100	99.2						Klebsiella quasipneumoniae		Klebsiella	Enterobacteriaceae	Enterobacterales	Gammaproteobacteria	Proteobacteria	Bacteria
300	msp_0172		1307	0	99.5	Klebsiella pneumoniae VRCO0023	99.9	99.2						Klebsiella quasipneumoniae		Klebsiella	Enterobacteriaceae	Enterobacterales	Gammaproteobacteria	Proteobacteria	Bacteria
300	msp_0172		1307	0	99.5	Klebsiella pneumoniae k2074	99.9	99.2						Klebsiella quasipneumoniae		Klebsiella	Enterobacteriaceae	Enterobacterales	Gammaproteobacteria	Proteobacteria	Bacteria
300	msp_0172		1307	0	99.5	Klebsiella pneumoniae k644	99.9	99.2						Klebsiella quasipneumoniae		Klebsiella	Enterobacteriaceae	Enterobacterales	Gammaproteobacteria	Proteobacteria	Bacteria
300	msp_0172		1307	0	99.5	Klebsiella pneumoniae 700603	99.9	99.2						Klebsiella quasipneumoniae		Klebsiella	Enterobacteriaceae	Enterobacterales	Gammaproteobacteria	Proteobacteria	Bacteria
300	msp_0172		1307	0	99.5	Klebsiella pneumoniae k482	99.9	99.2						Klebsiella quasipneumoniae		Klebsiella	Enterobacteriaceae	Enterobacterales	Gammaproteobacteria	Proteobacteria	Bacteria
300	msp_0172		1307	0	99.5	Klebsiella pneumoniae VRCO0335	99.9	99.2						Klebsiella quasipneumoniae		Klebsiella	Enterobacteriaceae	Enterobacterales	Gammaproteobacteria	Proteobacteria	Bacteria
300	msp_0172		1307	0	99.5	Klebsiella pneumoniae VRCO0336	99.9	99.2						Klebsiella quasipneumoniae		Klebsiella	Enterobacteriaceae	Enterobacterales	Gammaproteobacteria	Proteobacteria	Bacteria
300	msp_0172		1307	0	99.5	Klebsiella pneumoniae VRCO0334	99.9	99.2						Klebsiella quasipneumoniae		Klebsiella	Enterobacteriaceae	Enterobacterales	Gammaproteobacteria	Proteobacteria	Bacteria
300	msp_0172		1307	0	99.5	Klebsiella pneumoniae VRCO0463	99.9	99.2						Klebsiella quasipneumoniae		Klebsiella	Enterobacteriaceae	Enterobacterales	Gammaproteobacteria	Proteobacteria	Bacteria
300	msp_0172		1307	0	99.5	Klebsiella pneumoniae VRCO0468	99.9	99.2						Klebsiella quasipneumoniae		Klebsiella	Enterobacteriaceae	Enterobacterales	Gammaproteobacteria	Proteobacteria	Bacteria
300	msp_0172		1307	0	99.5	Klebsiella pneumoniae VRCO0465	99.9	99.2						Klebsiella quasipneumoniae		Klebsiella	Enterobacteriaceae	Enterobacterales	Gammaproteobacteria	Proteobacteria	Bacteria
300	msp_0172		1307	0	99.5	Klebsiella pneumoniae VRCO0462	99.9	99.2						Klebsiella quasipneumoniae		Klebsiella	Enterobacteriaceae	Enterobacterales	Gammaproteobacteria	Proteobacteria	Bacteria
300	msp_0172		1307	0	99.4	Klebsiella pneumoniae VRCO0466	99.9	99.2						Klebsiella quasipneumoniae		Klebsiella	Enterobacteriaceae	Enterobacterales	Gammaproteobacteria	Proteobacteria	Bacteria
300	msp_0172		1307	0	99.4	Klebsiella pneumoniae VRCO0467	99.9	99.2						Klebsiella quasipneumoniae		Klebsiella	Enterobacteriaceae	Enterobacterales	Gammaproteobacteria	Proteobacteria	Bacteria
300	msp_0172		1307	0	99.3	Klebsiella pneumoniae 1kgm	99.9	99.2						Klebsiella quasipneumoniae		Klebsiella	Enterobacteriaceae	Enterobacterales	Gammaproteobacteria	Proteobacteria	Bacteria
300	msp_0172		1307	0	99.2	Klebsiella pneumoniae k553	100	99.2						Klebsiella quasipneumoniae		Klebsiella	Enterobacteriaceae	Enterobacterales	Gammaproteobacteria	Proteobacteria	Bacteria
300	msp_0172		1307	0	99.2	Klebsiella pneumoniae subsp. pneumoniae 12-3578	99.9	99.2						Klebsiella quasipneumoniae		Klebsiella	Enterobacteriaceae	Enterobacterales	Gammaproteobacteria	Proteobacteria	Bacteria
300	msp_0172		1307	0	99.2	Klebsiella pneumoniae W2-13-ERG4	99.9	99.2						Klebsiella quasipneumoniae		Klebsiella	Enterobacteriaceae	Enterobacterales	Gammaproteobacteria	Proteobacteria	Bacteria
300	msp_0172		1307	0	99.2	Klebsiella pneumoniae W2-13-ERG3	99.9	99.2						Klebsiella quasipneumoniae		Klebsiella	Enterobacteriaceae	Enterobacterales	Gammaproteobacteria	Proteobacteria	Bacteria
300	msp_0172		1307	0	99.1	Klebsiella quasipneumoniae G4584	99.9	99.2						Klebsiella quasipneumoniae		Klebsiella	Enterobacteriaceae	Enterobacterales	Gammaproteobacteria	Proteobacteria	Bacteria
300	msp_0172		1307	0	99.1	Klebsiella quasipneumoniae B8095	99.9	99.1						Klebsiella quasipneumoniae		Klebsiella	Enterobacteriaceae	Enterobacterales	Gammaproteobacteria	Proteobacteria	Bacteria
300	msp_0172		1307	0	98.9	Klebsiella pneumoniae MGH123	99.9	99.2						Klebsiella quasipneumoniae		Klebsiella	Enterobacteriaceae	Enterobacterales	Gammaproteobacteria	Proteobacteria	Bacteria
300	msp_0172		1307	0	98.9	Klebsiella pneumoniae PB463	99.9	99.2						Klebsiella quasipneumoniae		Klebsiella	Enterobacteriaceae	Enterobacterales	Gammaproteobacteria	Proteobacteria	Bacteria
300	msp_0172		1307	0	98.9	Klebsiella pneumoniae PB509	99.9	99.2						Klebsiella quasipneumoniae		Klebsiella	Enterobacteriaceae	Enterobacterales	Gammaproteobacteria	Proteobacteria	Bacteria
300	msp_0172		1307	0	98.9	Klebsiella pneumoniae k1821	99.9	99.2						Klebsiella quasipneumoniae		Klebsiella	Enterobacteriaceae	Enterobacterales	Gammaproteobacteria	Proteobacteria	Bacteria
300	msp_0172		1307	0	98.9	Klebsiella pneumoniae ATCC 43816	99.9	99.1						Klebsiella quasipneumoniae		Klebsiella	Enterobacteriaceae	Enterobacterales	Gammaproteobacteria	Proteobacteria	Bacteria
300	msp_0172		1307	0	98.8	Klebsiella pneumoniae VRES0419	99.9	99.2						Klebsiella quasipneumoniae		Klebsiella	Enterobacteriaceae	Enterobacterales	Gammaproteobacteria	Proteobacteria	Bacteria
300	msp_0172		1307	0	98.7	Klebsiella pneumoniae II EMP3	99.9	99.1						Klebsiella quasipneumoniae		Klebsiella	Enterobacteriaceae	Enterobacterales	Gammaproteobacteria	Proteobacteria	Bacteria
300	msp_0172		1307	0	98.6	Klebsiella pneumoniae PB439	99.9	99.2						Klebsiella quasipneumoniae		Klebsiella	Enterobacteriaceae	Enterobacterales	Gammaproteobacteria	Proteobacteria	Bacteria
300	msp_0172		1307	0	98.2	Klebsiella quasipneumoniae CR34	99.7	99.2						Klebsiella quasipneumoniae		Klebsiella	Enterobacteriaceae	Enterobacterales	Gammaproteobacteria	Proteobacteria	Bacteria
300	msp_0172		1307	0	99.2	Klebsiella pneumoniae subsp. pneumoniae HKUOPLC	99.9	97.4						Klebsiella quasipneumoniae		Klebsiella	Enterobacteriaceae	Enterobacterales	Gammaproteobacteria	Proteobacteria	Bacteria
300	msp_0172		1307	0	98.6	Klebsiella sp. NFIX44	99.9	97.1						Klebsiella sp. NFIX44		Klebsiella	Enterobacteriaceae	Enterobacterales	Gammaproteobacteria	Proteobacteria	Bacteria
300	msp_0172		1307	0	98.6	Klebsiella sp. NFIX43	99.9	97.1						Klebsiella sp. NFIX43		Klebsiella	Enterobacteriaceae	Enterobacterales	Gammaproteobacteria	Proteobacteria	Bacteria
300	msp_0172		1307	0	98.6	Klebsiella sp. NFIX42	99.9	97.1						Klebsiella sp. NFIX42		Klebsiella	Enterobacteriaceae	Enterobacterales	Gammaproteobacteria	Proteobacteria	Bacteria
300	msp_0172		1307	0	98.6	Klebsiella sp. NFIX41	99.9	97.1						Klebsiella sp. NFIX41		Klebsiella	Enterobacteriaceae	Enterobacterales	Gammaproteobacteria	Proteobacteria	Bacteria
300	msp_0172		1307	0	98.6	Klebsiella sp. NFIX40	99.9	97.1						Klebsiella sp. NFIX40		Klebsiella	Enterobacteriaceae	Enterobacterales	Gammaproteobacteria	Proteobacteria	Bacteria
300	msp_0172		1307	0	98.6	Klebsiella sp. NFIX38	99.9	97.1						Klebsiella sp. NFIX38		Klebsiella	Enterobacteriaceae	Enterobacterales	Gammaproteobacteria	Proteobacteria	Bacteria
300	msp_0172		1307	0	98.6	Klebsiella sp. NFIX37	99.9	97.1						Klebsiella sp. NFIX37		Klebsiella	Enterobacteriaceae	Enterobacterales	Gammaproteobacteria	Proteobacteria	Bacteria
300	msp_0172		1307	0	98.6	Klebsiella sp. NFIX35	99.9	97.1						Klebsiella sp. NFIX35		Klebsiella	Enterobacteriaceae	Enterobacterales	Gammaproteobacteria	Proteobacteria	Bacteria
300	msp_0172		1307	0	98.6	Klebsiella sp. NFIX34	99.9	97.1						Klebsiella sp. NFIX34		Klebsiella	Enterobacteriaceae	Enterobacterales	Gammaproteobacteria	Proteobacteria	Bacteria
300	msp_0172		1307	0	98.6	Klebsiella sp. NFIX33	99.9	97.1						Klebsiella sp. NFIX33		Klebsiella	Enterobacteriaceae	Enterobacterales	Gammaproteobacteria	Proteobacteria	Bacteria
300	msp_0172		1307	0	98.6	Klebsiella sp. NFIX30	99.9	97.1						Klebsiella sp. NFIX30		Klebsiella	Enterobacteriaceae	Enterobacterales	Gammaproteobacteria	Proteobacteria	Bacteria
300	msp_0172		1307	0	98.6	Klebsiella sp. NFIX29	99.9	97.1						Klebsiella sp. NFIX29		Klebsiella	Enterobacteriaceae	Enterobacterales	Gammaproteobacteria	Proteobacteria	Bacteria
300	msp_0172		1307	0	98.6	Klebsiella sp. NFIX26	99.9	97.1						Klebsiella sp. NFIX26		Klebsiella	Enterobacteriaceae	Enterobacterales	Gammaproteobacteria	Proteobacteria	Bacteria
300	msp_0172		1307	0	98.6	Klebsiella sp. NFIX25	99.9	97.1						Klebsiella sp. NFIX25		Klebsiella	Enterobacteriaceae	Enterobacterales	Gammaproteobacteria	Proteobacteria	Bacteria
300	msp_0172		1307	0	98.6	Klebsiella sp. NFIX24	99.9	97.1						Klebsiella sp. NFIX24		Klebsiella	Enterobacteriaceae	Enterobacterales	Gammaproteobacteria	Proteobacteria	Bacteria
300	msp_0172		1307	0	98.6	Klebsiella sp. NFIX23	99.9	97.1						Klebsiella sp. NFIX23		Klebsiella	Enterobacteriaceae	Enterobacterales	Gammaproteobacteria	Proteobacteria	Bacteria
300	msp_0172		1307	0	98.6	Klebsiella sp. NFIX17	99.9	97.1						Klebsiella sp. NFIX17		Klebsiella	Enterobacteriaceae	Enterobacterales	Gammaproteobacteria	Proteobacteria	Bacteria
300	msp_0172		1307	0	98.6	Klebsiella sp. NFIX16	99.9	97.1						Klebsiella sp. NFIX16		Klebsiella	Enterobacteriaceae	Enterobacterales	Gammaproteobacteria	Proteobacteria	Bacteria
300	msp_0172		1307	0	98.6	Klebsiella sp. NFIX15	99.9	97.1						Klebsiella sp. NFIX15		Klebsiella	Enterobacteriaceae	Enterobacterales	Gammaproteobacteria	Proteobacteria	Bacteria
300	msp_0172		1307	0	98.6	Klebsiella sp. NFIX14	99.9	97.1						Klebsiella sp. NFIX14		Klebsiella	Enterobacteriaceae	Enterobacterales	Gammaproteobacteria	Proteobacteria	Bacteria
300	msp_0172		1307	0	98.6	Klebsiella sp. NFIX13	99.9	97.1						Klebsiella sp. NFIX13		Klebsiella	Enterobacteriaceae	Enterobacterales	Gammaproteobacteria	Proteobacteria	Bacteria
300	msp_0172		1307	0	98.4	Klebsiella pneumoniae NFIX52	99.9	97.1						Klebsiella pneumoniae		Klebsiella	Enterobacteriaceae	Enterobacterales	Gammaproteobacteria	Proteobacteria	Bacteria
300	msp_0172		1307	0	98.4	Klebsiella sp. NFPP35	99.9	97.1						Klebsiella sp. NFPP35		Klebsiella	Enterobacteriaceae	Enterobacterales	Gammaproteobacteria	Proteobacteria	Bacteria
300	msp_0172		1307	0	98.3	Klebsiella sp. NFIX54	99.9	97.1						Klebsiella sp. NFIX54		Klebsiella	Enterobacteriaceae	Enterobacterales	Gammaproteobacteria	Proteobacteria	Bacteria
300	msp_0172		1307	0	98.3	Klebsiella sp. NFIX56	99.9	97.1						Klebsiella sp. NFIX56		Klebsiella	Enterobacteriaceae	Enterobacterales	Gammaproteobacteria	Proteobacteria	Bacteria
300	msp_0172		1307	0	98.4	Klebsiella pneumoniae k2254	99.8	97						Klebsiella pneumoniae		Klebsiella	Enterobacteriaceae	Enterobacterales	Gammaproteobacteria	Proteobacteria	Bacteria
300	msp_0172		1307	0	98.2	Klebsiella pneumoniae VRCO0039	99.9	97						Klebsiella pneumoniae		Klebsiella	Enterobacteriaceae	Enterobacterales	Gammaproteobacteria	Proteobacteria	Bacteria
300	msp_0172		1307	0	98.2	Klebsiella pneumoniae VRCO0183	99.8	97						Klebsiella pneumoniae		Klebsiella	Enterobacteriaceae	Enterobacterales	Gammaproteobacteria	Proteobacteria	Bacteria
300	msp_0172		1307	0	98.2	Klebsiella pneumoniae VRCO0186	99.8	97						Klebsiella pneumoniae		Klebsiella	Enterobacteriaceae	Enterobacterales	Gammaproteobacteria	Proteobacteria	Bacteria
300	msp_0172		1307	0	98.2	Klebsiella pneumoniae VRCO0210	99.8	97						Klebsiella pneumoniae		Klebsiella	Enterobacteriaceae	Enterobacterales	Gammaproteobacteria	Proteobacteria	Bacteria
300	msp_0172		1307	0	98.2	Klebsiella pneumoniae VRCO0184	99.8	97						Klebsiella pneumoniae		Klebsiella	Enterobacteriaceae	Enterobacterales	Gammaproteobacteria	Proteobacteria	Bacteria
300	msp_0172		1307	0	98.2	Klebsiella pneumoniae VRCO0189	99.8	97						Klebsiella pneumoniae		Klebsiella	Enterobacteriaceae	Enterobacterales	Gammaproteobacteria	Proteobacteria	Bacteria
300	msp_0172		1307	0	98.1	Klebsiella pneumoniae k1457	99.8	97						Klebsiella pneumoniae		Klebsiella	Enterobacteriaceae	Enterobacterales	Gammaproteobacteria	Proteobacteria	Bacteria
300	msp_0172		1307	0	97.9	Klebsiella pneumoniae W2-15-ERG3	99.9	97						Klebsiella pneumoniae		Klebsiella	Enterobacteriaceae	Enterobacterales	Gammaproteobacteria	Proteobacteria	Bacteria
300	msp_0172		1307	0	97.9	Klebsiella pneumoniae W2-15-ERG14	99.9	97						Klebsiella pneumoniae		Klebsiella	Enterobacteriaceae	Enterobacterales	Gammaproteobacteria	Proteobacteria	Bacteria
300	msp_0172		1307	0	97.9	Klebsiella sp. NFIX11	99.9	97						Klebsiella sp. NFIX11		Klebsiella	Enterobacteriaceae	Enterobacterales	Gammaproteobacteria	Proteobacteria	Bacteria
300	msp_0172		1307	0	97.9	Klebsiella sp. NFIX12	99.9	97						Klebsiella sp. NFIX12		Klebsiella	Enterobacteriaceae	Enterobacterales	Gammaproteobacteria	Proteobacteria	Bacteria
300	msp_0172		1307	0	97.9	Klebsiella sp. NFIX18	99.9	97						Klebsiella sp. NFIX18		Klebsiella	Enterobacteriaceae	Enterobacterales	Gammaproteobacteria	Proteobacteria	Bacteria
300	msp_0172		1307	0	97.9	Klebsiella sp. NFIX36	99.9	97						Klebsiella sp. NFIX36		Klebsiella	Enterobacteriaceae	Enterobacterales	Gammaproteobacteria	Proteobacteria	Bacteria
300	msp_0172		1307	0	97.9	Klebsiella sp. NFIX19	99.9	97						Klebsiella sp. NFIX19		Klebsiella	Enterobacteriaceae	Enterobacterales	Gammaproteobacteria	Proteobacteria	Bacteria
300	msp_0172		1307	0	97.9	Klebsiella sp. NFIX20	99.9	97						Klebsiella sp. NFIX20		Klebsiella	Enterobacteriaceae	Enterobacterales	Gammaproteobacteria	Proteobacteria	Bacteria
300	msp_0172		1307	0	97.9	Klebsiella sp. NFIX21	99.9	97						Klebsiella sp. NFIX21		Klebsiella	Enterobacteriaceae	Enterobacterales	Gammaproteobacteria	Proteobacteria	Bacteria
300	msp_0172		1307	0	97.9	Klebsiella sp. NFIX22	99.9	97						Klebsiella sp. NFIX22		Klebsiella	Enterobacteriaceae	Enterobacterales	Gammaproteobacteria	Proteobacteria	Bacteria
300	msp_0172		1307	0	97.9	Klebsiella sp. NFIX27	99.9	97						Klebsiella sp. NFIX27		Klebsiella	Enterobacteriaceae	Enterobacterales	Gammaproteobacteria	Proteobacteria	Bacteria
300	msp_0172		1307	0	97.7	Klebsiella pneumoniae 50667959	99.9	97.1						Klebsiella pneumoniae		Klebsiella	Enterobacteriaceae	Enterobacterales	Gammaproteobacteria	Proteobacteria	Bacteria
300	msp_0172		1307	0	97.6	Klebsiella quasipneumoniae KP025	99.9	97.1						Klebsiella quasipneumoniae		Klebsiella	Enterobacteriaceae	Enterobacterales	Gammaproteobacteria	Proteobacteria	Bacteria
300	msp_0172		1307	0	97.5	Klebsiella pneumoniae W2-9-ERG1	99.9	97.1						Klebsiella pneumoniae		Klebsiella	Enterobacteriaceae	Enterobacterales	Gammaproteobacteria	Proteobacteria	Bacteria
300	msp_0172		1307	0	97.6	Klebsiella pneumoniae VRCO0026	99.9	97						Klebsiella pneumoniae		Klebsiella	Enterobacteriaceae	Enterobacterales	Gammaproteobacteria	Proteobacteria	Bacteria
300	msp_0172		1307	0	96.5	Klebsiella pneumoniae MGH113	99.8	97.1						Klebsiella pneumoniae		Klebsiella	Enterobacteriaceae	Enterobacterales	Gammaproteobacteria	Proteobacteria	Bacteria
300	msp_0172		1307	0	96.3	Klebsiella quasipneumoniae 21_GR_13	99.9	97						Klebsiella quasipneumoniae		Klebsiella	Enterobacteriaceae	Enterobacterales	Gammaproteobacteria	Proteobacteria	Bacteria
300	msp_0172		1307	0	76.7	Enterococcus faecium 856_EFCM	98.7	97.1						Enterococcus faecium		Enterococcus	Enterococcaceae	Lactobacillales	Bacilli	Firmicutes	Bacteria
300	msp_0172		1307	0	73.4	Klebsiella pneumoniae WBB417	99.9	99						Klebsiella quasipneumoniae		Klebsiella	Enterobacteriaceae	Enterobacterales	Gammaproteobacteria	Proteobacteria	Bacteria
20	msp_0173	3544	1595	0	100	Lachnospiraceae bacterium TF01-11	99.7	99.1	100	Lachnospiraceae bacterium TF01-11 / Clostridium sp. CAG:122	99.7	99.1	species	Lachnospiraceae bacterium TF01-11 / Clostridium sp. CAG:122		unclassified Lachnospiraceae	Lachnospiraceae	Clostridiales	Clostridia	Firmicutes	Bacteria
20	msp_0173	3544	1595	0	99.3	Clostridium sp. CAG:12237_41	99.5	99.3	100	Lachnospiraceae bacterium TF01-11 / Clostridium sp. CAG:122	99.8	99.5	species	Lachnospiraceae bacterium TF01-11 / Clostridium sp. CAG:122		unclassified Lachnospiraceae	Lachnospiraceae	Clostridiales	Clostridia	Firmicutes	Bacteria
20	msp_0173	3544	1595	0	100	Clostridium sp. CAG:122	98.8	99.3	100	Lachnospiraceae bacterium TF01-11 / Clostridium sp. CAG:122	99.8	99.6	species	Lachnospiraceae bacterium TF01-11 / Clostridium sp. CAG:122		unclassified Lachnospiraceae	Lachnospiraceae	Clostridiales	Clostridia	Firmicutes	Bacteria
20	msp_0175	3533	1880	0	99.9	Prevotella sp. P4-65	99.2	99	100	Prevotella sp. P4-65 & P4-76 & P5-60 & P5-119 & P5-125 & CAG:592	99.5	99.3	species	Prevotella sp. P4-65 & P4-76 & P5-60 & P5-119 & P5-125 & CAG:592		Prevotella	Prevotellaceae	Bacteroidales	Bacteroidia	Bacteroidetes	Bacteria
20	msp_0175	3533	1880	0	99.9	Prevotella sp. P5-125	99	99	100	Prevotella sp. P4-65 & P4-76 & P5-60 & P5-119 & P5-125 & CAG:592	99.3	99.2	species	Prevotella sp. P4-65 & P4-76 & P5-60 & P5-119 & P5-125 & CAG:592		Prevotella	Prevotellaceae	Bacteroidales	Bacteroidia	Bacteroidetes	Bacteria
20	msp_0175	3533	1880	0	99.8	Prevotella sp. P5-119	99	99	99.9	Prevotella sp. P4-65 & P4-76 & P5-60 & P5-119 & P5-125 & CAG:592	99.2	99.2	species	Prevotella sp. P4-65 & P4-76 & P5-60 & P5-119 & P5-125 & CAG:592		Prevotella	Prevotellaceae	Bacteroidales	Bacteroidia	Bacteroidetes	Bacteria
20	msp_0175	3533	1880	0	99.8	Prevotella sp. P4-76	98.8	99	100	Prevotella sp. P4-65 & P4-76 & P5-60 & P5-119 & P5-125 & CAG:592	99.4	99.3	species	Prevotella sp. P4-65 & P4-76 & P5-60 & P5-119 & P5-125 & CAG:592		Prevotella	Prevotellaceae	Bacteroidales	Bacteroidia	Bacteroidetes	Bacteria
20	msp_0175	3533	1880	0.1	99.7	Prevotella sp. P5-60	98.7	99	99.7	Prevotella sp. P4-65 & P4-76 & P5-60 & P5-119 & P5-125 & CAG:592	98.7	99	species	Prevotella sp. P4-65 & P4-76 & P5-60 & P5-119 & P5-125 & CAG:592		Prevotella	Prevotellaceae	Bacteroidales	Bacteroidia	Bacteroidetes	Bacteria
20	msp_0175	3533	1880	0	99.3	Prevotella sp. CAG:592	97.8	99.1	100	Prevotella sp. P4-65 & P4-76 & P5-60 & P5-119 & P5-125 & CAG:592	99.6	99.4	species	Prevotella sp. P4-65 & P4-76 & P5-60 & P5-119 & P5-125 & CAG:592		Prevotella	Prevotellaceae	Bacteroidales	Bacteroidia	Bacteroidetes	Bacteria
20	msp_0175	3533	1880	0	70.7	Prevotella sp. UBA631	92.9	99.1	100	Prevotella sp. P4-65 & P4-76 & P5-60 & P5-119 & P5-125 & CAG:592	99.5	99.4	species	Prevotella sp. P4-65 & P4-76 & P5-60 & P5-119 & P5-125 & CAG:592		Prevotella	Prevotellaceae	Bacteroidales	Bacteroidia	Bacteroidetes	Bacteria
20	msp_0177	3523	1274	0	100	Ruminococcus sp. A254.MGS-254	99.6	98.3	100	Ruminococcus sp. A254.MGS-254 & CAG:254	99.6	98.3	species	Ruminococcus sp. A254.MGS-254 & CAG:254		Ruminococcus	Ruminococcaceae	Clostridiales	Clostridia	Firmicutes	Bacteria
20	msp_0177	3523	1274	0	99.9	Ruminococcus sp. CAG:254	98.1	98.4	100	Ruminococcus sp. A254.MGS-254 & CAG:254	99.7	98.7	species	Ruminococcus sp. A254.MGS-254 & CAG:254		Ruminococcus	Ruminococcaceae	Clostridiales	Clostridia	Firmicutes	Bacteria
20	msp_0178	3514	1040	0	99.8	Coprococcus eutactus ATCC 27759	99.7	99.5	99.8	Coprococcus eutactus 1	99.8	99.7	species	Coprococcus eutactus 1	Type	Coprococcus	Lachnospiraceae	Clostridiales	Clostridia	Firmicutes	Bacteria
20	msp_0178	3514	1040	0.2	99.6	Coprococcus eutactus CAG:665	98.7	99.5	99.6	Coprococcus eutactus 1	98.7	99.5	species	Coprococcus eutactus 1		Coprococcus	Lachnospiraceae	Clostridiales	Clostridia	Firmicutes	Bacteria
20	msp_0179	3513	3033	0.1	99.9	Blautia producta ATCC 27340 = DSM 2950	99	98.8	99.9	Blautia producta	99	98.8	species	Blautia producta	Type	Blautia	Lachnospiraceae	Clostridiales	Clostridia	Firmicutes	Bacteria
20	msp_0179	3513	3033	0.1	98	Clostridiales bacterium VE202-06	99.1	99.2	99.9	Blautia producta	99.7	99.4	species	Blautia producta		Blautia	Lachnospiraceae	Clostridiales	Clostridia	Firmicutes	Bacteria
20	msp_0181	3502	1710	0	99.9	Firmicutes bacterium CAG:424	99.2	99.6	99.9	Firmicutes bacterium CAG:424	99.2	99.6	species	Firmicutes bacterium CAG:424		unclassified Firmicutes	unclassified Firmicutes	unclassified Firmicutes	unclassified Firmicutes	Firmicutes	Bacteria
20	msp_0182	3495	1628	0.6	99.3	Acetobacter sp. 46_36	98.9	99.1	99.3	Acetobacter sp. 46_36 & CAG:267	98.9	99.1	species	Acetobacter sp. 46_36 & CAG:267		Acetobacter	Acetobacteraceae	Rhodospirillales	Alphaproteobacteria	Proteobacteria	Bacteria
20	msp_0182	3495	1628	0.1	95.8	Acetobacter sp. CAG:267	98.1	99.1	99.9	Acetobacter sp. 46_36 & CAG:267	99.2	99.3	species	Acetobacter sp. 46_36 & CAG:267		Acetobacter	Acetobacteraceae	Rhodospirillales	Alphaproteobacteria	Proteobacteria	Bacteria
20	msp_0183	3493	2703	0	99.9	Culturomica massiliensis Marseille-P2698	99.8	99.9	100	Culturomica massiliensis	99.9	99.9	species	Culturomica massiliensis	Type	Culturomica	Odoribacteraceae	Bacteroidales	Bacteroidia	Bacteroidetes	Bacteria
20	msp_0183	3493	2703	0.1	99.8	Odoribacter sp. CAG:788	99.1	99.6	99.8	Culturomica massiliensis	99.1	99.6	species	Culturomica massiliensis		Culturomica	Odoribacteraceae	Bacteroidales	Bacteroidia	Bacteroidetes	Bacteria
20	msp_0185	3482	1597	0.2	99.6	Clostridium sp. CAG:299	96.5	98.6	99.6	Clostridium sp. CAG:299	96.5	98.6	species	Clostridium sp. CAG:299		unclassified Clostridiales	unclassified Clostridiales	Clostridiales	Clostridia	Firmicutes	Bacteria
20	msp_0186	3479	1259	0.8	98.9	Bacteroides sp. Marseille-P3166	99.5	98.6	98.9	Bacteroides sp. Marseille-P3166 & CAG:598	99.5	98.6	species	Bacteroides sp. Marseille-P3166 & CAG:598		Bacteroides	Bacteroidaceae	Bacteroidales	Bacteroidia	Bacteroidetes	Bacteria
20	msp_0186	3479	1259	0	98.5	Bacteroides sp. CAG:598	98.7	99.5	100	Bacteroides sp. Marseille-P3166 & CAG:598	99.7	99.6	species	Bacteroides sp. Marseille-P3166 & CAG:598		Bacteroides	Bacteroidaceae	Bacteroidales	Bacteroidia	Bacteroidetes	Bacteria
20	msp_0187	3475	394	0	100	uncultured Clostridium sp. 2789STDY5834950	99.7	99.4	100	bacterium LF-3 / Coprobacillus sp. CAG:235	99.9	99.7	species	bacterium LF-3 / Coprobacillus sp. CAG:235		Coprobacillus	Erysipelotrichaceae	Erysipelotrichales	Erysipelotrichia	Firmicutes	Bacteria
20	msp_0187	3475	394	0	100	uncultured Clostridium sp. 2789STDY5608875	99.8	99.3	100	bacterium LF-3 / Coprobacillus sp. CAG:235	99.9	99.7	species	bacterium LF-3 / Coprobacillus sp. CAG:235		Coprobacillus	Erysipelotrichaceae	Erysipelotrichales	Erysipelotrichia	Firmicutes	Bacteria
20	msp_0187	3475	394	0	100	bacterium LF-3	99.8	99.3	100	bacterium LF-3 / Coprobacillus sp. CAG:235	99.9	99.6	species	bacterium LF-3 / Coprobacillus sp. CAG:235		Coprobacillus	Erysipelotrichaceae	Erysipelotrichales	Erysipelotrichia	Firmicutes	Bacteria
20	msp_0187	3475	394	0	100	uncultured Clostridium sp. 2789STDY5834852	99.7	99.3	100	bacterium LF-3 / Coprobacillus sp. CAG:235	99.9	99.7	species	bacterium LF-3 / Coprobacillus sp. CAG:235		Coprobacillus	Erysipelotrichaceae	Erysipelotrichales	Erysipelotrichia	Firmicutes	Bacteria
20	msp_0187	3475	394	0	100	Coprobacillus sp. CAG:235	99.3	99.1	100	bacterium LF-3 / Coprobacillus sp. CAG:235	99.3	99.1	species	bacterium LF-3 / Coprobacillus sp. CAG:235		Coprobacillus	Erysipelotrichaceae	Erysipelotrichales	Erysipelotrichia	Firmicutes	Bacteria
20	msp_0187	3475	394	0	95.4	Coprobacillus sp. CAG:235_29_27	99.4	99.3	100	bacterium LF-3 / Coprobacillus sp. CAG:235	99.8	99.5	species	bacterium LF-3 / Coprobacillus sp. CAG:235		Coprobacillus	Erysipelotrichaceae	Erysipelotrichales	Erysipelotrichia	Firmicutes	Bacteria
20	msp_0190	3447	905	0.1	99.9	Lachnospiraceae bacterium 5_1_57FAA	99.6	99.7	99.9	Clostridium scindens 1	99.6	99.7	species	Clostridium scindens 1		Lachnoclostridium	Lachnospiraceae	Clostridiales	Clostridia	Firmicutes	Bacteria
20	msp_0190	3447	905	0.1	98.6	[Clostridium] scindens ATCC 35704	99.3	99.6	99.9	Clostridium scindens 1	99.8	99.8	species	Clostridium scindens 1	Type	Lachnoclostridium	Lachnospiraceae	Clostridiales	Clostridia	Firmicutes	Bacteria
20	msp_0191	3445	1700	0	99.7	Clostridium sp. CAG:75	95.6	99.3	99.9	Clostridium sp. 42_12 & CAG:75	99.2	99.4	species	Clostridium sp. 42_12 & CAG:75		unclassified Clostridiales	unclassified Clostridiales	Clostridiales	Clostridia	Firmicutes	Bacteria
20	msp_0191	3445	1700	2.5	93.7	Clostridium sp. 42_12	97.1	99	93.7	Clostridium sp. 42_12 & CAG:75	97.1	99	species	Clostridium sp. 42_12 & CAG:75		unclassified Clostridiales	unclassified Clostridiales	Clostridiales	Clostridia	Firmicutes	Bacteria
20	msp_0192	3442	594	0	100	Desulfovibrio piger ATCC 29098	99.4	98.2	100	Desulfovibrio piger	99.8	98.5	species	Desulfovibrio piger	Type	Desulfovibrio	Desulfovibrionaceae	Desulfovibrionales	Deltaproteobacteria	Proteobacteria	Bacteria
20	msp_0192	3442	594	0	98.8	Desulfovibrio piger 64_16	98.9	98.1	100	Desulfovibrio piger	99.7	98.3	species	Desulfovibrio piger		Desulfovibrio	Desulfovibrionaceae	Desulfovibrionales	Deltaproteobacteria	Proteobacteria	Bacteria
20	msp_0192	3442	594	0	99.8	Desulfovibrio piger FI11049	99.5	97.2	100	Desulfovibrio piger	99.7	98.3	species	Desulfovibrio piger		Desulfovibrio	Desulfovibrionaceae	Desulfovibrionales	Deltaproteobacteria	Proteobacteria	Bacteria
20	msp_0193	3435	563	0	100	Alistipes shahii WAL 8301	98.7	99.2	100	Alistipes shahii	99.4	99.4	species	Alistipes shahii	Type	Alistipes	Rikenellaceae	Bacteroidales	Bacteroidia	Bacteroidetes	Bacteria
20	msp_0193	3435	563	0	98.4	Alistipes sp. 56_sp_Nov_56_25	99.2	99.2	99.8	Alistipes shahii	99.3	99.4	species	Alistipes shahii		Alistipes	Rikenellaceae	Bacteroidales	Bacteroidia	Bacteroidetes	Bacteria
20	msp_0193	3435	563	0.4	95.7	Alistipes sp. CAG:53	97.3	99.3	95.7	Alistipes shahii	97.3	99.3	species	Alistipes shahii		Alistipes	Rikenellaceae	Bacteroidales	Bacteroidia	Bacteroidetes	Bacteria
20	msp_0194	3435	977	0	100	Megasphaera sp. NM10	99.1	99.1	100	Megasphaera sp. BL7 & NM10	99.3	99.1	species	Megasphaera sp. BL7 & NM10		Megasphaera	Veillonellaceae	Veillonellales	Negativicutes	Firmicutes	Bacteria
20	msp_0194	3435	977	0	100	Megasphaera sp. BL7	99	99.1	100	Megasphaera sp. BL7 & NM10	99	99.1	species	Megasphaera sp. BL7 & NM10		Megasphaera	Veillonellaceae	Veillonellales	Negativicutes	Firmicutes	Bacteria
20	msp_0195	3426	1630	0	100	Coprobacter secundus 177	99.9	98.2	100	Coprobacter secundus == Gabonia massiliensis	99.9	98.2	species	Coprobacter secundus == Gabonia massiliensis	Type	Coprobacter	Barnesiellaceae	Bacteroidales	Bacteroidia	Bacteroidetes	Bacteria
20	msp_0195	3426	1630	0	100	Gabonia massiliensis GM3	99.3	98.5	100	Coprobacter secundus == Gabonia massiliensis	99.9	98.8	species	Coprobacter secundus == Gabonia massiliensis	Type	Coprobacter	Barnesiellaceae	Bacteroidales	Bacteroidia	Bacteroidetes	Bacteria
20	msp_0195	3426	1630	0	100	Tannerella sp. CAG:118	98.3	99.5	100	Coprobacter secundus == Gabonia massiliensis	100	99.9	species	Coprobacter secundus == Gabonia massiliensis		Coprobacter	Barnesiellaceae	Bacteroidales	Bacteroidia	Bacteroidetes	Bacteria
20	msp_0196	3400	1592	0	99.8	Prevotella sp. CAG:279	98.1	99.3	99.9	Bacteroidales bacterium H8 & H9 & Prevotella sp. CAG:279	99.5	99.4	species	Bacteroidales bacterium H8 & H9 & Prevotella sp. CAG:279		Prevotella	Prevotellaceae	Bacteroidales	Bacteroidia	Bacteroidetes	Bacteria
20	msp_0196	3400	1592	0.2	98	Bacteroidales bacterium H8	98.8	98.9	99.4	Bacteroidales bacterium H8 & H9 & Prevotella sp. CAG:279	99.4	99	species	Bacteroidales bacterium H8 & H9 & Prevotella sp. CAG:279		Prevotella	Prevotellaceae	Bacteroidales	Bacteroidia	Bacteroidetes	Bacteria
20	msp_0196	3400	1592	10.1	81.8	Bacteroidales bacterium H9	99	98.7	81.8	Bacteroidales bacterium H8 & H9 & Prevotella sp. CAG:279	99	98.7	species	Bacteroidales bacterium H8 & H9 & Prevotella sp. CAG:279		Prevotella	Prevotellaceae	Bacteroidales	Bacteroidia	Bacteroidetes	Bacteria
20	msp_0197	3396	2423	0	100	Anaerostipes sp. 3_2_56FAA	99	99.6	100	Anaerostipes caccae	99.9	99.8	species	Anaerostipes caccae		Anaerostipes	Lachnospiraceae	Clostridiales	Clostridia	Firmicutes	Bacteria
20	msp_0197	3396	2423	0	99.9	Anaerostipes sp. CAG:276	98.6	99.7	100	Anaerostipes caccae	100	99.8	species	Anaerostipes caccae		Anaerostipes	Lachnospiraceae	Clostridiales	Clostridia	Firmicutes	Bacteria
20	msp_0197	3396	2423	1.3	98.3	Clostridia bacterium UC5.1-2E1	99.5	99	98.3	Anaerostipes caccae	99.5	99	species	Anaerostipes caccae		Anaerostipes	Lachnospiraceae	Clostridiales	Clostridia	Firmicutes	Bacteria
20	msp_0197	3396	2423	1.3	98	Anaerostipes caccae DSM 14662	99.6	99.1	98.4	Anaerostipes caccae	99.7	99.3	species	Anaerostipes caccae	Type	Anaerostipes	Lachnospiraceae	Clostridiales	Clostridia	Firmicutes	Bacteria
20	msp_0198	3365	234	0	100	Acinetobacter sp. N54.MGS-139	98.8	99.6	100	Acinetobacter sp. N54.MGS-139 / Proteobacteria bacterium CAG:139	99.3	99.7	species	Acinetobacter sp. N54.MGS-139 / Proteobacteria bacterium CAG:139		Acinetobacter	Moraxellaceae	Pseudomonadales	Gammaproteobacteria	Proteobacteria	Bacteria
20	msp_0198	3365	234	0	100	Proteobacteria bacterium CAG:139	98	99.6	100	Acinetobacter sp. N54.MGS-139 / Proteobacteria bacterium CAG:139	98	99.6	species	Acinetobacter sp. N54.MGS-139 / Proteobacteria bacterium CAG:139		Acinetobacter	Moraxellaceae	Pseudomonadales	Gammaproteobacteria	Proteobacteria	Bacteria
20	msp_0199	3365	2022	0	100	Negativibacillus massiliensis Marseille-P3213	99.7	98.1	100	Negativibacillus massiliensis	99.7	98.1	species	Negativibacillus massiliensis	Type	Negativibacillus	Ruminococcaceae	Clostridiales	Clostridia	Firmicutes	Bacteria
20	msp_0199	3365	2022	0.5	99.4	Clostridium sp. CAG:242	97.5	98.1	99.4	Negativibacillus massiliensis	97.5	98.1	species	Negativibacillus massiliensis		Negativibacillus	Ruminococcaceae	Clostridiales	Clostridia	Firmicutes	Bacteria
20	msp_0200	3362	917	0	100	Clostridia bacterium UC5.1-1D10	99.6	99	100	Clostridia bacterium UC5.1-1D10 / Clostridium sp. CAG:505 / Firmicutes bacterium CAG:466	99.8	99.3	species	Clostridia bacterium UC5.1-1D10 / Clostridium sp. CAG:505 / Firmicutes bacterium CAG:466		unclassified Clostridia	unclassified Clostridia	unclassified Clostridia	Clostridia	Firmicutes	Bacteria
20	msp_0200	3362	917	0	100	Firmicutes bacterium CAG:466	98.7	98.3	100	Clostridia bacterium UC5.1-1D10 / Clostridium sp. CAG:505 / Firmicutes bacterium CAG:466	99.3	98.6	species	Clostridia bacterium UC5.1-1D10 / Clostridium sp. CAG:505 / Firmicutes bacterium CAG:466		unclassified Clostridia	unclassified Clostridia	unclassified Clostridia	Clostridia	Firmicutes	Bacteria
20	msp_0200	3362	917	2.2	90.5	Clostridium sp. CAG:505	95.4	98.3	90.5	Clostridia bacterium UC5.1-1D10 / Clostridium sp. CAG:505 / Firmicutes bacterium CAG:466	95.4	98.3	species	Clostridia bacterium UC5.1-1D10 / Clostridium sp. CAG:505 / Firmicutes bacterium CAG:466		unclassified Clostridia	unclassified Clostridia	unclassified Clostridia	Clostridia	Firmicutes	Bacteria
20	msp_0201	3361	869	0	99.7	Firmicutes bacterium CAG:124	97.2	99.2	99.7	Firmicutes bacterium CAG:124	97.2	99.2	species	Firmicutes bacterium CAG:124		unclassified Firmicutes	unclassified Firmicutes	unclassified Firmicutes	unclassified Firmicutes	Firmicutes	Bacteria
20	msp_0202	3359	1600	0	100	Butyrivibrio crossotus DSM 2876	99.7	99.2	100	Butyrivibrio crossotus	99.8	99.4	species	Butyrivibrio crossotus	Type	Butyrivibrio	Lachnospiraceae	Clostridiales	Clostridia	Firmicutes	Bacteria
20	msp_0202	3359	1600	0.1	99.9	Butyrivibrio crossotus CAG:259	99.2	98.8	99.9	Butyrivibrio crossotus	99.2	98.8	species	Butyrivibrio crossotus		Butyrivibrio	Lachnospiraceae	Clostridiales	Clostridia	Firmicutes	Bacteria
20	msp_0202	3359	1600	0	98.6	Butyrivibrio crossotus 37_264	99.7	99.3	100	Butyrivibrio crossotus	99.9	99.5	species	Butyrivibrio crossotus		Butyrivibrio	Lachnospiraceae	Clostridiales	Clostridia	Firmicutes	Bacteria
20	msp_0203	3355	2074	0	99.9	Roseburia sp. CAG:380	97.7	99.2	99.9	Roseburia sp. CAG:380	97.7	99.2	species	Roseburia sp. CAG:380		Roseburia	Lachnospiraceae	Clostridiales	Clostridia	Firmicutes	Bacteria
20	msp_0204	3351	1555	0.1	99.9	uncultured Clostridium sp. 2789STDY5834953	99.4	98.7	99.9	Ruminococcus sp. Marseille-P328 / Blautia sp. 2789STDY5608844 & sp. 2789STDY5608844	99.6	99.3	species	Ruminococcus sp. Marseille-P328 / Blautia sp. 2789STDY5608844 & sp. 2789STDY5608844		Blautia	Lachnospiraceae	Clostridiales	Clostridia	Firmicutes	Bacteria
20	msp_0204	3351	1555	0.1	99.9	uncultured Blautia sp. 2789STDY5834958	99.3	98.7	99.9	Ruminococcus sp. Marseille-P328 / Blautia sp. 2789STDY5608844 & sp. 2789STDY5608844	99.6	99.3	species	Ruminococcus sp. Marseille-P328 / Blautia sp. 2789STDY5608844 & sp. 2789STDY5608844		Blautia	Lachnospiraceae	Clostridiales	Clostridia	Firmicutes	Bacteria
20	msp_0204	3351	1555	0.1	99.9	uncultured Ruminococcus sp. 2789STDY5834910	99.3	98.7	99.9	Ruminococcus sp. Marseille-P328 / Blautia sp. 2789STDY5608844 & sp. 2789STDY5608844	99.3	98.7	species	Ruminococcus sp. Marseille-P328 / Blautia sp. 2789STDY5608844 & sp. 2789STDY5608844		Blautia	Lachnospiraceae	Clostridiales	Clostridia	Firmicutes	Bacteria
20	msp_0204	3351	1555	0.1	99.9	Ruminococcus sp. Marseille-P328	99.4	98.6	99.9	Ruminococcus sp. Marseille-P328 / Blautia sp. 2789STDY5608844 & sp. 2789STDY5608844	99.6	99.2	species	Ruminococcus sp. Marseille-P328 / Blautia sp. 2789STDY5608844 & sp. 2789STDY5608844		Blautia	Lachnospiraceae	Clostridiales	Clostridia	Firmicutes	Bacteria
20	msp_0204	3351	1555	0.1	99.8	uncultured Blautia sp. 2789STDY5608844	99.4	98.6	99.9	Ruminococcus sp. Marseille-P328 / Blautia sp. 2789STDY5608844 & sp. 2789STDY5608844	99.5	99	species	Ruminococcus sp. Marseille-P328 / Blautia sp. 2789STDY5608844 & sp. 2789STDY5608844		Blautia	Lachnospiraceae	Clostridiales	Clostridia	Firmicutes	Bacteria
20	msp_0204	3351	1555	0.2	99.7	[Ruminococcus] torques 2789STDY5834918	97.8	98.7	99.7	Ruminococcus torques	97.8	98.7	species	Ruminococcus sp. Marseille-P328 / Blautia sp. 2789STDY5608844 & sp. 2789STDY5608844		Blautia	Lachnospiraceae	Clostridiales	Clostridia	Firmicutes	Bacteria
20	msp_0205	3348	2879	0	99.2	Enterobacter cloacae complex 'Hoffmann cluster IV' DSM 16690	99.8	98.7	100	Enterobacter cloacae complex 'Hoffmann cluster IV'	99.9	99.5	species	Enterobacter cloacae complex 'Hoffmann cluster IV'	Type	Enterobacter	Enterobacteriaceae	Enterobacterales	Gammaproteobacteria	Proteobacteria	Bacteria
20	msp_0205	3348	2879	0	91.6	Enterobacter cloacae complex sp. GN05753	100	100	100	Enterobacter cloacae complex 'Hoffmann cluster IV'	100	100	species	Enterobacter cloacae complex 'Hoffmann cluster IV'		Enterobacter	Enterobacteriaceae	Enterobacterales	Gammaproteobacteria	Proteobacteria	Bacteria
300	msp_0205		2879	0	99.8	Enterobacter cloacae e2161	99.8	98.7						Enterobacter cloacae complex 'Hoffmann cluster IV'		Enterobacter	Enterobacteriaceae	Enterobacterales	Gammaproteobacteria	Proteobacteria	Bacteria
300	msp_0205		2879	0	99.7	Enterobacter sp. 5-4	99.9	98.7						Enterobacter cloacae complex 'Hoffmann cluster IV'		Enterobacter	Enterobacteriaceae	Enterobacterales	Gammaproteobacteria	Proteobacteria	Bacteria
300	msp_0205		2879	0	99.7	Enterobacter cloacae 704SK10	99.9	98.7						Enterobacter cloacae complex 'Hoffmann cluster IV'		Enterobacter	Enterobacteriaceae	Enterobacterales	Gammaproteobacteria	Proteobacteria	Bacteria
300	msp_0205		2879	0	99.7	Enterobacter cloacae UCICRE 12	99.8	98.7						Enterobacter cloacae complex 'Hoffmann cluster IV'		Enterobacter	Enterobacteriaceae	Enterobacterales	Gammaproteobacteria	Proteobacteria	Bacteria
300	msp_0205		2879	0	99.7	Enterobacter cloacae R11	99.8	98.7						Enterobacter cloacae complex 'Hoffmann cluster IV'		Enterobacter	Enterobacteriaceae	Enterobacterales	Gammaproteobacteria	Proteobacteria	Bacteria
300	msp_0205		2879	0	99.6	Enterobacter cloacae MGH 54	99.9	98.7						Enterobacter cloacae complex 'Hoffmann cluster IV'		Enterobacter	Enterobacteriaceae	Enterobacterales	Gammaproteobacteria	Proteobacteria	Bacteria
300	msp_0205		2879	0	99.6	Enterobacter cloacae complex sp. GN02440	99.8	98.7						Enterobacter cloacae complex 'Hoffmann cluster IV'		Enterobacter	Enterobacteriaceae	Enterobacterales	Gammaproteobacteria	Proteobacteria	Bacteria
300	msp_0205		2879	0	99.6	Enterobacter cloacae complex sp. SMART_930	99.8	98.7						Enterobacter cloacae complex 'Hoffmann cluster IV'		Enterobacter	Enterobacteriaceae	Enterobacterales	Gammaproteobacteria	Proteobacteria	Bacteria
300	msp_0205		2879	0	99.5	Enterobacter cloacae EC_38VIM1	99.9	98.7						Enterobacter cloacae complex 'Hoffmann cluster IV'		Enterobacter	Enterobacteriaceae	Enterobacterales	Gammaproteobacteria	Proteobacteria	Bacteria
300	msp_0205		2879	0	99.5	Enterobacter cloacae complex sp. SMART_269	99.9	98.7						Enterobacter cloacae complex 'Hoffmann cluster IV'		Enterobacter	Enterobacteriaceae	Enterobacterales	Gammaproteobacteria	Proteobacteria	Bacteria
300	msp_0205		2879	0	99.5	Enterobacter asburiae PDA134	99.8	98.7						Enterobacter cloacae complex 'Hoffmann cluster IV'		Enterobacter	Enterobacteriaceae	Enterobacterales	Gammaproteobacteria	Proteobacteria	Bacteria
300	msp_0205		2879	0	99.5	Enterobacter cloacae DS8397	99.8	98.7						Enterobacter cloacae complex 'Hoffmann cluster IV'		Enterobacter	Enterobacteriaceae	Enterobacterales	Gammaproteobacteria	Proteobacteria	Bacteria
300	msp_0205		2879	0	99.5	Enterobacter cloacae complex sp. 20432	99.8	98.7						Enterobacter cloacae complex 'Hoffmann cluster IV'		Enterobacter	Enterobacteriaceae	Enterobacterales	Gammaproteobacteria	Proteobacteria	Bacteria
300	msp_0205		2879	0	99.4	Enterobacter cloacae complex sp. 35731	99.9	98.7						Enterobacter cloacae complex 'Hoffmann cluster IV'		Enterobacter	Enterobacteriaceae	Enterobacterales	Gammaproteobacteria	Proteobacteria	Bacteria
300	msp_0205		2879	0	99.4	Enterobacter cloacae complex sp. 35651	99.9	98.7						Enterobacter cloacae complex 'Hoffmann cluster IV'		Enterobacter	Enterobacteriaceae	Enterobacterales	Gammaproteobacteria	Proteobacteria	Bacteria
300	msp_0205		2879	0	98.3	Enterobacter cloacae complex sp. GN05753	99.8	99.9						Enterobacter cloacae complex 'Hoffmann cluster IV'		Enterobacter	Enterobacteriaceae	Enterobacterales	Gammaproteobacteria	Proteobacteria	Bacteria
300	msp_0205		2879	0	99.4	Enterobacter cloacae complex 'Hoffmann cluster IV' DSM 16690	99.8	98.7						Enterobacter cloacae complex 'Hoffmann cluster IV'	Type	Enterobacter	Enterobacteriaceae	Enterobacterales	Gammaproteobacteria	Proteobacteria	Bacteria
300	msp_0205		2879	0	99.4	Enterobacter cloacae DS05262	99.8	98.7						Enterobacter cloacae complex 'Hoffmann cluster IV'		Enterobacter	Enterobacteriaceae	Enterobacterales	Gammaproteobacteria	Proteobacteria	Bacteria
300	msp_0205		2879	0	99.4	Enterobacter cloacae 'Hoffmann cluster IV' MGH 34	99.8	98.7						Enterobacter cloacae complex 'Hoffmann cluster IV'		Enterobacter	Enterobacteriaceae	Enterobacterales	Gammaproteobacteria	Proteobacteria	Bacteria
300	msp_0205		2879	0	99.4	Enterobacter cloacae complex sp. 43444	99.8	98.7						Enterobacter cloacae complex 'Hoffmann cluster IV'		Enterobacter	Enterobacteriaceae	Enterobacterales	Gammaproteobacteria	Proteobacteria	Bacteria
300	msp_0205		2879	0	99.3	Enterobacter sp. HMSC16D10	99.9	98.7						Enterobacter cloacae complex 'Hoffmann cluster IV'		Enterobacter	Enterobacteriaceae	Enterobacterales	Gammaproteobacteria	Proteobacteria	Bacteria
300	msp_0205		2879	0	99.5	Enterobacter cloacae complex sp. 35009	99.8	98.6						Enterobacter cloacae complex 'Hoffmann cluster IV'		Enterobacter	Enterobacteriaceae	Enterobacterales	Gammaproteobacteria	Proteobacteria	Bacteria
300	msp_0205		2879	0	99.3	Enterobacter cloacae e264	99.8	98.7						Enterobacter cloacae complex 'Hoffmann cluster IV'		Enterobacter	Enterobacteriaceae	Enterobacterales	Gammaproteobacteria	Proteobacteria	Bacteria
300	msp_0205		2879	0	99.3	Enterobacter cloacae complex sp. 42192	99.8	98.7						Enterobacter cloacae complex 'Hoffmann cluster IV'		Enterobacter	Enterobacteriaceae	Enterobacterales	Gammaproteobacteria	Proteobacteria	Bacteria
300	msp_0205		2879	0	99.3	Enterobacter cloacae complex sp. SMART_763	99.8	98.7						Enterobacter cloacae complex 'Hoffmann cluster IV'		Enterobacter	Enterobacteriaceae	Enterobacterales	Gammaproteobacteria	Proteobacteria	Bacteria
300	msp_0205		2879	0	99.2	Enterobacter sp. MGH 16	99.9	98.7						Enterobacter cloacae complex 'Hoffmann cluster IV'		Enterobacter	Enterobacteriaceae	Enterobacterales	Gammaproteobacteria	Proteobacteria	Bacteria
300	msp_0205		2879	0	99.3	Enterobacter cloacae complex sp. GN02141	99.9	98.6						Enterobacter cloacae complex 'Hoffmann cluster IV'		Enterobacter	Enterobacteriaceae	Enterobacterales	Gammaproteobacteria	Proteobacteria	Bacteria
300	msp_0205		2879	0	99.3	Enterobacter cloacae MNCRE16	99.7	98.7						Enterobacter cloacae complex 'Hoffmann cluster IV'		Enterobacter	Enterobacteriaceae	Enterobacterales	Gammaproteobacteria	Proteobacteria	Bacteria
300	msp_0205		2879	0	99.2	Enterobacter cloacae e54	99.8	98.7						Enterobacter cloacae complex 'Hoffmann cluster IV'		Enterobacter	Enterobacteriaceae	Enterobacterales	Gammaproteobacteria	Proteobacteria	Bacteria
300	msp_0205		2879	0	99.2	Enterobacter cloacae complex sp. SMART_454	99.8	98.7						Enterobacter cloacae complex 'Hoffmann cluster IV'		Enterobacter	Enterobacteriaceae	Enterobacterales	Gammaproteobacteria	Proteobacteria	Bacteria
300	msp_0205		2879	0	99.2	Enterobacter cloacae complex sp. GN02692	99.8	98.7						Enterobacter cloacae complex 'Hoffmann cluster IV'		Enterobacter	Enterobacteriaceae	Enterobacterales	Gammaproteobacteria	Proteobacteria	Bacteria
300	msp_0205		2879	0	99.3	Enterobacter cloacae complex 'Hoffmann cluster IV' 1176_ECLO	99.8	98.6						Enterobacter cloacae complex 'Hoffmann cluster IV'		Enterobacter	Enterobacteriaceae	Enterobacterales	Gammaproteobacteria	Proteobacteria	Bacteria
300	msp_0205		2879	0	99.1	Enterobacter sp. FB	99.9	98.7						Enterobacter cloacae complex 'Hoffmann cluster IV'		Enterobacter	Enterobacteriaceae	Enterobacterales	Gammaproteobacteria	Proteobacteria	Bacteria
300	msp_0205		2879	0	99.1	Lelliottia nimipressuralis CIP 104980	99.9	98.7						Enterobacter cloacae complex 'Hoffmann cluster IV'		Enterobacter	Enterobacteriaceae	Enterobacterales	Gammaproteobacteria	Proteobacteria	Bacteria
300	msp_0205		2879	0	99.2	Enterobacter cloacae complex 'Hoffmann cluster IV' GN06520	99.7	98.7						Enterobacter cloacae complex 'Hoffmann cluster IV'		Enterobacter	Enterobacteriaceae	Enterobacterales	Gammaproteobacteria	Proteobacteria	Bacteria
300	msp_0205		2879	0	99.1	Enterobacter cloacae complex 'Hoffmann cluster IV' ARLG-2968	99.8	98.7						Enterobacter cloacae complex 'Hoffmann cluster IV'		Enterobacter	Enterobacteriaceae	Enterobacterales	Gammaproteobacteria	Proteobacteria	Bacteria
300	msp_0205		2879	0	99.2	Enterobacter cloacae complex 'Hoffmann cluster IV' 28_ECLO	99.8	98.6						Enterobacter cloacae complex 'Hoffmann cluster IV'		Enterobacter	Enterobacteriaceae	Enterobacterales	Gammaproteobacteria	Proteobacteria	Bacteria
300	msp_0205		2879	0	99.2	Enterobacter cloacae complex 'Hoffmann cluster IV' 29_ECLO	99.8	98.6						Enterobacter cloacae complex 'Hoffmann cluster IV'		Enterobacter	Enterobacteriaceae	Enterobacterales	Gammaproteobacteria	Proteobacteria	Bacteria
300	msp_0205		2879	0	99.3	Enterobacter cloacae UCI 39	99.8	98.5						Enterobacter cloacae complex 'Hoffmann cluster IV'		Enterobacter	Enterobacteriaceae	Enterobacterales	Gammaproteobacteria	Proteobacteria	Bacteria
300	msp_0205		2879	0	99.1	Enterobacter sp. SST3	99.8	98.6						Enterobacter cloacae complex 'Hoffmann cluster IV'		Enterobacter	Enterobacteriaceae	Enterobacterales	Gammaproteobacteria	Proteobacteria	Bacteria
300	msp_0205		2879	0	98.9	Enterobacter cloacae CHS 79	99.9	98.6						Enterobacter cloacae complex 'Hoffmann cluster IV'		Enterobacter	Enterobacteriaceae	Enterobacterales	Gammaproteobacteria	Proteobacteria	Bacteria
300	msp_0205		2879	0	99	Enterobacter cloacae complex 'Hoffmann cluster IV' 1254_ECLO	99.7	98.6						Enterobacter cloacae complex 'Hoffmann cluster IV'		Enterobacter	Enterobacteriaceae	Enterobacterales	Gammaproteobacteria	Proteobacteria	Bacteria
300	msp_0205		2879	0	98.9	Enterobacter cloacae e917	99.8	98.6						Enterobacter cloacae complex 'Hoffmann cluster IV'		Enterobacter	Enterobacteriaceae	Enterobacterales	Gammaproteobacteria	Proteobacteria	Bacteria
300	msp_0205		2879	0	98.9	Enterobacter cloacae complex 'Hoffmann cluster IV' GN05647	99.6	98.7						Enterobacter cloacae complex 'Hoffmann cluster IV'		Enterobacter	Enterobacteriaceae	Enterobacterales	Gammaproteobacteria	Proteobacteria	Bacteria
300	msp_0205		2879	0	98.9	Enterobacter cloacae MGH132	99.7	98.6						Enterobacter cloacae complex 'Hoffmann cluster IV'		Enterobacter	Enterobacteriaceae	Enterobacterales	Gammaproteobacteria	Proteobacteria	Bacteria
300	msp_0205		2879	0	98.7	Enterobacter cloacae complex 'Hoffmann cluster IV' ST433:953102574	99.8	98.7						Enterobacter cloacae complex 'Hoffmann cluster IV'		Enterobacter	Enterobacteriaceae	Enterobacterales	Gammaproteobacteria	Proteobacteria	Bacteria
300	msp_0205		2879	0	98.6	Enterobacter cloacae complex sp. 35618	99.9	98.7						Enterobacter cloacae complex 'Hoffmann cluster IV'		Enterobacter	Enterobacteriaceae	Enterobacterales	Gammaproteobacteria	Proteobacteria	Bacteria
300	msp_0205		2879	0	98.6	Enterobacter cloacae complex sp. 35734	99.9	98.7						Enterobacter cloacae complex 'Hoffmann cluster IV'		Enterobacter	Enterobacteriaceae	Enterobacterales	Gammaproteobacteria	Proteobacteria	Bacteria
300	msp_0205		2879	0	98.8	Enterobacter asburiae GN1	99.7	98.6						Enterobacter cloacae complex 'Hoffmann cluster IV'		Enterobacter	Enterobacteriaceae	Enterobacterales	Gammaproteobacteria	Proteobacteria	Bacteria
300	msp_0205		2879	0	98.6	Enterobacter cloacae complex 'Hoffmann cluster IV' R8E	99.8	98.7						Enterobacter cloacae complex 'Hoffmann cluster IV'		Enterobacter	Enterobacteriaceae	Enterobacterales	Gammaproteobacteria	Proteobacteria	Bacteria
300	msp_0205		2879	0	98.6	Enterobacter cloacae complex 'Hoffmann cluster IV' R2A	99.7	98.7						Enterobacter cloacae complex 'Hoffmann cluster IV'		Enterobacter	Enterobacteriaceae	Enterobacterales	Gammaproteobacteria	Proteobacteria	Bacteria
300	msp_0205		2879	0	98.6	Enterobacter cloacae complex sp. GN02570	99.8	98.6						Enterobacter cloacae complex 'Hoffmann cluster IV'		Enterobacter	Enterobacteriaceae	Enterobacterales	Gammaproteobacteria	Proteobacteria	Bacteria
300	msp_0205		2879	0	98.4	Enterobacter cloacae DS23372	99.9	98.7						Enterobacter cloacae complex 'Hoffmann cluster IV'		Enterobacter	Enterobacteriaceae	Enterobacterales	Gammaproteobacteria	Proteobacteria	Bacteria
300	msp_0205		2879	0	98.4	Enterobacter cloacae complex 'Hoffmann cluster IV' 41952	99.7	98.7						Enterobacter cloacae complex 'Hoffmann cluster IV'		Enterobacter	Enterobacteriaceae	Enterobacterales	Gammaproteobacteria	Proteobacteria	Bacteria
300	msp_0205		2879	0	98.4	Enterobacter cloacae complex 'Hoffmann cluster IV' GN04609	99.6	98.7						Enterobacter cloacae complex 'Hoffmann cluster IV'		Enterobacter	Enterobacteriaceae	Enterobacterales	Gammaproteobacteria	Proteobacteria	Bacteria
300	msp_0205		2879	0	98.3	Enterobacter cloacae complex sp. GN02693	99.5	98.7						Enterobacter cloacae complex 'Hoffmann cluster IV'		Enterobacter	Enterobacteriaceae	Enterobacterales	Gammaproteobacteria	Proteobacteria	Bacteria
300	msp_0205		2879	0	98.4	Enterobacter cloacae complex sp. GN02208	99.7	97.5						Enterobacter cloacae complex 'Hoffmann cluster IV'		Enterobacter	Enterobacteriaceae	Enterobacterales	Gammaproteobacteria	Proteobacteria	Bacteria
300	msp_0205		2879	0	96.1	Enterobacter cloacae complex 'Hoffmann cluster IV' GN04673	99.5	98.6						Enterobacter cloacae complex 'Hoffmann cluster IV'		Enterobacter	Enterobacteriaceae	Enterobacterales	Gammaproteobacteria	Proteobacteria	Bacteria
300	msp_0205		2879	0	95.9	Enterobacter cloacae complex 'Hoffmann cluster IV' 1001_ECLO	99.7	98.6						Enterobacter cloacae complex 'Hoffmann cluster IV'		Enterobacter	Enterobacteriaceae	Enterobacterales	Gammaproteobacteria	Proteobacteria	Bacteria
300	msp_0205		2879	0	95.9	Enterobacter cloacae complex 'Hoffmann cluster IV' 1000_ECLO	99.6	98.6						Enterobacter cloacae complex 'Hoffmann cluster IV'		Enterobacter	Enterobacteriaceae	Enterobacterales	Gammaproteobacteria	Proteobacteria	Bacteria
300	msp_0205		2879	0	95	Enterobacter cloacae e1942	99.7	98.7						Enterobacter cloacae complex 'Hoffmann cluster IV'		Enterobacter	Enterobacteriaceae	Enterobacterales	Gammaproteobacteria	Proteobacteria	Bacteria
300	msp_0205		2879	0	97.4	Enterobacter cloacae complex sp. CIDEIMsCOL1	99.7	95.8						Enterobacter cloacae complex sp. CIDEIMsCOL1		Enterobacter	Enterobacteriaceae	Enterobacterales	Gammaproteobacteria	Proteobacteria	Bacteria
300	msp_0205		2879	0	97.4	Enterobacter sp. NFIX58	99.7	95.8						Enterobacter sp. NFIX58		Enterobacter	Enterobacteriaceae	Enterobacterales	Gammaproteobacteria	Proteobacteria	Bacteria
300	msp_0205		2879	0	97.4	Leclercia adecarboxylata LK24	99.7	95.7						Leclercia adecarboxylata		Leclercia	Enterobacteriaceae	Enterobacterales	Gammaproteobacteria	Proteobacteria	Bacteria
300	msp_0205		2879	0	97.3	Leclercia sp. LK8	99.7	95.7						Leclercia sp. LK8		Leclercia	Enterobacteriaceae	Enterobacterales	Gammaproteobacteria	Proteobacteria	Bacteria
300	msp_0205		2879	0	96.7	Enterobacter sp. ku-bf2	99.7	95.7						Enterobacter sp. ku-bf2		Enterobacter	Enterobacteriaceae	Enterobacterales	Gammaproteobacteria	Proteobacteria	Bacteria
300	msp_0205		2879	0	96.4	Enterobacter cloacae e362	99.7	95.7						Enterobacter cloacae		Enterobacter	Enterobacteriaceae	Enterobacterales	Gammaproteobacteria	Proteobacteria	Bacteria
300	msp_0205		2879	0	93.8	Enterobacter sp. MR1	98.6	97.5						Enterobacter cloacae complex 'Hoffmann cluster IV'		Enterobacter	Enterobacteriaceae	Enterobacterales	Gammaproteobacteria	Proteobacteria	Bacteria
20	msp_0206	3344	1176	0.1	99.8	Mediterranea massiliensis Marseille-P2645	99.4	98.7	99.8	Mediterranea massiliensis	99.4	98.7	species	Mediterranea massiliensis	Type	Mediterranea	Bacteroidaceae	Bacteroidales	Bacteroidia	Bacteroidetes	Bacteria
20	msp_0206	3344	1176	0	99.1	Bacteroides sp. CAG:661	98.2	99.4	99.1	Mediterranea massiliensis	98.2	99.4	species	Mediterranea massiliensis		Mediterranea	Bacteroidaceae	Bacteroidales	Bacteroidia	Bacteroidetes	Bacteria
20	msp_0207	3343	1001	0	100	Dialister invisus DSM 15470	99.6	98.8	100	Dialister invisus	99.7	99	species	Dialister invisus	Type	Dialister	Veillonellaceae	Veillonellales	Negativicutes	Firmicutes	Bacteria
20	msp_0207	3343	1001	0.1	99.8	Dialister invisus CAG:218	98.8	98.7	99.8	Dialister invisus	98.8	98.7	species	Dialister invisus		Dialister	Veillonellaceae	Veillonellales	Negativicutes	Firmicutes	Bacteria
20	msp_0208	3340	1480	0	100	Lachnospiraceae bacterium 7_1_58FAA	99.5	99.3	100	Flavonifractor plautii	99.9	99.7	species	Flavonifractor plautii		Flavonifractor	unclassified Clostridiales	Clostridiales	Clostridia	Firmicutes	Bacteria
20	msp_0208	3340	1480	0	100	Flavonifractor plautii An248	99.7	99.1	100	Flavonifractor plautii	99.9	99.7	species	Flavonifractor plautii		Flavonifractor	unclassified Clostridiales	Clostridiales	Clostridia	Firmicutes	Bacteria
20	msp_0208	3340	1480	0	100	Clostridium orbiscindens 1_3_50AFAA	99.6	99.1	100	Flavonifractor plautii	99.9	99.6	species	Flavonifractor plautii		Flavonifractor	unclassified Clostridiales	Clostridiales	Clostridia	Firmicutes	Bacteria
20	msp_0208	3340	1480	0	99.9	Clostridia bacterium UC5.1-2H11	99.6	99.1	100	Flavonifractor plautii	99.9	99.5	species	Flavonifractor plautii		Flavonifractor	unclassified Clostridiales	Clostridiales	Clostridia	Firmicutes	Bacteria
20	msp_0208	3340	1480	0	100	Flavonifractor plautii 2789STDY5834892	99.2	99.3	100	Flavonifractor plautii	99.9	99.7	species	Flavonifractor plautii		Flavonifractor	unclassified Clostridiales	Clostridiales	Clostridia	Firmicutes	Bacteria
20	msp_0208	3340	1480	0	100	Flavonifractor plautii ATCC 29863	99.3	99.1	100	Flavonifractor plautii	99.9	99.6	species	Flavonifractor plautii		Flavonifractor	unclassified Clostridiales	Clostridiales	Clostridia	Firmicutes	Bacteria
20	msp_0208	3340	1480	0	99.9	Flavonifractor plautii YL31	99.6	98.9	100	Flavonifractor plautii	99.7	99.1	species	Flavonifractor plautii	Type	Flavonifractor	unclassified Clostridiales	Clostridiales	Clostridia	Firmicutes	Bacteria
20	msp_0208	3340	1480	0	99.7	Flavonifractor plautii 2789STDY5834932	99.1	99.1	100	Flavonifractor plautii	99.8	99.4	species	Flavonifractor plautii		Flavonifractor	unclassified Clostridiales	Clostridiales	Clostridia	Firmicutes	Bacteria
20	msp_0208	3340	1480	0	99.7	Flavonifractor plautii 2789STDY5834906	99	99.1	100	Flavonifractor plautii	99.8	99.4	species	Flavonifractor plautii		Flavonifractor	unclassified Clostridiales	Clostridiales	Clostridia	Firmicutes	Bacteria
20	msp_0208	3340	1480	0	99.5	Clostridium sp. ATCC BAA-442	98.7	99.2	100	Flavonifractor plautii	99.9	99.7	species	Flavonifractor plautii		Flavonifractor	unclassified Clostridiales	Clostridiales	Clostridia	Firmicutes	Bacteria
20	msp_0208	3340	1480	0	99.4	Clostridiales bacterium VE202-03	94.3	99.4	100	Flavonifractor plautii	99.9	99.8	species	Flavonifractor plautii		Flavonifractor	unclassified Clostridiales	Clostridiales	Clostridia	Firmicutes	Bacteria
20	msp_0209	3332	1363	0	99.5	Alistipes sp. CAG:268	97.7	98.9	99.5	Alistipes sp. CAG:268	97.7	98.9	species	Alistipes sp. CAG:268		Alistipes	Rikenellaceae	Bacteroidales	Bacteroidia	Bacteroidetes	Bacteria
20	msp_0210	3329	1930	0.3	99.4	Dialister sp. CAG:357	97.9	99.5	99.4	Dialister sp. CAG:357	97.9	99.5	species	Dialister sp. CAG:357		Dialister	Veillonellaceae	Veillonellales	Negativicutes	Firmicutes	Bacteria
20	msp_0211	3326	2754	0	99.2	Blastocystis sp. subtype 6 SSI:754	99.3	99.8	99.2	Blastocystis sp. subtype 6	99.3	99.8	species	Odoribacter laneus		Blastocystis	unclassified Eukaryota	unclassified Eukaryota	unclassified Eukaryota	unclassified Eukaryota	Eukaryota
20	msp_0211	3326	2754	0.2	99.8	Odoribacter laneus YIT 12061	99.2	99.2	99.8	Odoribacter laneus	99.2	99.2	species	Odoribacter laneus	Type	Odoribacter	Odoribacteraceae	Bacteroidales	Bacteroidia	Bacteroidetes	Bacteria
20	msp_0211	3326	2754	0	99.7	Odoribacter laneus CAG:561	98.6	99.3	100	Odoribacter laneus	99.5	99.4	species	Odoribacter laneus		Odoribacter	Odoribacteraceae	Bacteroidales	Bacteroidia	Bacteroidetes	Bacteria
20	msp_0212	3326	1582	0.4	99.6	Bacteroides sp. Marseille-P3108	99.3	98.6	99.6	Bacteroides sp. Marseille-P3108 & CAG:633	99.3	98.6	species	Bacteroides sp. Marseille-P3108 & CAG:633		Bacteroides	Bacteroidaceae	Bacteroidales	Bacteroidia	Bacteroidetes	Bacteria
20	msp_0212	3326	1582	0.1	99	Bacteroides sp. CAG:633	97.3	99.3	99.9	Bacteroides sp. Marseille-P3108 & CAG:633	99.6	99.5	species	Bacteroides sp. Marseille-P3108 & CAG:633		Bacteroides	Bacteroidaceae	Bacteroidales	Bacteroidia	Bacteroidetes	Bacteria
20	msp_0215	3305	1679	1.8	97.3	Azospirillum sp. 51_20	99	99.3	97.3	Azospirillum sp. 51_20	99	99.3	species	Azospirillum sp. 51_20		Azospirillum	Rhodospirillaceae	Rhodospirillales	Alphaproteobacteria	Proteobacteria	Bacteria
20	msp_0216	3303	1355	0	100	Acidaminococcus sp. HPA0509	99.6	99.8	100	Acidaminococcus intestini	99.7	99.9	species	Acidaminococcus intestini		Acidaminococcus	Acidaminococcaceae	Acidaminococcales	Negativicutes	Firmicutes	Bacteria
20	msp_0216	3303	1355	0	99.9	Acidaminococcus intestini DSM 21505	99.5	99.8	100	Acidaminococcus intestini	99.7	99.9	species	Acidaminococcus intestini	Type	Acidaminococcus	Acidaminococcaceae	Acidaminococcales	Negativicutes	Firmicutes	Bacteria
20	msp_0216	3303	1355	0	100	Acidaminococcus sp. D21	99.3	99.8	100	Acidaminococcus intestini	99.7	99.9	species	Acidaminococcus intestini		Acidaminococcus	Acidaminococcaceae	Acidaminococcales	Negativicutes	Firmicutes	Bacteria
20	msp_0216	3303	1355	0	99.7	Acidaminococcus intestini RyC-MR95	99.5	99.8	100	Acidaminococcus intestini	99.7	99.9	species	Acidaminococcus intestini		Acidaminococcus	Acidaminococcaceae	Acidaminococcales	Negativicutes	Firmicutes	Bacteria
20	msp_0216	3303	1355	0	99.9	Acidaminococcus intestini CAG:325	98.4	99.8	100	Acidaminococcus intestini	99.7	99.9	species	Acidaminococcus intestini		Acidaminococcus	Acidaminococcaceae	Acidaminococcales	Negativicutes	Firmicutes	Bacteria
20	msp_0216	3303	1355	1.4	98.5	Acidaminococcus sp. BV3L6	99.2	99.5	98.5	Acidaminococcus intestini	99.2	99.5	species	Acidaminococcus intestini		Acidaminococcus	Acidaminococcaceae	Acidaminococcales	Negativicutes	Firmicutes	Bacteria
20	msp_0217	3295	320	0.6	99.4	Clostridium sp. CAG:354	99.1	97.9	99.4	Clostridium sp. CAG:354	99.1	97.9	species	Clostridium sp. CAG:354		unclassified Clostridiales	unclassified Clostridiales	Clostridiales	Clostridia	Firmicutes	Bacteria
20	msp_0217	3295	320	0	96.2	Clostridium sp. CAG:354_28_25	99.8	98.7	96.2	Clostridium sp. CAG:354_28_25	99.8	98.7	species	Clostridium sp. CAG:354_28_25		unclassified Clostridiales	unclassified Clostridiales	Clostridiales	Clostridia	Firmicutes	Bacteria
20	msp_0218	3280	1244	0	99.9	Alistipes obesi ph8	99	99.1	99.9	Alistipes obesi	99	99.1	species	Alistipes obesi	Type	Alistipes	Rikenellaceae	Bacteroidales	Bacteroidia	Bacteroidetes	Bacteria
20	msp_0220	3268	1656	0	99.6	Eubacterium sp. CAG:86	98.9	99.4	99.9	Eubacterium sp. 36_13 & CAG:86	99.6	99.5	species	Eubacterium sp. 36_13 & CAG:86		Eubacterium	Eubacteriaceae	Clostridiales	Clostridia	Firmicutes	Bacteria
20	msp_0220	3268	1656	1.4	95.7	Eubacterium sp. 36_13	98.2	99.3	95.7	Eubacterium sp. 36_13 & CAG:86	98.2	99.3	species	Eubacterium sp. 36_13 & CAG:86		Eubacterium	Eubacteriaceae	Clostridiales	Clostridia	Firmicutes	Bacteria
20	msp_0221	3266	2823	0	99.3	Proteus mirabilis BB2000	99.8	99.4	99.5	Proteus mirabilis	100	99.8	species	Proteus mirabilis		Proteus	Morganellaceae	Enterobacterales	Gammaproteobacteria	Proteobacteria	Bacteria
20	msp_0221	3266	2823	0	58.2	Proteus mirabilis GB11	99.9	99.6	99.5	Proteus mirabilis	100	99.8	species	Proteus mirabilis		Proteus	Morganellaceae	Enterobacterales	Gammaproteobacteria	Proteobacteria	Bacteria
20	msp_0221	3266	2823	0	55.7	Proteus mirabilis 25933 GTA	99.9	99.7	99.5	Proteus mirabilis	100	99.9	species	Proteus mirabilis		Proteus	Morganellaceae	Enterobacterales	Gammaproteobacteria	Proteobacteria	Bacteria
20	msp_0221	3266	2823	0	55.4	Proteus mirabilis Wood	100	99.6	99.5	Proteus mirabilis	100	99.8	species	Proteus mirabilis		Proteus	Morganellaceae	Enterobacterales	Gammaproteobacteria	Proteobacteria	Bacteria
20	msp_0221	3266	2823	0	54.2	Proteus mirabilis PM655	100	99.7	99.5	Proteus mirabilis	100	99.9	species	Proteus mirabilis		Proteus	Morganellaceae	Enterobacterales	Gammaproteobacteria	Proteobacteria	Bacteria
20	msp_0221	3266	2823	0	51.3	Proteus mirabilis 373_PMIR	100	99.7	99.5	Proteus mirabilis	100	99.8	species	Proteus mirabilis		Proteus	Morganellaceae	Enterobacterales	Gammaproteobacteria	Proteobacteria	Bacteria
spec	msp_0221	3266	2823	1	99	Proteus mirabilis HI4320	99.7	99.3					species	Proteus mirabilis	Type	Proteus	Morganellaceae	Enterobacterales	Gammaproteobacteria	Proteobacteria	Bacteria
20	msp_0222	3264	1470	0	99.9	Prevotella sp. 885	99.6	97.8	99.9	Prevotella sp. 885	99.6	97.8	species	Prevotella sp. 885		Prevotella	Prevotellaceae	Bacteroidales	Bacteroidia	Bacteroidetes	Bacteria
20	msp_0223	3262	1839	0	99.9	Alistipes sp. N15.MGS-157	99.6	99.5	100	Alistipes inops == Tidjanibacter massiliensis	99.8	99.6	species	Alistipes inops == Tidjanibacter massiliensis		Alistipes	Rikenellaceae	Bacteroidales	Bacteroidia	Bacteroidetes	Bacteria
20	msp_0223	3262	1839	0	100	Tidjanibacter massiliensis Marseille-P3084	99.6	99.3	100	Alistipes inops == Tidjanibacter massiliensis	99.6	99.3	species	Alistipes inops == Tidjanibacter massiliensis	Type	Alistipes	Rikenellaceae	Bacteroidales	Bacteroidia	Bacteroidetes	Bacteria
20	msp_0223	3262	1839	0	100	Alistipes inops 627	99.5	99.3	100	Alistipes inops == Tidjanibacter massiliensis	99.5	99.3	species	Alistipes inops == Tidjanibacter massiliensis	Type	Alistipes	Rikenellaceae	Bacteroidales	Bacteroidia	Bacteroidetes	Bacteria
20	msp_0223	3262	1839	0	99.9	Alistipes sp. CAG:157	98.5	99.3	100	Alistipes inops == Tidjanibacter massiliensis	99.8	99.5	species	Alistipes inops == Tidjanibacter massiliensis		Alistipes	Rikenellaceae	Bacteroidales	Bacteroidia	Bacteroidetes	Bacteria
20	msp_0223	3262	1839	0	98	Alistipes sp. 56_11	96.4	99.4	100	Alistipes inops == Tidjanibacter massiliensis	99.8	99.7	species	Alistipes inops == Tidjanibacter massiliensis		Alistipes	Rikenellaceae	Bacteroidales	Bacteroidia	Bacteroidetes	Bacteria
20	msp_0225	3252	673	0	99.6	Dorea sp. CAG:317	99	99.3	99.6	Dorea sp. CAG:317	99	99.3	species	Dorea sp. CAG:317		Dorea	Lachnospiraceae	Clostridiales	Clostridia	Firmicutes	Bacteria
20	msp_0229	3224	1189	0.1	99.9	Eubacterium ventriosum ATCC 27560	99.8	99.4	99.9	Eubacterium ventriosum	99.8	99.4	species	Eubacterium ventriosum	Type	Eubacterium	Eubacteriaceae	Clostridiales	Clostridia	Firmicutes	Bacteria
20	msp_0230	3219	2132	0.2	99.2	Roseburia sp. CAG:182	95.5	99.5	99.2	Roseburia sp. CAG:182	95.5	99.5	species	Roseburia sp. CAG:182		Roseburia	Lachnospiraceae	Clostridiales	Clostridia	Firmicutes	Bacteria
20	msp_0234	3196	1450	0	77.4	Klebsiella pneumoniae VRCO0375	100	99.9	99.7	Klebsiella variicola	100	99.9	species	Klebsiella variicola		Klebsiella	Enterobacteriaceae	Enterobacterales	Gammaproteobacteria	Proteobacteria	Bacteria
20	msp_0234	3196	1450	0	75.4	Klebsiella pneumoniae VRCO0376	100	99.9	99.7	Klebsiella variicola	100	99.9	species	Klebsiella variicola		Klebsiella	Enterobacteriaceae	Enterobacterales	Gammaproteobacteria	Proteobacteria	Bacteria
20	msp_0234	3196	1450	0	64.6	Klebsiella pneumoniae k916	100	100	99.7	Klebsiella variicola	100	99.9	species	Klebsiella variicola		Klebsiella	Enterobacteriaceae	Enterobacterales	Gammaproteobacteria	Proteobacteria	Bacteria
300	msp_0234		1450	0	99.4	Klebsiella pneumoniae VRCO0375	100	99.6						Klebsiella variicola		Klebsiella	Enterobacteriaceae	Enterobacterales	Gammaproteobacteria	Proteobacteria	Bacteria
300	msp_0234		1450	0	99.3	Klebsiella pneumoniae VRCO0376	100	99.6						Klebsiella variicola		Klebsiella	Enterobacteriaceae	Enterobacterales	Gammaproteobacteria	Proteobacteria	Bacteria
300	msp_0234		1450	0	99.1	Klebsiella variicola DSM 15968	99.9	99.4						Klebsiella variicola	Type	Klebsiella	Enterobacteriaceae	Enterobacterales	Gammaproteobacteria	Proteobacteria	Bacteria
300	msp_0234		1450	0	98.9	Klebsiella pneumoniae k916	99.9	99.6						Klebsiella variicola		Klebsiella	Enterobacteriaceae	Enterobacterales	Gammaproteobacteria	Proteobacteria	Bacteria
300	msp_0234		1450	0	99.1	Klebsiella pneumoniae k911	99.9	99.3						Klebsiella variicola		Klebsiella	Enterobacteriaceae	Enterobacterales	Gammaproteobacteria	Proteobacteria	Bacteria
300	msp_0234		1450	0	99.6	Klebsiella pneumoniae subsp. pneumoniae ST1478:939997103 MIRA_c1	99.9	99.4						Klebsiella variicola		Klebsiella	Enterobacteriaceae	Enterobacterales	Gammaproteobacteria	Proteobacteria	Bacteria
300	msp_0234		1450	0	99.1	Klebsiella variicola BIDMC117	99.9	99.3						Klebsiella variicola		Klebsiella	Enterobacteriaceae	Enterobacterales	Gammaproteobacteria	Proteobacteria	Bacteria
300	msp_0234		1450	0	99.1	Klebsiella variicola 3	99.9	99.3						Klebsiella variicola		Klebsiella	Enterobacteriaceae	Enterobacterales	Gammaproteobacteria	Proteobacteria	Bacteria
300	msp_0234		1450	0	99	Klebsiella variicola AR_0016	99.9	99.3						Klebsiella variicola		Klebsiella	Enterobacteriaceae	Enterobacterales	Gammaproteobacteria	Proteobacteria	Bacteria
300	msp_0234		1450	0	99	Klebsiella variicola At-22	99.9	99.3						Klebsiella variicola		Klebsiella	Enterobacteriaceae	Enterobacterales	Gammaproteobacteria	Proteobacteria	Bacteria
300	msp_0234		1450	0	99	Klebsiella variicola 8917	99.9	99.3						Klebsiella variicola		Klebsiella	Enterobacteriaceae	Enterobacterales	Gammaproteobacteria	Proteobacteria	Bacteria
300	msp_0234		1450	0	98.8	Klebsiella variicola BIDMC88	99.9	99.5						Klebsiella variicola		Klebsiella	Enterobacteriaceae	Enterobacterales	Gammaproteobacteria	Proteobacteria	Bacteria
300	msp_0234		1450	0	99	Klebsiella pneumoniae VRCO0145	99.9	99.2						Klebsiella variicola		Klebsiella	Enterobacteriaceae	Enterobacterales	Gammaproteobacteria	Proteobacteria	Bacteria
300	msp_0234		1450	0	98.9	Klebsiella variicola KV093	99.9	99.3						Klebsiella variicola		Klebsiella	Enterobacteriaceae	Enterobacterales	Gammaproteobacteria	Proteobacteria	Bacteria
300	msp_0234		1450	0	98.9	Klebsiella variicola KP007	99.8	99.3						Klebsiella variicola		Klebsiella	Enterobacteriaceae	Enterobacterales	Gammaproteobacteria	Proteobacteria	Bacteria
300	msp_0234		1450	0	98.9	Klebsiella sp. D5A	99.9	99.2						Klebsiella variicola		Klebsiella	Enterobacteriaceae	Enterobacterales	Gammaproteobacteria	Proteobacteria	Bacteria
300	msp_0234		1450	0	98.8	Klebsiella sp. HMSC16C06	99.9	99.3						Klebsiella variicola		Klebsiella	Enterobacteriaceae	Enterobacterales	Gammaproteobacteria	Proteobacteria	Bacteria
300	msp_0234		1450	0	98.8	Enterobacter aerogenes Km57A_B8C2 MIRA	99.7	99.4						Klebsiella variicola		Klebsiella	Enterobacteriaceae	Enterobacterales	Gammaproteobacteria	Proteobacteria	Bacteria
300	msp_0234		1450	0	98.8	Klebsiella variicola DX120E	99.9	99.3						Klebsiella variicola		Klebsiella	Enterobacteriaceae	Enterobacterales	Gammaproteobacteria	Proteobacteria	Bacteria
300	msp_0234		1450	0	98.8	Klebsiella pneumoniae MGH114	99.9	99.3						Klebsiella variicola		Klebsiella	Enterobacteriaceae	Enterobacterales	Gammaproteobacteria	Proteobacteria	Bacteria
300	msp_0234		1450	0	98.8	Klebsiella variicola B8C2	99.7	99.4						Klebsiella variicola		Klebsiella	Enterobacteriaceae	Enterobacterales	Gammaproteobacteria	Proteobacteria	Bacteria
300	msp_0234		1450	0	98.8	Klebsiella pneumoniae subsp. pneumoniae KP5-1	99.9	99.2						Klebsiella variicola		Klebsiella	Enterobacteriaceae	Enterobacterales	Gammaproteobacteria	Proteobacteria	Bacteria
300	msp_0234		1450	0	98.8	Klebsiella pneumoniae VRCO0297	99.9	99.2						Klebsiella variicola		Klebsiella	Enterobacteriaceae	Enterobacterales	Gammaproteobacteria	Proteobacteria	Bacteria
300	msp_0234		1450	0	98.7	Klebsiella pneumoniae 342	99.9	99.3						Klebsiella variicola		Klebsiella	Enterobacteriaceae	Enterobacterales	Gammaproteobacteria	Proteobacteria	Bacteria
300	msp_0234		1450	0	98.7	Klebsiella pneumoniae k336	99.9	99.3						Klebsiella variicola		Klebsiella	Enterobacteriaceae	Enterobacterales	Gammaproteobacteria	Proteobacteria	Bacteria
300	msp_0234		1450	0	98.7	Klebsiella sp. HMSC25G12	99.8	99.3						Klebsiella variicola		Klebsiella	Enterobacteriaceae	Enterobacterales	Gammaproteobacteria	Proteobacteria	Bacteria
300	msp_0234		1450	0	98.7	Klebsiella pneumoniae k379	99.8	99.3						Klebsiella variicola		Klebsiella	Enterobacteriaceae	Enterobacterales	Gammaproteobacteria	Proteobacteria	Bacteria
300	msp_0234		1450	0	98.7	Klebsiella pneumoniae VRCO0298	99.9	99.2						Klebsiella variicola		Klebsiella	Enterobacteriaceae	Enterobacterales	Gammaproteobacteria	Proteobacteria	Bacteria
300	msp_0234		1450	0	98.7	Klebsiella pneumoniae k385	99.9	99.2						Klebsiella variicola		Klebsiella	Enterobacteriaceae	Enterobacterales	Gammaproteobacteria	Proteobacteria	Bacteria
300	msp_0234		1450	0	98.7	Klebsiella pneumoniae VRCO0299	99.9	99.2						Klebsiella variicola		Klebsiella	Enterobacteriaceae	Enterobacterales	Gammaproteobacteria	Proteobacteria	Bacteria
300	msp_0234		1450	0	98.6	Klebsiella pneumoniae VRCO0037	99.9	99.3						Klebsiella variicola		Klebsiella	Enterobacteriaceae	Enterobacterales	Gammaproteobacteria	Proteobacteria	Bacteria
300	msp_0234		1450	0	98.6	Klebsiella variicola T29A	99.9	99.3						Klebsiella variicola		Klebsiella	Enterobacteriaceae	Enterobacterales	Gammaproteobacteria	Proteobacteria	Bacteria
300	msp_0234		1450	0	98.6	Klebsiella pneumoniae k1670	99.9	99.3						Klebsiella variicola		Klebsiella	Enterobacteriaceae	Enterobacterales	Gammaproteobacteria	Proteobacteria	Bacteria
300	msp_0234		1450	0	98.6	Klebsiella variicola 06-268	99.9	99.3						Klebsiella variicola		Klebsiella	Enterobacteriaceae	Enterobacterales	Gammaproteobacteria	Proteobacteria	Bacteria
300	msp_0234		1450	0	98.6	Klebsiella variicola MGH 20	99.9	99.3						Klebsiella variicola		Klebsiella	Enterobacteriaceae	Enterobacterales	Gammaproteobacteria	Proteobacteria	Bacteria
300	msp_0234		1450	0	98.6	Klebsiella variicola NL58	99.9	99.3						Klebsiella variicola		Klebsiella	Enterobacteriaceae	Enterobacterales	Gammaproteobacteria	Proteobacteria	Bacteria
300	msp_0234		1450	0	98.6	Klebsiella variicola 801	99.9	99.3						Klebsiella variicola		Klebsiella	Enterobacteriaceae	Enterobacterales	Gammaproteobacteria	Proteobacteria	Bacteria
300	msp_0234		1450	0	98.8	Klebsiella pneumoniae k913	99.7	99.2						Klebsiella variicola		Klebsiella	Enterobacteriaceae	Enterobacterales	Gammaproteobacteria	Proteobacteria	Bacteria
300	msp_0234		1450	0	98.6	Klebsiella pneumoniae VRCO0021	99.8	99.3						Klebsiella variicola		Klebsiella	Enterobacteriaceae	Enterobacterales	Gammaproteobacteria	Proteobacteria	Bacteria
300	msp_0234		1450	0	98.6	Klebsiella pneumoniae k1148	99.8	99.3						Klebsiella variicola		Klebsiella	Enterobacteriaceae	Enterobacterales	Gammaproteobacteria	Proteobacteria	Bacteria
300	msp_0234		1450	0	98.6	Klebsiella variicola MGH 68	99.9	99.2						Klebsiella variicola		Klebsiella	Enterobacteriaceae	Enterobacterales	Gammaproteobacteria	Proteobacteria	Bacteria
300	msp_0234		1450	0	98.6	Klebsiella pneumoniae 50878013	99.9	99.2						Klebsiella variicola		Klebsiella	Enterobacteriaceae	Enterobacterales	Gammaproteobacteria	Proteobacteria	Bacteria
300	msp_0234		1450	0	98.5	Klebsiella variicola KV321	99.9	99.3						Klebsiella variicola		Klebsiella	Enterobacteriaceae	Enterobacterales	Gammaproteobacteria	Proteobacteria	Bacteria
300	msp_0234		1450	0	98.5	Klebsiella pneumoniae VRCO0019	99.9	99.3						Klebsiella variicola		Klebsiella	Enterobacteriaceae	Enterobacterales	Gammaproteobacteria	Proteobacteria	Bacteria
300	msp_0234		1450	0	98.5	Klebsiella variicola NL49	99.9	99.3						Klebsiella variicola		Klebsiella	Enterobacteriaceae	Enterobacterales	Gammaproteobacteria	Proteobacteria	Bacteria
300	msp_0234		1450	0	98.6	Klebsiella pneumoniae k967	99.8	99.2						Klebsiella variicola		Klebsiella	Enterobacteriaceae	Enterobacterales	Gammaproteobacteria	Proteobacteria	Bacteria
300	msp_0234		1450	0	98.5	Klebsiella pneumoniae k1527	99.8	99.3						Klebsiella variicola		Klebsiella	Enterobacteriaceae	Enterobacterales	Gammaproteobacteria	Proteobacteria	Bacteria
300	msp_0234		1450	0	98.5	Klebsiella pneumoniae VRCO0300	99.9	99.2						Klebsiella variicola		Klebsiella	Enterobacteriaceae	Enterobacterales	Gammaproteobacteria	Proteobacteria	Bacteria
300	msp_0234		1450	0	98.5	Klebsiella variicola MGH 40	99.9	99.2						Klebsiella variicola		Klebsiella	Enterobacteriaceae	Enterobacterales	Gammaproteobacteria	Proteobacteria	Bacteria
300	msp_0234		1450	0	98.5	Klebsiella variicola GJ1	99.9	99.2						Klebsiella variicola		Klebsiella	Enterobacteriaceae	Enterobacterales	Gammaproteobacteria	Proteobacteria	Bacteria
300	msp_0234		1450	0	98.5	Klebsiella variicola GJ2	99.9	99.2						Klebsiella variicola		Klebsiella	Enterobacteriaceae	Enterobacterales	Gammaproteobacteria	Proteobacteria	Bacteria
300	msp_0234		1450	0	98.5	Klebsiella variicola GJ3	99.9	99.2						Klebsiella variicola		Klebsiella	Enterobacteriaceae	Enterobacterales	Gammaproteobacteria	Proteobacteria	Bacteria
300	msp_0234		1450	0	98.4	Klebsiella pneumoniae VRCO0486	99.8	99.3						Klebsiella variicola		Klebsiella	Enterobacteriaceae	Enterobacterales	Gammaproteobacteria	Proteobacteria	Bacteria
300	msp_0234		1450	0	98.4	Klebsiella pneumoniae VRCO0296	99.9	99.2						Klebsiella variicola		Klebsiella	Enterobacteriaceae	Enterobacterales	Gammaproteobacteria	Proteobacteria	Bacteria
300	msp_0234		1450	0	98.4	Klebsiella variicola K2631	99.9	99.2						Klebsiella variicola		Klebsiella	Enterobacteriaceae	Enterobacterales	Gammaproteobacteria	Proteobacteria	Bacteria
300	msp_0234		1450	0	98.3	Klebsiella pneumoniae VRCO0242	99.9	99.3						Klebsiella variicola		Klebsiella	Enterobacteriaceae	Enterobacterales	Gammaproteobacteria	Proteobacteria	Bacteria
300	msp_0234		1450	0	98.3	Klebsiella pneumoniae k305	99.9	99.3						Klebsiella variicola		Klebsiella	Enterobacteriaceae	Enterobacterales	Gammaproteobacteria	Proteobacteria	Bacteria
300	msp_0234		1450	0	98.3	Klebsiella variicola BIDMC 61	99.9	99.3						Klebsiella variicola		Klebsiella	Enterobacteriaceae	Enterobacterales	Gammaproteobacteria	Proteobacteria	Bacteria
300	msp_0234		1450	0	98.3	Klebsiella pneumoniae VRCO0246	99.9	99.3						Klebsiella variicola		Klebsiella	Enterobacteriaceae	Enterobacterales	Gammaproteobacteria	Proteobacteria	Bacteria
300	msp_0234		1450	0	98.3	Klebsiella pneumoniae VRCO0244	99.9	99.3						Klebsiella variicola		Klebsiella	Enterobacteriaceae	Enterobacterales	Gammaproteobacteria	Proteobacteria	Bacteria
300	msp_0234		1450	0	98.3	Klebsiella pneumoniae CICC10011	99.9	99.3						Klebsiella variicola		Klebsiella	Enterobacteriaceae	Enterobacterales	Gammaproteobacteria	Proteobacteria	Bacteria
300	msp_0234		1450	0	98.4	Klebsiella variicola 6A2	99.7	99.3						Klebsiella variicola		Klebsiella	Enterobacteriaceae	Enterobacterales	Gammaproteobacteria	Proteobacteria	Bacteria
300	msp_0234		1450	0	98.4	Klebsiella variicola L18	99.8	99.2						Klebsiella variicola		Klebsiella	Enterobacteriaceae	Enterobacterales	Gammaproteobacteria	Proteobacteria	Bacteria
300	msp_0234		1450	0	98.4	Klebsiella pneumoniae B1	99.8	99.2						Klebsiella variicola		Klebsiella	Enterobacteriaceae	Enterobacterales	Gammaproteobacteria	Proteobacteria	Bacteria
300	msp_0234		1450	0	98.3	Klebsiella variicola MGH 80	99.8	99.3						Klebsiella variicola		Klebsiella	Enterobacteriaceae	Enterobacterales	Gammaproteobacteria	Proteobacteria	Bacteria
300	msp_0234		1450	0	98.3	Klebsiella variicola UCICRE 10	99.8	99.2						Klebsiella variicola		Klebsiella	Enterobacteriaceae	Enterobacterales	Gammaproteobacteria	Proteobacteria	Bacteria
300	msp_0234		1450	0	98.2	Klebsiella pneumoniae VRCO0243	99.8	99.3						Klebsiella variicola		Klebsiella	Enterobacteriaceae	Enterobacterales	Gammaproteobacteria	Proteobacteria	Bacteria
300	msp_0234		1450	0	98.2	Klebsiella pneumoniae GPKP	99.9	99.2						Klebsiella variicola		Klebsiella	Enterobacteriaceae	Enterobacterales	Gammaproteobacteria	Proteobacteria	Bacteria
300	msp_0234		1450	0	98.2	Klebsiella pneumoniae 223/14	99.9	99.2						Klebsiella variicola		Klebsiella	Enterobacteriaceae	Enterobacterales	Gammaproteobacteria	Proteobacteria	Bacteria
300	msp_0234		1450	0	98.1	Klebsiella pneumoniae k1154	99.9	99.3						Klebsiella variicola		Klebsiella	Enterobacteriaceae	Enterobacterales	Gammaproteobacteria	Proteobacteria	Bacteria
300	msp_0234		1450	0	98.2	Klebsiella pneumoniae VRCO0179	99.8	99.2						Klebsiella variicola		Klebsiella	Enterobacteriaceae	Enterobacterales	Gammaproteobacteria	Proteobacteria	Bacteria
300	msp_0234		1450	0	98.1	Klebsiella sp. HMSC22F09	99.8	99.3						Klebsiella variicola		Klebsiella	Enterobacteriaceae	Enterobacterales	Gammaproteobacteria	Proteobacteria	Bacteria
300	msp_0234		1450	0	98.1	Klebsiella variicola WCHKP19	99.9	99.2						Klebsiella variicola		Klebsiella	Enterobacteriaceae	Enterobacterales	Gammaproteobacteria	Proteobacteria	Bacteria
300	msp_0234		1450	0	98.1	Klebsiella variicola 1335_KPNE	99.9	99.2						Klebsiella variicola		Klebsiella	Enterobacteriaceae	Enterobacterales	Gammaproteobacteria	Proteobacteria	Bacteria
300	msp_0234		1450	0	98.1	Klebsiella pneumoniae KPN1481	99.7	99.3						Klebsiella variicola		Klebsiella	Enterobacteriaceae	Enterobacterales	Gammaproteobacteria	Proteobacteria	Bacteria
300	msp_0234		1450	0	98.1	Klebsiella pneumoniae k841	99.8	99.2						Klebsiella variicola		Klebsiella	Enterobacteriaceae	Enterobacterales	Gammaproteobacteria	Proteobacteria	Bacteria
300	msp_0234		1450	0	98.1	Klebsiella variicola 789_KVAR	99.8	99.2						Klebsiella variicola		Klebsiella	Enterobacteriaceae	Enterobacterales	Gammaproteobacteria	Proteobacteria	Bacteria
300	msp_0234		1450	0	97.9	Klebsiella pneumoniae CH4	99.9	99.3						Klebsiella variicola		Klebsiella	Enterobacteriaceae	Enterobacterales	Gammaproteobacteria	Proteobacteria	Bacteria
300	msp_0234		1450	0	97.9	Klebsiella variicola 780_KPNE	99.9	99.3						Klebsiella variicola		Klebsiella	Enterobacteriaceae	Enterobacterales	Gammaproteobacteria	Proteobacteria	Bacteria
300	msp_0234		1450	0	98	Klebsiella variicola 671_KVAR	99.8	99.2						Klebsiella variicola		Klebsiella	Enterobacteriaceae	Enterobacterales	Gammaproteobacteria	Proteobacteria	Bacteria
300	msp_0234		1450	0	97.9	Klebsiella sp. 1_1_55	99.8	99.3						Klebsiella variicola		Klebsiella	Enterobacteriaceae	Enterobacterales	Gammaproteobacteria	Proteobacteria	Bacteria
300	msp_0234		1450	0	97.9	Klebsiella variicola UBA694	99.8	99.3						Klebsiella variicola		Klebsiella	Enterobacteriaceae	Enterobacterales	Gammaproteobacteria	Proteobacteria	Bacteria
300	msp_0234		1450	0	97.9	Klebsiella variicola 836_KPNE	99.8	99.3						Klebsiella variicola		Klebsiella	Enterobacteriaceae	Enterobacterales	Gammaproteobacteria	Proteobacteria	Bacteria
300	msp_0234		1450	0	97.9	Klebsiella sp. KTE92	99.9	99.2						Klebsiella variicola		Klebsiella	Enterobacteriaceae	Enterobacterales	Gammaproteobacteria	Proteobacteria	Bacteria
300	msp_0234		1450	0	97.9	Klebsiella variicola MB351	99.9	99.1						Klebsiella variicola		Klebsiella	Enterobacteriaceae	Enterobacterales	Gammaproteobacteria	Proteobacteria	Bacteria
300	msp_0234		1450	0	97.9	Klebsiella pneumoniae k1309	99.7	99.2						Klebsiella variicola		Klebsiella	Enterobacteriaceae	Enterobacterales	Gammaproteobacteria	Proteobacteria	Bacteria
300	msp_0234		1450	0	97.9	Klebsiella variicola BZ19	99.7	99.2						Klebsiella variicola		Klebsiella	Enterobacteriaceae	Enterobacterales	Gammaproteobacteria	Proteobacteria	Bacteria
300	msp_0234		1450	0	97.6	Klebsiella variicola UCI 18	99.9	99.3						Klebsiella variicola		Klebsiella	Enterobacteriaceae	Enterobacterales	Gammaproteobacteria	Proteobacteria	Bacteria
300	msp_0234		1450	0	97.6	Klebsiella variicola 834_KPNE	99.8	99.3						Klebsiella variicola		Klebsiella	Enterobacteriaceae	Enterobacterales	Gammaproteobacteria	Proteobacteria	Bacteria
300	msp_0234		1450	0	97.6	Klebsiella variicola 837_KPNE	99.7	99.3						Klebsiella variicola		Klebsiella	Enterobacteriaceae	Enterobacterales	Gammaproteobacteria	Proteobacteria	Bacteria
300	msp_0234		1450	0	97.2	Klebsiella variicola 4880	99.9	99.3						Klebsiella variicola		Klebsiella	Enterobacteriaceae	Enterobacterales	Gammaproteobacteria	Proteobacteria	Bacteria
300	msp_0234		1450	0	97.4	Klebsiella variicola KP-21F	99.7	99.2						Klebsiella variicola		Klebsiella	Enterobacteriaceae	Enterobacterales	Gammaproteobacteria	Proteobacteria	Bacteria
300	msp_0234		1450	0	97.2	Klebsiella variicola 124_ECLO	99.7	99.3						Klebsiella variicola		Klebsiella	Enterobacteriaceae	Enterobacterales	Gammaproteobacteria	Proteobacteria	Bacteria
300	msp_0234		1450	0	97.2	Klebsiella variicola 833_KPNE	99.7	99.3						Klebsiella variicola		Klebsiella	Enterobacteriaceae	Enterobacterales	Gammaproteobacteria	Proteobacteria	Bacteria
300	msp_0234		1450	0	97.2	Klebsiella variicola 835_KPNE	99.6	99.3						Klebsiella variicola		Klebsiella	Enterobacteriaceae	Enterobacterales	Gammaproteobacteria	Proteobacteria	Bacteria
300	msp_0234		1450	0	97.2	Klebsiella variicola MGH92	99.6	99.2						Klebsiella variicola		Klebsiella	Enterobacteriaceae	Enterobacterales	Gammaproteobacteria	Proteobacteria	Bacteria
300	msp_0234		1450	0	97	Klebsiella variicola H39	99.7	99.3						Klebsiella variicola		Klebsiella	Enterobacteriaceae	Enterobacterales	Gammaproteobacteria	Proteobacteria	Bacteria
300	msp_0234		1450	0	97.1	Klebsiella variicola BIDMC118	99.4	99.3						Klebsiella variicola		Klebsiella	Enterobacteriaceae	Enterobacterales	Gammaproteobacteria	Proteobacteria	Bacteria
300	msp_0234		1450	0	96.8	Klebsiella pneumoniae BIDMC90	99.8	99.2						Klebsiella variicola		Klebsiella	Enterobacteriaceae	Enterobacterales	Gammaproteobacteria	Proteobacteria	Bacteria
300	msp_0234		1450	0	95.7	Klebsiella variicola 524_SBOY	99.9	99.2						Klebsiella variicola		Klebsiella	Enterobacteriaceae	Enterobacterales	Gammaproteobacteria	Proteobacteria	Bacteria
300	msp_0234		1450	0	96.1	Klebsiella variicola 2b2A	99.3	99.2						Klebsiella variicola		Klebsiella	Enterobacteriaceae	Enterobacterales	Gammaproteobacteria	Proteobacteria	Bacteria
300	msp_0234		1450	0	94.6	Klebsiella variicola CAG:634	99.4	99.7						Klebsiella variicola		Klebsiella	Enterobacteriaceae	Enterobacterales	Gammaproteobacteria	Proteobacteria	Bacteria
300	msp_0234		1450	0	94.4	Klebsiella variicola 521_SSON	99.6	99.2						Klebsiella variicola		Klebsiella	Enterobacteriaceae	Enterobacterales	Gammaproteobacteria	Proteobacteria	Bacteria
300	msp_0234		1450	0	94.1	Klebsiella variicola 1f2B	98.8	99.2						Klebsiella variicola		Klebsiella	Enterobacteriaceae	Enterobacterales	Gammaproteobacteria	Proteobacteria	Bacteria
300	msp_0234		1450	0	92.6	Klebsiella variicola 653_KVAR	99.7	99.2						Klebsiella variicola		Klebsiella	Enterobacteriaceae	Enterobacterales	Gammaproteobacteria	Proteobacteria	Bacteria
300	msp_0234		1450	0	91.6	Klebsiella variicola MGH 76	99.3	99.3						Klebsiella variicola		Klebsiella	Enterobacteriaceae	Enterobacterales	Gammaproteobacteria	Proteobacteria	Bacteria
300	msp_0234		1450	0	92.3	Klebsiella pneumoniae YH43	99.6	96.8						Klebsiella pneumoniae		Klebsiella	Enterobacteriaceae	Enterobacterales	Gammaproteobacteria	Proteobacteria	Bacteria
300	msp_0234		1450	0	92.1	Klebsiella variicola KvMx2	99.6	96.9						Klebsiella variicola		Klebsiella	Enterobacteriaceae	Enterobacterales	Gammaproteobacteria	Proteobacteria	Bacteria
20	msp_0235	3195	1096	0.4	98.3	[Clostridium] lactatifermentans DSM 14214	99	98	98.3	Anaerotignum lactatifermentans	99	98	species	Anaerotignum lactatifermentans	Type	Anaerotignum	Lachnospiraceae	Clostridiales	Clostridia	Firmicutes	Bacteria
20	msp_0235	3195	1096	0.3	97.8	Anaerotignum lactatifermentans An75	98.9	97.8	98.4	Anaerotignum lactatifermentans	99.4	98.3	species	Anaerotignum lactatifermentans		Anaerotignum	Lachnospiraceae	Clostridiales	Clostridia	Firmicutes	Bacteria
20	msp_0236	3193	1741	0	99.6	Clostridium sp. CAG:253	98.5	99.5	99.6	Clostridium sp. CAG:253	98.5	99.5	species	Clostridium sp. CAG:253		unclassified Clostridiales	unclassified Clostridiales	Clostridiales	Clostridia	Firmicutes	Bacteria
20	msp_0237	3181	1917	0	100	uncultured Blautia sp. 2789STDY5608836	99.7	99.6	100	Ruminococcus sp. CAG:60 / Blautia sp. 2789STDY5608836	99.7	99.6	species	Ruminococcus sp. CAG:60 / Blautia sp. 2789STDY5608836		Blautia	Lachnospiraceae	Clostridiales	Clostridia	Firmicutes	Bacteria
20	msp_0237	3181	1917	0	97.6	Ruminococcus sp. CAG:60	97.7	99.8	100	Ruminococcus sp. CAG:60 / Blautia sp. 2789STDY5608836	99.9	99.9	species	Ruminococcus sp. CAG:60 / Blautia sp. 2789STDY5608836		Blautia	Lachnospiraceae	Clostridiales	Clostridia	Firmicutes	Bacteria
20	msp_0238	3176	1476	0	99.9	Clostridium sp. CAG:277	98.8	99.7	99.9	Clostridium sp. 44_14 & CAG:277	99.8	99.8	species	Clostridium sp. 44_14 & CAG:277		unclassified Clostridiales	unclassified Clostridiales	Clostridiales	Clostridia	Firmicutes	Bacteria
20	msp_0238	3176	1476	0.8	97.6	Clostridium sp. 44_14	99	99.2	97.6	Clostridium sp. 44_14 & CAG:277	99	99.2	species	Clostridium sp. 44_14 & CAG:277		unclassified Clostridiales	unclassified Clostridiales	Clostridiales	Clostridia	Firmicutes	Bacteria
20	msp_0241	3163	1367	0	100	Ruminococcus lactaris CC59_002D	99.8	99.5	100	Ruminococcus lactaris	99.8	99.5	species	Ruminococcus lactaris		Ruminococcus	Ruminococcaceae	Clostridiales	Clostridia	Firmicutes	Bacteria
20	msp_0241	3163	1367	0	100	Ruminococcus lactaris ATCC 29176	99.6	99.5	100	Ruminococcus lactaris	99.8	99.7	species	Ruminococcus lactaris	Type	Ruminococcus	Ruminococcaceae	Clostridiales	Clostridia	Firmicutes	Bacteria
20	msp_0247	3122	1966	0.1	99.8	Bacteroides sp. CAG:462	98	99.1	99.8	Bacteroides sp. CAG:462	98	99.1	species	Bacteroides sp. CAG:462		Bacteroides	Bacteroidaceae	Bacteroidales	Bacteroidia	Bacteroidetes	Bacteria
20	msp_0248	3121	1822	4.4	77.3	Prevotella sp. UBA634	91.5	98.9	77.3	Prevotella sp. UBA634	91.5	98.9	species	Prevotella sp. UBA634		Prevotella	Prevotellaceae	Bacteroidales	Bacteroidia	Bacteroidetes	Bacteria
20	msp_0249	3118	1339	0.1	99.6	Firmicutes bacterium CAG:102 MGS:102	99.2	99	99.6	Firmicutes bacterium CAG:102	99.2	99	species	Firmicutes bacterium CAG:102		unclassified Firmicutes	unclassified Firmicutes	unclassified Firmicutes	unclassified Firmicutes	Firmicutes	Bacteria
20	msp_0251	3097	971	0	99.9	uncultured Coprococcus sp. 2789STDY5834838	99.6	99.4	100	Coprococcus comes	99.7	99.7	species	Coprococcus comes		Coprococcus	Lachnospiraceae	Clostridiales	Clostridia	Firmicutes	Bacteria
20	msp_0251	3097	971	0	100	Coprococcus comes 2789STDY5834866	99.5	99.3	100	Coprococcus comes	99.6	99.4	species	Coprococcus comes		Coprococcus	Lachnospiraceae	Clostridiales	Clostridia	Firmicutes	Bacteria
20	msp_0251	3097	971	0	99.9	Coprococcus comes 2789STDY5834962	99.5	99.3	100	Coprococcus comes	99.7	99.5	species	Coprococcus comes		Coprococcus	Lachnospiraceae	Clostridiales	Clostridia	Firmicutes	Bacteria
20	msp_0251	3097	971	0	99.8	Coprococcus comes 2789STDY5834913	99.5	99.3	100	Coprococcus comes	99.6	99.4	species	Coprococcus comes		Coprococcus	Lachnospiraceae	Clostridiales	Clostridia	Firmicutes	Bacteria
20	msp_0251	3097	971	0	100	Coprococcus comes 2789STDY5608832	99.4	99.2	100	Coprococcus comes	99.4	99.2	species	Coprococcus comes		Coprococcus	Lachnospiraceae	Clostridiales	Clostridia	Firmicutes	Bacteria
20	msp_0251	3097	971	0	99.5	Coprococcus comes CAG:19	98.7	99.4	100	Coprococcus comes	99.7	99.7	species	Coprococcus comes		Coprococcus	Lachnospiraceae	Clostridiales	Clostridia	Firmicutes	Bacteria
20	msp_0251	3097	971	0	97	Coprococcus comes ATCC 27758	99.6	99.3	100	Coprococcus comes	99.7	99.6	species	Coprococcus comes	Type	Coprococcus	Lachnospiraceae	Clostridiales	Clostridia	Firmicutes	Bacteria
20	msp_0252	3092	1971	0	99.9	Prevotella sp. KHD1	99.2	98.6	100	Prevotella sp. KHD1 & AG:487_50_53 & CAG:487	99.4	98.9	species	Prevotella sp. KHD1 & AG:487_50_53 & CAG:487		Prevotella	Prevotellaceae	Bacteroidales	Bacteroidia	Bacteroidetes	Bacteria
20	msp_0252	3092	1971	0.1	99.9	Prevotella sp. AG:487_50_53	99.2	98.6	99.9	Prevotella sp. KHD1 & AG:487_50_53 & CAG:487	99.2	98.6	species	Prevotella sp. KHD1 & AG:487_50_53 & CAG:487		Prevotella	Prevotellaceae	Bacteroidales	Bacteroidia	Bacteroidetes	Bacteria
20	msp_0252	3092	1971	0	99.6	Prevotella sp. CAG:487	96.2	99	100	Prevotella sp. KHD1 & AG:487_50_53 & CAG:487	99.6	99.3	species	Prevotella sp. KHD1 & AG:487_50_53 & CAG:487		Prevotella	Prevotellaceae	Bacteroidales	Bacteroidia	Bacteroidetes	Bacteria
20	msp_0253	3090	1432	0	100	Bacteroides sp. CAG:770	98.5	99.4	100	Bacteroides sp. CAG:770	98.5	99.4	species	Bacteroides sp. CAG:770		Bacteroides	Bacteroidaceae	Bacteroidales	Bacteroidia	Bacteroidetes	Bacteria
20	msp_0254	3089	1487	0	100	Ruminococcus callidus ATCC 27760	98.7	99.2	100	Ruminococcus callidus	98.7	99.2	species	Ruminococcus callidus	Type	Ruminococcus	Ruminococcaceae	Clostridiales	Clostridia	Firmicutes	Bacteria
20	msp_0255	3084	780	0	100	Bifidobacterium adolescentis 22L	99.7	99.4	100	Bifidobacterium adolescentis	99.9	99.7	species	Bifidobacterium adolescentis		Bifidobacterium	Bifidobacteriaceae	Bifidobacteriales	Actinobacteria	Actinobacteria	Bacteria
20	msp_0255	3084	780	0	100	Bifidobacterium adolescentis BBMN23	99.6	99.4	100	Bifidobacterium adolescentis	99.9	99.7	species	Bifidobacterium adolescentis		Bifidobacterium	Bifidobacteriaceae	Bifidobacteriales	Actinobacteria	Actinobacteria	Bacteria
20	msp_0255	3084	780	0	99.9	Bifidobacterium adolescentis ATCC 15703	99.6	99.4	100	Bifidobacterium adolescentis	99.9	99.8	species	Bifidobacterium adolescentis	Type	Bifidobacterium	Bifidobacteriaceae	Bifidobacteriales	Actinobacteria	Actinobacteria	Bacteria
20	msp_0255	3084	780	0	92.2	Bifidobacterium adolescentis Km 4	99.8	99.4	100	Bifidobacterium adolescentis	99.9	99.7	species	Bifidobacterium adolescentis		Bifidobacterium	Bifidobacteriaceae	Bifidobacteriales	Actinobacteria	Actinobacteria	Bacteria
20	msp_0255	3084	780	0	90.6	Bifidobacterium adolescentis AD2-8	99.7	99.4	100	Bifidobacterium adolescentis	99.9	99.8	species	Bifidobacterium adolescentis		Bifidobacterium	Bifidobacteriaceae	Bifidobacteriales	Actinobacteria	Actinobacteria	Bacteria
20	msp_0255	3084	780	0	89.6	Bifidobacterium adolescentis 487B	99.8	99.5	100	Bifidobacterium adolescentis	99.9	99.8	species	Bifidobacterium adolescentis		Bifidobacterium	Bifidobacteriaceae	Bifidobacteriales	Actinobacteria	Actinobacteria	Bacteria
20	msp_0255	3084	780	0	89.5	Bifidobacterium adolescentis 42B	99.8	99.4	100	Bifidobacterium adolescentis	99.9	99.7	species	Bifidobacterium adolescentis		Bifidobacterium	Bifidobacteriaceae	Bifidobacteriales	Actinobacteria	Actinobacteria	Bacteria
20	msp_0255	3084	780	0	89.2	Bifidobacterium adolescentis LMG 18897	99.8	99.4	100	Bifidobacterium adolescentis	99.9	99.8	species	Bifidobacterium adolescentis		Bifidobacterium	Bifidobacteriaceae	Bifidobacteriales	Actinobacteria	Actinobacteria	Bacteria
20	msp_0255	3084	780	0	88.2	Bifidobacterium stercoris JCM 15918	99.8	99.4	100	Bifidobacterium adolescentis	99.9	99.8	species	Bifidobacterium adolescentis		Bifidobacterium	Bifidobacteriaceae	Bifidobacteriales	Actinobacteria	Actinobacteria	Bacteria
20	msp_0255	3084	780	0	88.1	Bifidobacterium adolescentis LMG 10734	99.7	99.5	100	Bifidobacterium adolescentis	99.9	99.8	species	Bifidobacterium adolescentis		Bifidobacterium	Bifidobacteriaceae	Bifidobacteriales	Actinobacteria	Actinobacteria	Bacteria
20	msp_0255	3084	780	0	87.3	Bifidobacterium adolescentis AL46-2	99.8	99.4	100	Bifidobacterium adolescentis	99.9	99.8	species	Bifidobacterium adolescentis		Bifidobacterium	Bifidobacteriaceae	Bifidobacteriales	Actinobacteria	Actinobacteria	Bacteria
20	msp_0255	3084	780	0	87.1	Bifidobacterium adolescentis AL12-4	99.8	99.4	100	Bifidobacterium adolescentis	99.9	99.8	species	Bifidobacterium adolescentis		Bifidobacterium	Bifidobacteriaceae	Bifidobacteriales	Actinobacteria	Actinobacteria	Bacteria
20	msp_0255	3084	780	0	86.3	Bifidobacterium adolescentis AL46-7	99.8	99.4	100	Bifidobacterium adolescentis	99.9	99.8	species	Bifidobacterium adolescentis		Bifidobacterium	Bifidobacteriaceae	Bifidobacteriales	Actinobacteria	Actinobacteria	Bacteria
20	msp_0255	3084	780	0	83.8	Bifidobacterium adolescentis 70B	99.8	99.4	100	Bifidobacterium adolescentis	99.9	99.7	species	Bifidobacterium adolescentis		Bifidobacterium	Bifidobacteriaceae	Bifidobacteriales	Actinobacteria	Actinobacteria	Bacteria
20	msp_0255	3084	780	0	82.2	Bifidobacterium adolescentis 703B	99.8	99.4	100	Bifidobacterium adolescentis	99.9	99.8	species	Bifidobacterium adolescentis		Bifidobacterium	Bifidobacteriaceae	Bifidobacteriales	Actinobacteria	Actinobacteria	Bacteria
20	msp_0255	3084	780	0	81.8	Bifidobacterium adolescentis 1892B	99.8	99.5	100	Bifidobacterium adolescentis	99.9	99.7	species	Bifidobacterium adolescentis		Bifidobacterium	Bifidobacteriaceae	Bifidobacteriales	Actinobacteria	Actinobacteria	Bacteria
20	msp_0255	3084	780	0	81.3	Bifidobacterium adolescentis LMG 10733	99.7	99.5	100	Bifidobacterium adolescentis	99.9	99.8	species	Bifidobacterium adolescentis		Bifidobacterium	Bifidobacteriaceae	Bifidobacteriales	Actinobacteria	Actinobacteria	Bacteria
20	msp_0255	3084	780	0	78.3	Bifidobacterium adolescentis LMG 11579	99.7	99.3	100	Bifidobacterium adolescentis	99.9	99.8	species	Bifidobacterium adolescentis		Bifidobacterium	Bifidobacteriaceae	Bifidobacteriales	Actinobacteria	Actinobacteria	Bacteria
20	msp_0255	3084	780	0	73.7	Bifidobacterium adolescentis L2-32	99.8	99.5	100	Bifidobacterium adolescentis	99.9	99.8	species	Bifidobacterium adolescentis		Bifidobacterium	Bifidobacteriaceae	Bifidobacteriales	Actinobacteria	Actinobacteria	Bacteria
20	msp_0255	3084	780	0	71.3	Bifidobacterium adolescentis CAG:119	99.7	99.5	100	Bifidobacterium adolescentis	99.9	99.8	species	Bifidobacterium adolescentis		Bifidobacterium	Bifidobacteriaceae	Bifidobacteriales	Actinobacteria	Actinobacteria	Bacteria
20	msp_0256	3080	2229	0	99.8	Parabacteroides sp. SN4	99.6	99.6	99.8	Parabacteroides sp. SN4	99.6	99.6	species	Parabacteroides sp. SN4		Parabacteroides	Tannerellaceae	Bacteroidales	Bacteroidia	Bacteroidetes	Bacteria
20	msp_0258	3065	1919	0.1	99.8	Fusobacterium ulcerans 12-1B	99.6	99.3	99.9	Fusobacterium ulcerans	99.9	99.5	species	Fusobacterium ulcerans		Fusobacterium	Fusobacteriaceae	Fusobacteriales	Fusobacteriia	Fusobacteria	Bacteria
20	msp_0258	3065	1919	0.7	97.9	Fusobacterium ulcerans ATCC 49185	99.7	99.2	97.9	Fusobacterium ulcerans	99.7	99.2	species	Fusobacterium ulcerans	Type	Fusobacterium	Fusobacteriaceae	Fusobacteriales	Fusobacteriia	Fusobacteria	Bacteria
20	msp_0262	3054	1805	0.2	99.6	Firmicutes bacterium CAG:137	92	99.7	99.6	Firmicutes bacterium CAG:137	92	99.7	species	Firmicutes bacterium CAG:137		unclassified Firmicutes	unclassified Firmicutes	unclassified Firmicutes	unclassified Firmicutes	Firmicutes	Bacteria
20	msp_0263	3051	1655	0.1	99.9	Eubacterium sp. CAG:180	99.1	98.8	99.9	Eubacterium sp. CAG:180	99.1	98.8	species	Eubacterium sp. CAG:180		Eubacterium	Eubacteriaceae	Clostridiales	Clostridia	Firmicutes	Bacteria
20	msp_0264	3045	1868	0	99.9	Clostridium sp. CAG:510	98.9	99.6	99.9	Clostridium sp. CAG:510	98.9	99.6	species	Clostridium sp. CAG:510		unclassified Clostridiales	unclassified Clostridiales	Clostridiales	Clostridia	Firmicutes	Bacteria
20	msp_0265	3037	2308	0	100	Clostridiales bacterium VE202-14	99.9	99.8	100	Sellimonas intestinalis == Drancourtella massiliensis	100	99.9	species	Sellimonas intestinalis == Drancourtella massiliensis		Sellimonas	Lachnospiraceae	Clostridiales	Clostridia	Firmicutes	Bacteria
20	msp_0265	3037	2308	0	100	Sellimonas intestinalis BR72	99.8	99.7	100	Sellimonas intestinalis == Drancourtella massiliensis	100	99.8	species	Sellimonas intestinalis == Drancourtella massiliensis	Type	Sellimonas	Lachnospiraceae	Clostridiales	Clostridia	Firmicutes	Bacteria
20	msp_0265	3037	2308	0	100	Ruminococcus sp. DSM 100440	99.8	99.7	100	Sellimonas intestinalis == Drancourtella massiliensis	100	99.8	species	Sellimonas intestinalis == Drancourtella massiliensis		Sellimonas	Lachnospiraceae	Clostridiales	Clostridia	Firmicutes	Bacteria
20	msp_0265	3037	2308	0.4	99	Drancourtella massiliensis GD1	99.8	99.5	99	Sellimonas intestinalis == Drancourtella massiliensis	99.8	99.5	species	Sellimonas intestinalis == Drancourtella massiliensis	Type	Sellimonas	Lachnospiraceae	Clostridiales	Clostridia	Firmicutes	Bacteria
20	msp_0266	3035	718	0.3	99.3	Prevotella stercorea DSM 18206	99	98.1	99.3	Prevotella stercorea	99	98.1	species	Prevotella stercorea	Type	Prevotella	Prevotellaceae	Bacteroidales	Bacteroidia	Bacteroidetes	Bacteria
20	msp_0266	3035	718	0	99.9	Prevotella stercorea CAG:629	97.4	98.4	100	Prevotella stercorea	99.4	98.6	species	Prevotella stercorea		Prevotella	Prevotellaceae	Bacteroidales	Bacteroidia	Bacteroidetes	Bacteria
20	msp_0267	3029	2104	0.4	97.6	Flavonifractor sp. An10	98.8	97.5	97.6	Flavonifractor sp. An10	98.8	97.5	species	Flavonifractor sp. An10		Flavonifractor	unclassified Clostridiales	Clostridiales	Clostridia	Firmicutes	Bacteria
20	msp_0268	3029	1347	0	100	Eubacterium sp. CAG:251	99.4	99.2	100	Eubacterium sp. CAG:251 / Clostridium sp. A254.MGS-251	99.8	99.4	species	Eubacterium sp. CAG:251 / Clostridium sp. A254.MGS-251		unclassified Clostridiales	unclassified Clostridiales	Clostridiales	Clostridia	Firmicutes	Bacteria
20	msp_0268	3029	1347	0	99.9	Carnobacterium sp. N15.MGS-251	99.5	99.1	99.9	Eubacterium sp. CAG:251 / Clostridium sp. A254.MGS-251	99.7	99.3	species	Eubacterium sp. CAG:251 / Clostridium sp. A254.MGS-251		unclassified Clostridiales	unclassified Clostridiales	Clostridiales	Clostridia	Firmicutes	Bacteria
20	msp_0268	3029	1347	0.1	99.9	Clostridium sp. A254.MGS-251	99.5	98.6	99.9	Eubacterium sp. CAG:251 / Clostridium sp. A254.MGS-251	99.5	98.6	species	Eubacterium sp. CAG:251 / Clostridium sp. A254.MGS-251		unclassified Clostridiales	unclassified Clostridiales	Clostridiales	Clostridia	Firmicutes	Bacteria
20	msp_0269	3022	2734	0	100	Erysipelotrichaceae bacterium 3_1_53	99.9	99.9	100	Erysipelotrichaceae bacterium 3_1_53	99.9	99.9	species	Erysipelotrichaceae bacterium 3_1_53		unclassified Erysipelotrichaceae	Erysipelotrichaceae	Erysipelotrichales	Erysipelotrichia	Firmicutes	Bacteria
20	msp_0270	3014	2598	0.3	99.1	Cloacibacillus porcorum CL-84	99.5	98.7	99.1	Cloacibacillus porcorum	99.5	98.7	species	Cloacibacillus porcorum	Type	Cloacibacillus	Synergistaceae	Synergistales	Synergistia	Synergistetes	Bacteria
20	msp_0271	3008	1310	0	99.8	Sutterella wadsworthensis 2_1_59BFAA	99.4	99.4	100	Sutterella wadsworthensis 2	99.6	99.6	species	Sutterella wadsworthensis 2		Sutterella	Sutterellaceae	Burkholderiales	Betaproteobacteria	Proteobacteria	Bacteria
20	msp_0271	3008	1310	0	100	Sutterella sp. KLE1602	98.9	99.4	100	Sutterella wadsworthensis 2	99.4	99.5	species	Sutterella wadsworthensis 2		Sutterella	Sutterellaceae	Burkholderiales	Betaproteobacteria	Proteobacteria	Bacteria
20	msp_0271	3008	1310	0.4	99.5	Sutterella sp. 63_29	99	99.3	99.5	Sutterella wadsworthensis 2	99	99.3	species	Sutterella wadsworthensis 2		Sutterella	Sutterellaceae	Burkholderiales	Betaproteobacteria	Proteobacteria	Bacteria
20	msp_0272	3002	2035	0.8	98.3	Ruminococcus sp. CAG:330	97.9	99.1	98.3	Ruminococcus sp. CAG:330	97.9	99.1	species	Ruminococcus sp. CAG:330		Ruminococcus	Ruminococcaceae	Clostridiales	Clostridia	Firmicutes	Bacteria
20	msp_0274	2999	1460	0	99.8	Clostridium sp. CAG:217	98.1	98.3	99.8	Clostridium sp. CAG:217	98.1	98.3	species	Clostridium sp. CAG:217		unclassified Clostridiales	unclassified Clostridiales	Clostridiales	Clostridia	Firmicutes	Bacteria
20	msp_0275	2987	1536	0	100	uncultured Ruminococcus sp. 2789STDY5834934	99.7	99.1	100	Ruminococcus sp. 37_24 & sp. 2789STDY5834934	99.8	99.4	species	Ruminococcus sp. 37_24 & sp. 2789STDY5834934		Ruminococcus	Ruminococcaceae	Clostridiales	Clostridia	Firmicutes	Bacteria
20	msp_0275	2987	1536	0	87.1	Ruminococcus sp. 37_24	99.5	99.2	87.1	Ruminococcus sp. 37_24 & sp. 2789STDY5834934	99.5	99.2	species	Ruminococcus sp. 37_24 & sp. 2789STDY5834934		Ruminococcus	Ruminococcaceae	Clostridiales	Clostridia	Firmicutes	Bacteria
20	msp_0276	2986	1183	0	100	Alistipes ihumii AP11	99.8	99.2	100	Alistipes ihumii	99.8	99.2	species	Alistipes ihumii	Type	Alistipes	Rikenellaceae	Bacteroidales	Bacteroidia	Bacteroidetes	Bacteria
20	msp_0278	2980	2169	0.1	99.9	Fusobacterium sp. HMSC073F01	99.2	99.3	99.9	Fusobacterium varium	99.2	99.3	species	Fusobacterium varium		Fusobacterium	Fusobacteriaceae	Fusobacteriales	Fusobacteriia	Fusobacteria	Bacteria
20	msp_0278	2980	2169	0.1	98.6	Fusobacterium varium ATCC 27725	99.9	99.5	99.9	Fusobacterium varium	99.9	99.6	species	Fusobacterium varium	Type	Fusobacterium	Fusobacteriaceae	Fusobacteriales	Fusobacteriia	Fusobacteria	Bacteria
20	msp_0279	2979	1663	0	100	uncultured Ruminococcus sp. 2789STDY5834969	99.6	99.1	100	Clostridium sp. CAG:352 / Ruminicoccus sp. 2789STDY5834969 & sp. 2789STDY5608859	99.7	99.2	species	Clostridium sp. CAG:352 / Ruminicoccus sp. 2789STDY5834969 & sp. 2789STDY5608859		unclassified Clostridiales	unclassified Clostridiales	Clostridiales	Clostridia	Firmicutes	Bacteria
20	msp_0279	2979	1663	0	100	uncultured Ruminococcus sp. 2789STDY5608859	99.6	99.1	100	Clostridium sp. CAG:352 / Ruminicoccus sp. 2789STDY5834969 & sp. 2789STDY5608859	99.6	99.1	species	Clostridium sp. CAG:352 / Ruminicoccus sp. 2789STDY5834969 & sp. 2789STDY5608859		unclassified Clostridiales	unclassified Clostridiales	Clostridiales	Clostridia	Firmicutes	Bacteria
20	msp_0279	2979	1663	0	99.9	Clostridium sp. CAG:352	99.2	99.1	99.9	Clostridium sp. CAG:352 / Ruminicoccus sp. 2789STDY5834969 & sp. 2789STDY5608859	99.2	99.1	species	Clostridium sp. CAG:352 / Ruminicoccus sp. 2789STDY5834969 & sp. 2789STDY5608859		unclassified Clostridiales	unclassified Clostridiales	Clostridiales	Clostridia	Firmicutes	Bacteria
20	msp_0283	2969	1841	0.1	99.9	Butyrivibrio sp. CAG:318	99.3	99.7	99.9	Butyrivibrio sp. CAG:318	99.3	99.7	species	Butyrivibrio sp. CAG:318		Butyrivibrio	Lachnospiraceae	Clostridiales	Clostridia	Firmicutes	Bacteria
20	msp_0284	2969	1643	0	100	Desulfovibrio sp. 3_1_syn3	99.8	99.4	100	Desulfovibrio fairfieldensis	99.9	99.7	species	Desulfovibrio fairfieldensis		Desulfovibrio	Desulfovibrionaceae	Desulfovibrionales	Deltaproteobacteria	Proteobacteria	Bacteria
20	msp_0284	2969	1643	0	100	Desulfovibrio sp. 6_1_46AFAA	99.8	99.2	100	Desulfovibrio fairfieldensis	99.9	99.5	species	Desulfovibrio fairfieldensis		Desulfovibrio	Desulfovibrionaceae	Desulfovibrionales	Deltaproteobacteria	Proteobacteria	Bacteria
20	msp_0284	2969	1643	0.1	99.9	Desulfovibrio fairfieldensis CCUG 45958	99.6	98.8	99.9	Desulfovibrio fairfieldensis	99.6	98.8	species	Desulfovibrio fairfieldensis	Type	Desulfovibrio	Desulfovibrionaceae	Desulfovibrionales	Deltaproteobacteria	Proteobacteria	Bacteria
20	msp_0286	2358	1307	0	99.9	Enorma massiliensis An70	99.3	98.1	100	Enorma massiliensis	99.8	98.6	species	Enorma massiliensis		Enorma	Coriobacteriaceae	Coriobacteriales	Coriobacteriia	Actinobacteria	Bacteria
20	msp_0286	2358	1307	0	99.7	Enorma massiliensis phI	99.2	98.1	100	Enorma massiliensis	99.6	98.4	species	Enorma massiliensis	Type	Enorma	Coriobacteriaceae	Coriobacteriales	Coriobacteriia	Actinobacteria	Bacteria
20	msp_0286	2358	1307	0	99	uncultured Collinsella sp. 2789STDY5834849	99.3	98.1	100	Enorma massiliensis	99.8	98.7	species	Enorma massiliensis		Enorma	Coriobacteriaceae	Coriobacteriales	Coriobacteriia	Actinobacteria	Bacteria
20	msp_0286	2358	1307	0.1	99.8	Collinsella sp. CAG:398	97.9	98.1	99.8	Enorma massiliensis	97.9	98.1	species	Enorma massiliensis		Enorma	Coriobacteriaceae	Coriobacteriales	Coriobacteriia	Actinobacteria	Bacteria
20	msp_0289	2951	1255	0	99.9	Eubacterium ramulus 2789STDY5608891	99.7	99.3	100	Eubacterium ramulus	99.9	99.4	species	Eubacterium ramulus		Eubacterium	Eubacteriaceae	Clostridiales	Clostridia	Firmicutes	Bacteria
20	msp_0289	2951	1255	0.1	99.8	Eubacterium ramulus ATCC 29099	99.5	99.2	99.8	Eubacterium ramulus	99.5	99.2	species	Eubacterium ramulus	Type	Eubacterium	Eubacteriaceae	Clostridiales	Clostridia	Firmicutes	Bacteria
20	msp_0289	2951	1255	0	99.4	Roseburia sp. CAG:50	98.7	99.4	100	Eubacterium ramulus	99.9	99.6	species	Eubacterium ramulus		Eubacterium	Eubacteriaceae	Clostridiales	Clostridia	Firmicutes	Bacteria
20	msp_0291	2945	975	0	100	Faecalibacterium prausnitzii A2-165	98.7	98.4	100	Faecalibacterium prausnitzii 1 (A2-165)	99.2	98.6	species	Faecalibacterium prausnitzii 1 (A2-165)	Type	Faecalibacterium	Ruminococcaceae	Clostridiales	Clostridia	Firmicutes	Bacteria
20	msp_0291	2945	975	0	99.9	uncultured Faecalibacterium sp. 2789STDY5608820	98.5	98.3	99.9	Faecalibacterium prausnitzii 1 (A2-165)	98.5	98.3	species	Faecalibacterium prausnitzii 1 (A2-165)		Faecalibacterium	Ruminococcaceae	Clostridiales	Clostridia	Firmicutes	Bacteria
20	msp_0292	2945	556	0.2	99.8	Clostridium sp. CAG:492	98.5	98.6	99.8	Clostridium sp. CAG:492	98.5	98.6	species	Clostridium sp. CAG:492		unclassified Clostridiales	unclassified Clostridiales	Clostridiales	Clostridia	Firmicutes	Bacteria
20	msp_0294	2936	761	0	100	Alistipes sp. CAG:514	97.7	99.6	100	Alistipes sp. CAG:514	97.7	99.6	species	Alistipes sp. CAG:514		Alistipes	Rikenellaceae	Bacteroidales	Bacteroidia	Bacteroidetes	Bacteria
20	msp_0295	2929	1939	0.1	99.4	Roseburia sp. CAG:303	97.4	99.4	99.4	Roseburia sp. CAG:303	97.4	99.4	species	Roseburia sp. CAG:303		Roseburia	Lachnospiraceae	Clostridiales	Clostridia	Firmicutes	Bacteria
20	msp_0296	2928	926	0.2	98.1	Firmicutes bacterium CAG:176	97.5	98.4	98.1	Firmicutes bacterium CAG:176	97.5	98.4	species	Firmicutes bacterium CAG:176		unclassified Firmicutes	unclassified Firmicutes	unclassified Firmicutes	unclassified Firmicutes	Firmicutes	Bacteria
20	msp_0297	2923	774	0	100	Dorea longicatena 2789STDY5834961	99.6	99.5	100	Dorea longicatena 1	99.8	99.8	species	Dorea longicatena 1		Dorea	Lachnospiraceae	Clostridiales	Clostridia	Firmicutes	Bacteria
20	msp_0297	2923	774	0	100	Dorea longicatena 2789STDY5608866	99.6	99.5	100	Dorea longicatena 1	99.7	99.7	species	Dorea longicatena 1		Dorea	Lachnospiraceae	Clostridiales	Clostridia	Firmicutes	Bacteria
20	msp_0297	2923	774	0.1	99.9	Dorea longicatena 2789STDY5608851	99.6	99.5	99.9	Dorea longicatena 1	99.6	99.5	species	Dorea longicatena 1		Dorea	Lachnospiraceae	Clostridiales	Clostridia	Firmicutes	Bacteria
20	msp_0297	2923	774	0	99.9	Dorea longicatena DSM 13814	99.4	99.5	100	Dorea longicatena 1	99.8	99.7	species	Dorea longicatena 1	Type	Dorea	Lachnospiraceae	Clostridiales	Clostridia	Firmicutes	Bacteria
20	msp_0297	2923	774	0	99.7	Dorea longicatena CAG:42	99	99.6	100	Dorea longicatena 1	99.8	99.8	species	Dorea longicatena 1		Dorea	Lachnospiraceae	Clostridiales	Clostridia	Firmicutes	Bacteria
20	msp_0297	2923	774	0	98.8	Dorea longicatena 2789STDY5834867	93.1	99.6	100	Dorea longicatena 1	99.8	99.8	species	Dorea longicatena 1		Dorea	Lachnospiraceae	Clostridiales	Clostridia	Firmicutes	Bacteria
20	msp_0298	2919	1862	0	99.8	Clostridium sp. M62/1	99.5	99.5	100	Clostridium saccharolyticum 2	99.9	99.8	species	Clostridium saccharolyticum 2		Lachnoclostridium	Lachnospiraceae	Clostridiales	Clostridia	Firmicutes	Bacteria
20	msp_0298	2919	1862	0	99.8	[Clostridium] saccharolyticum An168	99.6	99.4	100	Clostridium saccharolyticum 2	99.9	99.8	species	Clostridium saccharolyticum 2		Lachnoclostridium	Lachnospiraceae	Clostridiales	Clostridia	Firmicutes	Bacteria
20	msp_0298	2919	1862	0.3	99.4	[Clostridium] cf. saccharolyticum K10	98.7	99.4	99.4	Clostridium saccharolyticum 2	98.7	99.4	species	Clostridium saccharolyticum 2		Lachnoclostridium	Lachnospiraceae	Clostridiales	Clostridia	Firmicutes	Bacteria
20	msp_0298	2919	1862	0	99.8	Clostridium sp. CAG:149	96.3	99.5	100	Clostridium saccharolyticum 2	99.6	99.6	species	Clostridium saccharolyticum 2		Lachnoclostridium	Lachnospiraceae	Clostridiales	Clostridia	Firmicutes	Bacteria
20	msp_0300	2916	2644	0.2	99.5	Barnesiella sp. An22	99.6	99	99.5	Barnesiella sp. An22	99.6	99	species	Barnesiella sp. An22		Barnesiella	Barnesiellaceae	Bacteroidales	Bacteroidia	Bacteroidetes	Bacteria
20	msp_0302	2905	622	0	99.8	Firmicutes bacterium CAG:110	97.5	98.1	99.8	Firmicutes bacterium CAG:110	97.5	98.1	species	Firmicutes bacterium CAG:110		unclassified Firmicutes	unclassified Firmicutes	unclassified Firmicutes	unclassified Firmicutes	Firmicutes	Bacteria
20	msp_0303	2901	743	0	99.7	Veillonella sp. 6_1_27	99.7	98.2	100	Veillonella parvula	99.8	99.2	species	Veillonella parvula		Veillonella	Veillonellaceae	Veillonellales	Negativicutes	Firmicutes	Bacteria
20	msp_0303	2901	743	0	99.9	Veillonella parvula ATCC 17745	99.7	97.9	100	Veillonella parvula	99.8	98.9	species	Veillonella parvula		Veillonella	Veillonellaceae	Veillonellales	Negativicutes	Firmicutes	Bacteria
20	msp_0303	2901	743	0	99.9	Veillonella parvula UTDB1-3	99.7	97.8	99.9	Veillonella parvula	99.8	98.4	species	Veillonella parvula		Veillonella	Veillonellaceae	Veillonellales	Negativicutes	Firmicutes	Bacteria
20	msp_0303	2901	743	0	99.6	Veillonella parvula ACS-068-V-Sch12	99.7	97.9	100	Veillonella parvula	99.8	99.1	species	Veillonella parvula		Veillonella	Veillonellaceae	Veillonellales	Negativicutes	Firmicutes	Bacteria
20	msp_0303	2901	743	0	99.5	Veillonella parvula HSIVP1	99.5	97.8	100	Veillonella parvula	99.8	98.9	species	Veillonella parvula		Veillonella	Veillonellaceae	Veillonellales	Negativicutes	Firmicutes	Bacteria
20	msp_0303	2901	743	0	99.3	Veillonella sp. 3_1_44	99.7	97.8	100	Veillonella parvula	99.8	98.7	species	Veillonella parvula		Veillonella	Veillonellaceae	Veillonellales	Negativicutes	Firmicutes	Bacteria
20	msp_0303	2901	743	0	98.9	Veillonella parvula DSM 2008	99.7	97.4	99.3	Veillonella parvula	99.7	97.8	species	Veillonella parvula	Type	Veillonella	Veillonellaceae	Veillonellales	Negativicutes	Firmicutes	Bacteria
20	msp_0303	2901	743	0	98.9	Veillonella parvula NCTC11810	99.6	97.4	99.3	Veillonella parvula	99.7	97.8	species	Veillonella parvula	Type	Veillonella	Veillonellaceae	Veillonellales	Negativicutes	Firmicutes	Bacteria
20	msp_0303	2901	743	0	99.2	Veillonella dispar DORA_11	98.6	97.9	100	Veillonella parvula	99.8	99	species	Veillonella parvula		Veillonella	Veillonellaceae	Veillonellales	Negativicutes	Firmicutes	Bacteria
20	msp_0303	2901	743	0	98	Veillonella parvula DNF00876	99.5	97.5	100	Veillonella parvula	99.8	99.1	species	Veillonella parvula		Veillonella	Veillonellaceae	Veillonellales	Negativicutes	Firmicutes	Bacteria
20	msp_0305	2895	1431	0.1	99.8	Firmicutes bacterium CAG:145	98.7	98.5	99.8	Firmicutes bacterium CAG:145	98.7	98.5	species	Firmicutes bacterium CAG:145		unclassified Firmicutes	unclassified Firmicutes	unclassified Firmicutes	unclassified Firmicutes	Firmicutes	Bacteria
20	msp_0308	2887	1748	0	100	Alistipes indistinctus YIT 12060	99.8	99.5	100	Alistipes indistinctus	99.8	99.5	species	Alistipes indistinctus	Type	Alistipes	Rikenellaceae	Bacteroidales	Bacteroidia	Bacteroidetes	Bacteria
20	msp_0311	2872	2223	0	99.6	Clostridium sp. CAG:411	98.5	99.4	99.6	Clostridium sp. CAG:411	98.5	99.4	species	Clostridium sp. CAG:411		unclassified Clostridiales	unclassified Clostridiales	Clostridiales	Clostridia	Firmicutes	Bacteria
20	msp_0314	2851	1805	0	100	Faecalibacterium prausnitzii 2789STDY5834930	99.4	99.2	100	Faecalibacterium prausnitzii 7	99.4	99.2	species	Faecalibacterium prausnitzii 7		Faecalibacterium	Ruminococcaceae	Clostridiales	Clostridia	Firmicutes	Bacteria
20	msp_0315	2848	1876	1	91.4	Ruminococcus sp. UNK.MGS-30	99.4	99.3	91.4	Ruminococcus sp. UNK.MGS-30	99.4	99.3	species	Ruminococcus sp. UNK.MGS-30		Ruminococcus	Ruminococcaceae	Clostridiales	Clostridia	Firmicutes	Bacteria
20	msp_0317	2842	1250	0	100	Bacteroides sp. CAG:545	98.1	99.1	100	Bacteroides sp. CAG:545	98.1	99.1	species	Bacteroides sp. CAG:545		Bacteroides	Bacteroidaceae	Bacteroidales	Bacteroidia	Bacteroidetes	Bacteria
20	msp_0318	2841	1047	0	99.8	Brachyspira sp. CAG:484	99.4	99.1	99.8	Brachyspira sp. CAG:484	99.4	99.1	species	Brachyspira sp. CAG:484		Brachyspira	Brachyspiraceae	Brachyspirales	Spirochaetia	Spirochaetes	Bacteria
20	msp_0319	2837	2811	0	98.9	Clostridium sp. HMSC19A10	99.7	99.6	99.9	Clostridium butyricum	100	99.9	species	Clostridium butyricum		Clostridium	Clostridiaceae	Clostridiales	Clostridia	Firmicutes	Bacteria
20	msp_0319	2837	2811	0	98.4	Clostridium butyricum HM-68	99.8	99.5	99.9	Clostridium butyricum	100	99.9	species	Clostridium butyricum		Clostridium	Clostridiaceae	Clostridiales	Clostridia	Firmicutes	Bacteria
20	msp_0319	2837	2811	0	98.4	Clostridium butyricum SU1	99.6	99.4	99.9	Clostridium butyricum	100	99.9	species	Clostridium butyricum		Clostridium	Clostridiaceae	Clostridiales	Clostridia	Firmicutes	Bacteria
20	msp_0319	2837	2811	0.1	98.5	Clostridium butyricum KNU-L09	99.6	99.2	99.8	Clostridium butyricum	99.9	99.5	species	Clostridium butyricum		Clostridium	Clostridiaceae	Clostridiales	Clostridia	Firmicutes	Bacteria
20	msp_0319	2837	2811	0	98.2	Clostridium sp. IBUN125C	99.7	99.4	99.9	Clostridium butyricum	99.9	99.7	species	Clostridium butyricum		Clostridium	Clostridiaceae	Clostridiales	Clostridia	Firmicutes	Bacteria
20	msp_0319	2837	2811	0.1	98.4	Clostridium butyricum TOA	99.6	99.2	99.8	Clostridium butyricum	99.9	99.5	species	Clostridium butyricum		Clostridium	Clostridiaceae	Clostridiales	Clostridia	Firmicutes	Bacteria
20	msp_0319	2837	2811	0	98	Clostridium butyricum NEC8	99.6	99.4	99.9	Clostridium butyricum	100	99.9	species	Clostridium butyricum		Clostridium	Clostridiaceae	Clostridiales	Clostridia	Firmicutes	Bacteria
20	msp_0319	2837	2811	0	97.9	Clostridium butyricum DSM 10702	99.7	99.3	99.9	Clostridium butyricum	99.9	99.8	species	Clostridium butyricum	Type	Clostridium	Clostridiaceae	Clostridiales	Clostridia	Firmicutes	Bacteria
20	msp_0319	2837	2811	0	98.3	Clostridium butyricum CWBI1009	99.1	99.4	99.9	Clostridium butyricum	99.9	99.8	species	Clostridium butyricum		Clostridium	Clostridiaceae	Clostridiales	Clostridia	Firmicutes	Bacteria
20	msp_0319	2837	2811	0.1	97.9	Clostridium butyricum JKY6D1	99.6	99.2	99.8	Clostridium butyricum	99.9	99.5	species	Clostridium butyricum		Clostridium	Clostridiaceae	Clostridiales	Clostridia	Firmicutes	Bacteria
20	msp_0319	2837	2811	0	97.8	Clostridium butyricum DKU-01	99.6	99.3	99.9	Clostridium butyricum	99.9	99.7	species	Clostridium butyricum		Clostridium	Clostridiaceae	Clostridiales	Clostridia	Firmicutes	Bacteria
20	msp_0319	2837	2811	0	97.4	Clostridium butyricum 60E.3	99.8	99.4	99.9	Clostridium butyricum	100	99.8	species	Clostridium butyricum		Clostridium	Clostridiaceae	Clostridiales	Clostridia	Firmicutes	Bacteria
20	msp_0319	2837	2811	0	98.1	Clostridium sp. IBUN13A	98.9	99.4	99.9	Clostridium butyricum	99.9	99.7	species	Clostridium butyricum		Clostridium	Clostridiaceae	Clostridiales	Clostridia	Firmicutes	Bacteria
20	msp_0319	2837	2811	0	97.8	Clostridium sp. IBUN22A	98.6	99.3	99.9	Clostridium butyricum	99.9	99.7	species	Clostridium butyricum		Clostridium	Clostridiaceae	Clostridiales	Clostridia	Firmicutes	Bacteria
20	msp_0319	2837	2811	0.1	96.4	Clostridium butyricum TK520	99.6	99.3	99.8	Clostridium butyricum	99.9	99.5	species	Clostridium butyricum		Clostridium	Clostridiaceae	Clostridiales	Clostridia	Firmicutes	Bacteria
20	msp_0319	2837	2811	0	96.6	Clostridium butyricum INCQS635	98.7	99.2	99.9	Clostridium butyricum	99.9	99.7	species	Clostridium butyricum		Clostridium	Clostridiaceae	Clostridiales	Clostridia	Firmicutes	Bacteria
20	msp_0319	2837	2811	0.2	96.1	Clostridium butyricum E4 str. BoNT E BL5262	99.6	98.8	99.6	Clostridium butyricum	99.8	99.1	species	Clostridium butyricum		Clostridium	Clostridiaceae	Clostridiales	Clostridia	Firmicutes	Bacteria
20	msp_0319	2837	2811	0.1	95.9	Clostridium butyricum CDC_51208	99.5	98.7	99.7	Clostridium butyricum	99.8	99.2	species	Clostridium butyricum		Clostridium	Clostridiaceae	Clostridiales	Clostridia	Firmicutes	Bacteria
20	msp_0319	2837	2811	0	83.5	Clostridium sp. IBUN62F	99.7	99.4	99.9	Clostridium butyricum	99.9	99.7	species	Clostridium butyricum		Clostridium	Clostridiaceae	Clostridiales	Clostridia	Firmicutes	Bacteria
20	msp_0319	2837	2811	0	64.1	Clostridium sp. IODB-O3	99.7	99.4	99.9	Clostridium butyricum	100	99.9	species	Clostridium butyricum		Clostridium	Clostridiaceae	Clostridiales	Clostridia	Firmicutes	Bacteria
20	msp_0320	2836	2205	0.1	99.7	Firmicutes bacterium CAG:534	98.5	99.6	99.7	Firmicutes bacterium CAG:534	98.5	99.6	species	Firmicutes bacterium CAG:534		unclassified Firmicutes	unclassified Firmicutes	unclassified Firmicutes	unclassified Firmicutes	Firmicutes	Bacteria
20	msp_0321	2835	1530	0	100	uncultured Oscillibacter sp. 2789STDY5834839	99.5	99.4	100	Oscillibacter sp. KLE 1728 & KLE 1745 / Oscillospiraceae VE202-24	99.7	99.6	species	Oscillibacter sp. KLE 1728 & KLE 1745 / Oscillospiraceae VE202-24		Oscillibacter	Oscillospiraceae	Clostridiales	Clostridia	Firmicutes	Bacteria
20	msp_0321	2835	1530	0	99.9	uncultured Oscillibacter sp. 2789STDY5834893	99.3	99.5	100	Oscillibacter sp. KLE 1728 & KLE 1745 / Oscillospiraceae VE202-24	99.8	99.7	species	Oscillibacter sp. KLE 1728 & KLE 1745 / Oscillospiraceae VE202-24		Oscillibacter	Oscillospiraceae	Clostridiales	Clostridia	Firmicutes	Bacteria
20	msp_0321	2835	1530	0	99.9	Oscillibacter sp. KLE 1745	98.9	99.4	99.9	Oscillibacter sp. KLE 1728 & KLE 1745 / Oscillospiraceae VE202-24	98.9	99.4	species	Oscillibacter sp. KLE 1728 & KLE 1745 / Oscillospiraceae VE202-24		Oscillibacter	Oscillospiraceae	Clostridiales	Clostridia	Firmicutes	Bacteria
20	msp_0321	2835	1530	0	99.9	Oscillibacter sp. KLE 1728	98.8	99.4	99.9	Oscillibacter sp. KLE 1728 & KLE 1745 / Oscillospiraceae VE202-24	99.2	99.4	species	Oscillibacter sp. KLE 1728 & KLE 1745 / Oscillospiraceae VE202-24		Oscillibacter	Oscillospiraceae	Clostridiales	Clostridia	Firmicutes	Bacteria
20	msp_0321	2835	1530	0	99.9	Oscillospiraceae bacterium VE202-24	97.3	99.4	100	Oscillibacter sp. KLE 1728 & KLE 1745 / Oscillospiraceae VE202-24	99.5	99.5	species	Oscillibacter sp. KLE 1728 & KLE 1745 / Oscillospiraceae VE202-24		Oscillibacter	Oscillospiraceae	Clostridiales	Clostridia	Firmicutes	Bacteria
20	msp_0323	2834	1583	0	99.5	Lactobacillus ruminis SPM0211	99.6	99	100	Lactobacillus ruminis	99.7	99.3	species	Lactobacillus ruminis		Lactobacillus	Lactobacillaceae	Lactobacillales	Bacilli	Firmicutes	Bacteria
20	msp_0323	2834	1583	0	99.5	Lactobacillus ruminis ATCC 25644	99.4	99	100	Lactobacillus ruminis	99.8	99.5	species	Lactobacillus ruminis		Lactobacillus	Lactobacillaceae	Lactobacillales	Bacilli	Firmicutes	Bacteria
20	msp_0323	2834	1583	0	99.1	Lactobacillus ruminis CAG:367	98.9	99.1	100	Lactobacillus ruminis	99.8	99.4	species	Lactobacillus ruminis		Lactobacillus	Lactobacillaceae	Lactobacillales	Bacilli	Firmicutes	Bacteria
20	msp_0323	2834	1583	0.9	98.2	Lactobacillus ruminis ATCC 27782	98.8	97.9	98.7	Lactobacillus ruminis	98.8	98	species	Lactobacillus ruminis		Lactobacillus	Lactobacillaceae	Lactobacillales	Bacilli	Firmicutes	Bacteria
20	msp_0323	2834	1583	0.3	98.5	Lactobacillus ruminis GRL1172	98.5	97.8	99.7	Lactobacillus ruminis	99.4	98.2	species	Lactobacillus ruminis		Lactobacillus	Lactobacillaceae	Lactobacillales	Bacilli	Firmicutes	Bacteria
20	msp_0323	2834	1583	0.9	98	Lactobacillus ruminis PEL66	98.8	97.9	98.7	Lactobacillus ruminis	98.8	98	species	Lactobacillus ruminis		Lactobacillus	Lactobacillaceae	Lactobacillales	Bacilli	Firmicutes	Bacteria
20	msp_0323	2834	1583	1.6	98	Lactobacillus ruminis PEL65	98.7	97.9	98	Lactobacillus ruminis	98.7	97.9	species	Lactobacillus ruminis		Lactobacillus	Lactobacillaceae	Lactobacillales	Bacilli	Firmicutes	Bacteria
20	msp_0323	2834	1583	1.6	98	Lactobacillus ruminis DSM 20403 = NBRC 102161	98.7	97.9	98	Lactobacillus ruminis	98.7	97.9	species	Lactobacillus ruminis	Type	Lactobacillus	Lactobacillaceae	Lactobacillales	Bacilli	Firmicutes	Bacteria
[truncated: 2,192 more rows]

## Sheet: B. all identified genomes
msp	genome	changed	species	genus	family	order	class	phylum	superkingdom	genbank_accessions	refseq_accessions	assembly_accession	genome_type
[truncated: 3,877 more rows]

[truncated: 5 more sheets: C. annot_msp_1661_coracc, D. species multiple MSPs, E. MSPs multiple species, F. Contaminated genomes, G. summary]
