# Supplementary material for: MSPminer: abundance-based reconstitution of microbial pan-genomes from shotgun metagenomic data
Source: Bioinformatics. 2018 Sep 25;35(9):1544–52. doi: 10.1093/bioinformatics/bty830 (PMC6499236; doi:10.1093/bioinformatics/bty830)
Supplement: Supplementary Data [file bty830_supp.zip › bty830-suppl_data/bty830_Supplementary Table 4 - CAGs vs MSPs.xlsx]

## Sheet: A. MSPs precision
msp name	species lvl annot	num genes	% genes correct annot	% genes wrong annot	% unassigned genes	num core genes	% core genes correct annot	% core genes wrong annot	% unassigned core genes	num acc genes	% acc genes correct annot	% acc genes wrong annot	% unassigned acc genes	num sh core genes	% sh core genes correct annot	% sh core genes wrong annot	% unassigned sh core genes	num sh acc genes	% sh acc genes correct annot	% sh core acc wrong annot	% unassigned sh acc genes
msp_0001	Blastocystis sp. subtype 3	14467	0.886777	0.00103684	0.112186	14047	0.897273	0	0.102727	375	0.549333	0	0.450667	29	0.62069	0.0344828	0.344828	16	0.0625	0.875	0.0625
msp_0002	Blastocystis sp. subtype 1	13372	0.957673	0.000822614	0.0415046	12764	0.973206	0	0.0267941	469	0.5629	0	0.4371	134	0.873134	0.0746269	0.0522388	5	0.6	0.2	0.2
msp_0003	Bacteroides cellulosilyticus	12431	0.762449	0.0254203	0.212131	846	0.995272	0	0.00472813	7486	0.695164	0.0130911	0.291745	916	0.989083	0.0010917	0.00982533	3183	0.793591	0.0681747	0.138234
msp_0004	Blastocystis sp. subtype 2	12414	0.824553	0.0028194	0.172628	11805	0.842778	0.000677679	0.156544	484	0.450413	0	0.549587	120	0.541667	0.216667	0.241667	5	0.8	0.2	0
msp_0005	Escherichia coli	10768	0.971768	0.0222883	0.00594354	2965	0.985835	0.0131535	0.0010118	7461	0.972792	0.0199705	0.00723764	220	0.822727	0.168182	0.00909091	122	0.836066	0.122951	0.0409836
msp_0006	Blastocystis sp. subtype 4	10287	0.980364	0.00029163	0.0193448	9972	0.983955	0.000200562	0.0158444	230	0.921739	0	0.0782609	70	0.814286	0	0.185714	15	0.266667	0.0666667	0.666667
msp_0007	Bacteroides intestinalis	9473	0.721947	0.031669	0.246384	659	0.996965	0	0.0030349	5218	0.650057	0.0116903	0.338252	494	0.979757	0.00607287	0.01417	3102	0.743391	0.0760799	0.180529
msp_0008	Clostridium bolteae	9055	0.968415	0.00320265	0.0283821	3392	0.994104	0.000884434	0.00501179	5141	0.95001	0.00389029	0.0461	332	0.990964	0.00301205	0.0060241	190	0.968421	0.0263158	0.00526316
msp_0009	Bacteroides fragilis 1	8880	0.971171	0.00822072	0.0206081	2214	0.997742	0	0.00225836	2964	0.963225	0.00168691	0.0350877	834	0.970024	0.028777	0.00119904	2868	0.959205	0.0153417	0.0254533
msp_0010	Bacteroides thetaiotaomicron	8726	0.898808	0.0056154	0.0955764	1511	0.997353	0	0.00264725	5413	0.863107	0.00332533	0.133567	751	0.990679	0.00532623	0.00399467	1051	0.875357	0.0256898	0.0989534
msp_0011	Parabacteroides distasonis	8690	0.901841	0.00379747	0.0943613	1921	0.996356	0	0.00364394	6556	0.877974	0.0042709	0.117755	28	0.857143	0.0714286	0.0714286	185	0.772973	0.0162162	0.210811
msp_0012	Ruminococcus bicirculans	8457	0.646801	0.0196287	0.33357	1429	0.996501	0	0.00349895	5676	0.602185	0.00405215	0.393763	13	0.769231	0.153846	0.0769231	1339	0.461538	0.105302	0.433159
msp_0013	Eisenbergiella tayi	7801	0.978849	0	0.0211511	4519	1	0	0	3052	0.946592	0	0.0534076	110	0.990909	0	0.00909091	120	0.991667	0	0
msp_0014	Roseburia faecis	7677	0.599192	0.014068	0.38674	1431	0.995807	0	0.00419287	5592	0.491595	0.0118026	0.496602	81	0.938272	0	0.0617284	573	0.61082	0.0732984	0.315881
msp_0015	Bacteroides plebeius	7369	0.56887	0.0392183	0.391912	637	0.993721	0	0.00627943	5424	0.551069	0.0199115	0.429019	220	0.9	0.0409091	0.0590909	1088	0.341912	0.158088	0.5
msp_0016	Roseburia intestinalis	7278	0.7072	0.00494641	0.287854	628	0.993631	0	0.00636943	2378	0.61312	0.00336417	0.383516	734	0.976839	0	0.0231608	3538	0.663652	0.00791408	0.328434
msp_0018	Bacteroides faecis	7257	0.868541	0.0202563	0.111203	2006	0.994018	0	0.00598205	1953	0.799795	0.00204813	0.198157	1317	0.977221	0.0129081	0.00987092	1981	0.737002	0.0636042	0.199394
msp_0019	Clostridium clostridioforme 1	7217	0.977276	0.00498822	0.0177359	2687	0.996651	0.00148865	0.00186081	3159	0.958215	0.00696423	0.0348211	807	0.995043	0.00123916	0.00371747	564	0.966312	0.0159574	0.0177305
msp_0020	Bacteroides finegoldii	7050	0.748936	0.0258156	0.225248	1249	0.995196	0.000800641	0.0040032	3717	0.700027	0.00457358	0.2954	290	0.989655	0	0.0103448	1794	0.639911	0.0914158	0.268673
msp_0021	Bacteroides caccae	6934	0.793337	0.0248053	0.181858	2151	0.996746	0.0013947	0.0018596	3096	0.70801	0.0100129	0.281977	443	0.977427	0.0112867	0.0112867	1244	0.588424	0.106913	0.304662
msp_0022	Hungatella hathewayi 2	6916	0.908618	0.00361481	0.0877675	3583	0.997488	0	0.00251186	2847	0.804004	0.00140499	0.194591	161	0.993789	0	0.00621118	325	0.803077	0.0646154	0.132308
msp_0023	Akkermansia muciniphila	6641	0.835567	0.00993826	0.154495	668	0.994012	0	0.00598802	4963	0.822889	0.000805964	0.176305	359	0.938719	0.0529248	0.00835655	651	0.71275	0.0660522	0.221198
msp_0024	Paraprevotella clara	6553	0.65985	0.065924	0.274226	393	0.987277	0	0.0127226	2985	0.560469	0.00703518	0.432496	1062	0.987759	0.0094162	0.00282486	2113	0.574539	0.189778	0.235684
msp_0025	Parabacteroides merdae	6513	0.807616	0.0813757	0.111009	1192	0.995805	0.000838926	0.0033557	2775	0.812252	0.0363964	0.151351	787	0.977128	0.00889454	0.0139771	1759	0.59693	0.239341	0.163729
msp_0026	Parabacteroides goldsteinii	6479	0.830221	0.00848896	0.16129	2406	0.997506	0	0.00249377	3285	0.715982	0.0042618	0.279756	250	0.996	0	0.004	538	0.702602	0.0762082	0.22119
msp_0027	Eubacterium eligens	6477	0.619114	0.0104987	0.370388	490	0.991837	0.00204082	0.00612245	5637	0.595175	0.00869257	0.396133	34	0.970588	0	0.0294118	316	0.43038	0.056962	0.512658
msp_0028	Klebsiella pneumoniae	6475	0.98888	0.00880309	0.0023166	1629	0.997545	0.00184162	0.000613874	4402	0.996138	0.00113585	0.00272603	222	0.842342	0.153153	0.0045045	222	0.927928	0.0675676	0.0045045
msp_0029	Bacteroides stercoris	6298	0.747063	0.03906	0.213877	1575	0.991746	0	0.00825397	3131	0.686362	0.0118173	0.301821	466	0.950644	0.0343348	0.0150215	1126	0.489343	0.171403	0.339254
msp_0030	Alistipes onderdonkii	6195	0.847619	0.0161421	0.136239	918	0.996732	0	0.00326797	4552	0.851933	0.00768893	0.140378	85	0.976471	0	0.0235294	640	0.585938	0.101562	0.3125
msp_0031	Bacteroides fragilis 2	6002	0.884372	0.0606465	0.0549817	2234	0.999552	0	0.000447628	1726	0.855156	0.00289687	0.141947	719	0.781641	0.216968	0.00139082	1323	0.783825	0.153439	0.0627362
msp_0033	Bacteroides dorei	5746	0.820397	0.0455969	0.134006	372	0.97043	0.00268817	0.0268817	1821	0.78034	0.00768808	0.211971	868	0.894009	0.0737327	0.0322581	2685	0.80298	0.0681564	0.128864
msp_0034	Bacteroides eggerthii	5738	0.758801	0.0142907	0.226908	1897	0.997891	0	0.00210859	2620	0.620992	0.00152672	0.377481	349	0.962751	0.0229226	0.0143266	872	0.571101	0.0802752	0.348624
msp_0035	Bacteroides salyersiae	5731	0.859012	0.00732856	0.133659	2700	0.998519	0	0.00148148	2599	0.742593	0.00153905	0.255868	90	0.988889	0.0111111	0	342	0.608187	0.108187	0.283626
msp_0038	Bacteroides massiliensis	5502	0.720647	0.0267176	0.252635	1789	0.991056	0	0.00894354	2079	0.584416	0.00913901	0.406445	603	0.956882	0.00165837	0.0414594	1031	0.387973	0.123181	0.488846
msp_0039	Prevotella copri 1	5438	0.557742	0.0656491	0.376609	767	0.97914	0.00260756	0.0182529	2654	0.454032	0.0614167	0.484552	458	0.954148	0.00436681	0.0414847	1559	0.41052	0.121873	0.467607
msp_0040	Coprococcus eutactus 2	5382	0.76663	0.0245262	0.208844	1077	0.997214	0	0.00278552	2026	0.681145	0.00937808	0.309477	497	0.95171	0.0120724	0.0362173	1782	0.67284	0.0600449	0.267116
msp_0041	Bacteroides coprocola	5369	0.658782	0.0391134	0.302105	1453	0.992429	0	0.00757054	2327	0.583154	0.0034379	0.413408	347	0.95389	0.037464	0.00864553	1242	0.327697	0.152174	0.520129
msp_0042	Hungatella hathewayi 1	5356	0.958925	0.000746826	0.0403286	3775	0.997086	0	0.00291391	1165	0.856652	0.00171674	0.141631	188	0.994681	0	0.00531915	228	0.820175	0.00877193	0.171053
msp_0043	Ruminococcus bromii	5316	0.561136	0.0376223	0.401242	682	0.995601	0	0.00439883	3900	0.529487	0.0310256	0.439487	44	1	0	0	690	0.282609	0.114493	0.602899
msp_0044	Bacteroides uniformis	5293	0.938598	0.00529001	0.0561118	1490	0.986577	0.000671141	0.0127517	3595	0.923227	0.00556328	0.07121	123	0.96748	0.00813008	0.0243902	85	0.705882	0.0705882	0.223529
msp_0045	Blautia hansenii	3554	0.794879	0.0351716	0.169949	647	0.981453	0.00618238	0.0123648	1724	0.75522	0.0359629	0.208817	283	0.957597	0.00706714	0.0353357	900	0.685556	0.0633333	0.251111
msp_0051	Eubacterium hallii	5176	0.818006	0.00463679	0.177357	1606	0.992528	0	0.00747198	2378	0.787216	0.00210261	0.210681	230	0.982609	0.0130435	0.00434783	962	0.56341	0.016632	0.419958
msp_0052	Prevotella copri 2	3283	0.613159	0.0158392	0.371002	520	0.988462	0	0.0115385	1181	0.45724	0.00762066	0.53514	501	0.954092	0.00598802	0.0399202	1081	0.444958	0.0370028	0.518039
msp_0056	Eubacterium siraeum	4940	0.762753	0.00384615	0.233401	532	0.992481	0.0018797	0.0056391	1921	0.662155	0.00312337	0.334721	944	0.990466	0	0.0095339	1543	0.669475	0.00777706	0.322748
msp_0057	Bacteroides nordii	4877	0.878614	0.000820176	0.120566	1973	1	0	0	2784	0.79454	0.00107759	0.204382	47	1	0	0	73	0.726027	0.0136986	0.260274
msp_0061	Ruminococcus gnavus	4809	0.890206	0.0120607	0.0977334	1807	0.993913	0	0.00608744	2814	0.830846	0.0152807	0.153873	15	0.933333	0	0.0666667	173	0.768786	0.0867052	0.144509
msp_0062	Barnesiella intestinihominis	4795	0.788113	0.0237748	0.188113	1693	0.996456	0	0.003544	2866	0.690858	0.025471	0.283671	36	0.972222	0	0.0277778	200	0.385	0.205	0.41
msp_0064	Odoribacter splanchnicus	4722	0.881618	0.00720034	0.111182	1724	0.99826	0	0.00174014	2766	0.810557	0.010846	0.178597	64	0.984375	0	0.015625	168	0.815476	0.0238095	0.160714
msp_0065	Bacteroides clarus	4715	0.867444	0.00636267	0.126193	1678	0.995232	0.000595948	0.00417163	1820	0.754945	0.00549451	0.23956	589	0.989813	0.00339559	0.00679117	628	0.737261	0.0270701	0.235669
msp_0070	Eubacterium rectale	4648	0.774527	0.00666954	0.218804	936	0.992521	0	0.00747863	3431	0.717284	0.00728651	0.27543	37	0.945946	0	0.0540541	244	0.717213	0.0245902	0.258197
msp_0071	Bacteroides vulgatus	4646	0.962979	0.0109772	0.0260439	1113	0.991015	0	0.00898473	2131	0.959643	0.00234632	0.0380103	709	0.983075	0.00846262	0.00846262	693	0.907648	0.0577201	0.034632
msp_0073	Roseburia hominis	4616	0.72617	0.00108319	0.272747	1462	0.993844	0	0.00615595	3081	0.602077	0.00097371	0.396949	5	1	0	0	68	0.573529	0.0294118	0.397059
msp_0074	Roseburia inulinivorans	4596	0.816362	0.00587467	0.177763	562	0.996441	0	0.00355872	2476	0.723748	0.00605816	0.270194	480	0.983333	0.00416667	0.0125	1078	0.860853	0.00927644	0.12987
msp_0079	Blautia wexlerae	4542	0.94738	0.00308234	0.0495376	853	0.985932	0.00117233	0.0128957	2740	0.934672	0.00328467	0.0620438	284	0.96831	0.00352113	0.028169	665	0.941353	0.00451128	0.0541353
msp_0083	Prevotellamassilia timonensis	4454	0.542209	0.238213	0.219578	1577	0.987318	0	0.0126823	817	0.682987	0.00489596	0.312118	132	0.795455	0.030303	0.174242	1928	0.101141	0.546162	0.352697
msp_0085	Bacteroides congonensis	4764	0.905332	0.00587741	0.0887909	1422	0.99789	0	0.0021097	1422	0.744726	0.0105485	0.244726	1266	0.983412	0.00394945	0.0126382	654	0.902141	0.0122324	0.0856269
msp_0087	Parabacteroides johnsonii	4370	0.824485	0.0196796	0.155835	1367	0.994148	0	0.00585223	1025	0.653659	0.00390244	0.342439	1123	0.967943	0.00356189	0.0284951	855	0.569591	0.0912281	0.339181
msp_0091	Clostridium symbiosum	4346	0.972158	0.00115048	0.0266912	3084	0.999676	0	0.000324254	1228	0.907166	0.002443	0.0903909	9	1	0	0	25	0.76	0.08	0.16
msp_0092	Lactobacillus rogosae	4296	0.734171	0.0128026	0.253026	1452	1	0	0	1786	0.56495	0.00727884	0.427772	271	0.95203	0.0147601	0.0332103	787	0.552732	0.0482846	0.398983
msp_0093	Alistipes finegoldii	4294	0.757802	0.011877	0.230321	1156	0.99481	0	0.00519031	2602	0.661799	0.0115296	0.326672	167	0.97006	0	0.0299401	369	0.596206	0.0569106	0.346883
msp_0094	Alistipes putredinis	4278	0.811594	0.0144928	0.173913	1228	0.995928	0	0.00407166	2646	0.773243	0.00453515	0.222222	17	0.882353	0	0.117647	387	0.485788	0.129199	0.385013
msp_0096	Sutterella wadsworthensis 1	4247	0.868378	0.00635743	0.125265	1549	0.998063	0	0.00193673	2558	0.805708	0.0101642	0.184128	15	0.933333	0	0.0666667	125	0.536	0.008	0.456
msp_0101	Paraprevotella xylaniphila	4173	0.825785	0.0275581	0.146657	525	0.958095	0	0.0419048	687	0.531295	0.0014556	0.467249	2107	0.960133	0.0180351	0.021832	854	0.649883	0.088993	0.261124
msp_0102	Parabacteroides gordonii	4156	0.975217	0	0.0247834	2427	0.999588	0	0.000412031	1377	0.934641	0	0.0653595	202	0.99505	0	0.0049505	150	0.926667	0	0
msp_0105	Morganella morganii	4114	0.864852	0.134662	0.000486145	3307	0.998186	0.00120956	0.000604778	473	0.515856	0.484144	0	13	0.769231	0.230769	0	321	0.00934579	0.990654	0
msp_0108	Clostridium innocuum	4094	0.995115	0.00268686	0.00219834	2925	0.999658	0	0.00034188	1098	0.986339	0.00637523	0.00728597	52	1	0	0	19	0.789474	0.210526	0
msp_0109	Emergencia timonensis	4094	0.932584	0.00024426	0.0671715	3367	0.983962	0.000297	0.015741	286	0.367133	0	0.632867	432	0.914352	0	0.0856481	9	0.555556	0	0
msp_0112_2	Tyzzerella nexilis	3177	0.878187	0.00912811	0.112685	365	0.991781	0	0.00821918	678	0.685841	0	0.314159	1405	0.98363	0.00213523	0.0142349	729	0.796982	0.0356653	0.167353
msp_0113	Anaerostipes hadrus 1	4038	0.917038	0.0104012	0.0725607	1198	0.993322	0.00166945	0.00500835	2578	0.878976	0.0139643	0.10706	109	0.954128	0.0183486	0.0275229	153	0.934641	0.0130719	0.0522876
msp_0114	Clostridium scindens 2	4019	0.887783	0.0388156	0.0734013	1354	0.967504	0.000738552	0.0317578	1012	0.736166	0.034585	0.229249	1471	0.977566	0.0210741	0.00135962	182	0.412088	0.489011	0.0989011
msp_0115	Bilophila wadsworthia	4014	0.878426	0.00373692	0.117838	1272	0.998428	0	0.00157233	2615	0.829828	0.00573614	0.164436	33	1	0	0	94	0.56383	0	0
msp_0116	Blautia hydrogenotrophica	4001	0.891777	0.00424894	0.103974	3004	0.999001	0	0.000998668	891	0.590348	0.003367	0.406285	12	0.916667	0	0.0833333	94	0.319149	0.148936	0.531915
msp_0118	Blautia producta 2	3997	0.984989	0.000750563	0.0142607	3268	0.99847	0	0.00152999	595	0.919328	0.00336134	0.0773109	102	0.990196	0	0.00980392	32	0.8125	0.03125	0.15625
msp_0119	Bacteroides coprophilus	3996	0.825325	0.0247748	0.1499	2106	0.994302	0	0.00569801	1441	0.691187	0.000693963	0.308119	114	0.964912	0.0175439	0.0175439	335	0.292537	0.286567	0.420896
msp_0123	Enterobacter xiangfangensis	4021	0.983337	0.0164138	0.000248694	2589	0.994979	0.00502124	0	1075	0.956279	0.0427907	0.000930233	340	0.979412	0.0205882	0	17	1	0	0
msp_0129	Ruminococcus torques	3902	0.849308	0.00691953	0.143772	1475	0.995254	0	0.00474576	1867	0.764328	0.00267809	0.232994	107	0.990654	0.00934579	0	453	0.690949	0.0463576	0.262693
msp_0134	Coprobacillus cateniformis	3830	0.939948	0.00469974	0.0553525	2419	1	0	0	1294	0.836167	0.00927357	0.15456	45	0.977778	0	0.0222222	72	0.763889	0.0833333	0.152778
msp_0136	Megamonas funiformis == rupellensis	3825	0.737778	0.00836601	0.253856	1322	0.995461	0	0.00453858	2478	0.602906	0.0104923	0.386602	11	0.909091	0.0909091	0	14	0.142857	0.357143	0.5
msp_0137	Clostridium clostridioforme 2	3819	0.725844	0.0712228	0.202933	1663	0.902586	0.00841852	0.0889958	622	0.258842	0.0209003	0.720257	1159	0.891286	0.050906	0.0578085	375	0.205333	0.496	0.298667
msp_0140	Bifidobacterium pseudocatenulatum	3804	0.884332	0.0325973	0.0830705	297	0.979798	0.003367	0.016835	1520	0.875	0.0177632	0.107237	399	0.944862	0.0300752	0.0250627	1588	0.860202	0.0528967	0.0869018
msp_0141	Coprobacter fastidiosus	3804	0.843849	0.0168244	0.139327	726	0.995868	0.00137741	0.00275482	1833	0.780687	0.00163666	0.217676	553	0.994575	0	0.00542495	692	0.731214	0.0867052	0.182081
msp_0142	Klebsiella oxytoca	3791	1	0	0	3455	1	0	0	5	1	0	0	331	1	0	0	0	0	0	0
msp_0143	Blautia massiliensis	3787	0.886982	0.00686559	0.106153	890	0.992135	0	0.00786517	1838	0.813384	0.00652884	0.180087	370	0.983784	0	0.0162162	689	0.895501	0.0203193	0.08418
msp_0148	Butyricimonas synergistica 2	3684	0.758958	0.02443	0.216612	390	1	0	0	2322	0.670973	0.0236865	0.30534	486	1	0	0	486	0.744856	0.0720165	0.183128
msp_0149	Ruminococcus faecis	3684	0.809175	0.0181868	0.172638	1041	0.993276	0	0.0067243	2427	0.747425	0.0164813	0.236094	35	0.971429	0	0.0285714	181	0.546961	0.149171	0.303867
msp_0150	Erysipelatoclostridium ramosum	3673	0.931936	0.0130683	0.0549959	2647	0.997733	0.000377786	0.00188893	953	0.756558	0.0398741	0.203568	38	1	0	0	35	0.657143	0.257143	0.0857143
msp_0151	Fusicatenibacter saccharivorans	3673	0.945821	0.00108903	0.0530901	1366	0.989751	0.000732064	0.00951684	2217	0.925124	0.00135318	0.0735228	28	0.821429	0	0.178571	62	0.774194	0	0
msp_0154_2	Catenibacterium mitsuokai	2520	0.879762	0.0404762	0.0797619	223	0.991031	0	0.00896861	203	0.714286	0.0197044	0.26601	1379	0.986947	0.00290065	0.0101523	715	0.685315	0.131469	0.183217
msp_0156	Klebsiella aerogenes	3650	0.999726	0	0.000273973	3133	1	0	0	113	0.99115	0	0.00884956	395	1	0	0	9	1	0	0
msp_0166	Bifidobacterium longum	3573	0.967254	0.00671704	0.0260285	665	0.984962	0	0.0150376	2039	0.957822	0.00686611	0.0353114	264	0.969697	0.0189394	0.0113636	605	0.978512	0.00826446	0.0132231
msp_0170	Ruthenibacterium lactatiformans	3550	0.972113	0.00028169	0.0276056	2066	0.99516	0	0.00484027	1451	0.940041	0.00068918	0.0592695	13	0.923077	0	0.0769231	20	0.95	0	0
msp_0172	Klebsiella quasipneumoniae	3546	0.960801	0.0380711	0.00112803	1307	0.997705	0.00153022	0.000765111	580	1	0	0	1293	0.945089	0.0533643	0.00154679	366	0.822404	0.174863	0.00273224
msp_0178	Coprococcus eutactus 1	3514	0.8321	0.0421172	0.125783	1040	0.991346	0.000961538	0.00769231	415	0.66747	0.00963855	0.322892	1127	0.928128	0.0328305	0.0390417	932	0.611588	0.113734	0.274678
msp_0179	Blautia producta 1	3513	0.967264	0.000569314	0.0321662	3033	0.993406	0	0.00659413	338	0.739645	0.00591716	0.254438	126	1	0	0	16	0.5625	0	0
msp_0183	Culturomica massiliensis	3493	0.950759	0.00830232	0.040939	2703	0.99815	0	0.0018498	709	0.829337	0.0380818	0.132581	21	0.952381	0	0.047619	60	0.25	0.0333333	0.716667
msp_0190	Clostridium scindens 1	3447	0.966928	0.00290107	0.0301712	905	0.994475	0	0.00552486	558	0.870968	0.00179211	0.12724	1701	0.997061	0.000587889	0.00235156	283	0.886926	0.0282686	0.0848057
msp_0192	Desulfovibrio piger	3442	0.690877	0.00261476	0.306508	594	0.993266	0	0.00673401	2722	0.642175	0.00183688	0.355988	20	0.8	0.1	0.1	106	0.226415	0.0188679	0.754717
msp_0193	Alistipes shahii	3435	0.882387	0.0101892	0.107424	563	0.971581	0	0.0284192	2334	0.889889	0.00214225	0.107969	80	0.95	0.0125	0.0375	458	0.722707	0.0633188	0.213974
msp_0195	Coprobacter secundus == Gabonia massiliensis	3426	0.967309	0.000291886	0.0323993	1630	1	0	0	1779	0.937605	0.000562114	0.0618325	5	1	0	0	12	0.916667	0	0
msp_0197	Anaerostipes caccae	3396	0.952886	0.0197291	0.0273852	2423	0.997936	0	0.00206356	865	0.861272	0.0404624	0.0982659	51	1	0	0	57	0.385965	0.561404	0.0526316
msp_0199	Negativibacillus massiliensis	3365	0.830609	0.00445765	0.164933	2022	0.99456	0	0.00544016	1216	0.591283	0	0.408717	52	0.942308	0	0.0576923	75	0.213333	0.2	0.586667
msp_0202	Butyrivibrio crossotus	3359	0.763918	0.019351	0.216731	1600	0.99875	0	0.00125	1387	0.568854	0.0252343	0.405912	36	0.916667	0.0555556	0.0277778	336	0.434524	0.0833333	0.482143
msp_0205	Enterobacter cloacae complex 'Hoffmann cluster IV'	3348	1	0	0	2879	1	0	0	138	1	0	0	317	1	0	0	14	1	0	0
msp_0206	Mediterranea massiliensis	3344	0.850179	0.0158493	0.133971	1176	0.994898	0	0.00510204	1162	0.727194	0.000860585	0.271945	422	0.940758	0.021327	0.0379147	584	0.738014	0.0736301	0.188356
msp_0207	Dialister invisus	3343	0.730182	0.00269219	0.267125	1001	0.994006	0	0.00599401	2298	0.619234	0.00217581	0.37859	22	0.954545	0	0.0454545	22	0.0909091	0.181818	0.727273
msp_0208	Flavonifractor plautii	3340	0.993413	0	0.00658683	1480	0.999324	0	0.000675676	1466	0.986357	0	0.0136426	96	1	0	0	298	0.996644	0	0
msp_0211	Odoribacter laneus	3326	0.969032	0.000300661	0.0306675	2754	0.989107	0	0.0108932	516	0.887597	0	0.112403	11	0.909091	0	0.0909091	45	0.688889	0.0222222	0.288889
msp_0216	Acidaminococcus intestini	3303	0.8901	0.00393582	0.105964	1355	0.995572	0	0.00442804	913	0.686747	0	0.313253	725	0.982069	0.00137931	0.0165517	310	0.812903	0.0387097	0.148387
msp_0218	Alistipes obesi	3280	0.771646	0.00914634	0.219207	1244	0.97508	0	0.0249196	1788	0.66387	0.00391499	0.332215	66	0.984848	0	0.0151515	182	0.362637	0.126374	0.510989
msp_0221	Proteus mirabilis	3266	0.921923	0.0780772	0	2823	0.995041	0.00495926	0	80	0.9875	0.0125	0	342	0.327485	0.672515	0	21	0.52381	0.47619	0
msp_0223	Alistipes inops == Tidjanibacter massiliensis	3262	0.857756	0.0180871	0.124157	1839	0.996194	0	0.00380642	1053	0.754986	0.00379867	0.241216	7	0.714286	0	0.285714	363	0.4573	0.151515	0.391185
msp_0229	Eubacterium ventriosum	3224	0.644231	0.0164392	0.33933	1189	0.997477	0	0.00252313	1485	0.500337	0.0047138	0.494949	33	0.969697	0	0.030303	517	0.224371	0.0889749	0.686654
msp_0234	Klebsiella variicola	3196	0.978723	0.0203379	0.000938673	1450	0.994483	0.00482759	0.000689655	166	1	0	0	1414	0.973126	0.0254597	0.00141443	166	0.86747	0.13253	0
msp_0235	Anaerotignum lactatifermentans	3195	0.916119	0.00719875	0.0766823	1096	0.966241	0.00638686	0.0273723	826	0.802663	0.00121065	0.196126	969	0.983488	0.00825593	0.00825593	304	0.828947	0.0230263	0.148026
msp_0241	Ruminococcus lactaris	3163	0.77142	0.00727158	0.221309	1367	0.998537	0	0.00146306	1534	0.612125	0.00521512	0.38266	38	0.973684	0.0263158	0	224	0.441964	0.0625	0.495536
msp_0251	Coprococcus comes	3097	0.942202	0.00226025	0.0555376	971	0.993821	0	0.0061792	2041	0.922097	0.00146987	0.0764331	17	0.941176	0	0.0588235	68	0.808824	0.0588235	0.132353
msp_0254	Ruminococcus callidus	3089	0.735513	0.0281645	0.236322	1487	0.980498	0	0.0195024	844	0.516588	0	0.483412	116	0.913793	0.0172414	0.0689655	642	0.423676	0.132399	0.443925
msp_0255	Bifidobacterium adolescentis	3084	0.929313	0.0110246	0.0596628	780	0.998718	0	0.00128205	1749	0.904517	0.00800457	0.0874786	156	0.929487	0.0384615	0.0320513	399	0.902256	0.0350877	0.0626566
msp_0258	Fusobacterium ulcerans	3065	0.952365	0.00130506	0.0463295	1919	0.996352	0	0.00364773	452	0.774336	0	0.225664	569	0.991213	0.00351494	0.00527241	125	0.744	0.016	0.24
msp_0265	Sellimonas intestinalis == Drancourtella massiliensis	3037	0.953902	0.000987817	0.0451103	2308	1	0	0	625	0.792	0.0032	0.2048	51	1	0	0	53	0.811321	0.0188679	0.169811
msp_0266	Prevotella stercorea	3035	0.73575	0.0411862	0.223064	718	0.990251	0	0.0097493	694	0.583573	0.00144092	0.414986	682	0.934018	0.0278592	0.0381232	941	0.510096	0.111583	0.378321
msp_0270	Cloacibacillus porcorum	3014	0.913404	0.0023225	0.0842734	2598	0.968822	0.000384911	0.0307929	351	0.51567	0.00569801	0.478632	51	0.980392	0	0.0196078	14	0.357143	0.285714	0.357143
msp_0271	Sutterella wadsworthensis 2	3008	0.852394	0.00099734	0.146609	1310	0.990076	0	0.00992366	1423	0.722417	0	0.277583	183	0.978142	0	0.0218579	92	0.652174	0.0326087	0.315217
msp_0276	Alistipes ihumii	2986	0.769257	0.00602813	0.224715	1183	0.996619	0	0.00338123	1621	0.660086	0.000616903	0.339297	2	1	0	0	180	0.255556	0.0944444	0.65
msp_0278	Fusobacterium varium	2980	0.935235	0.00302013	0.061745	2169	0.99539	0	0.00461042	470	0.648936	0.00212766	0.348936	269	0.988848	0.00743494	0.00371747	72	0.791667	0.0833333	0.125
msp_0284	Desulfovibrio fairfieldensis	2969	0.919502	0.0185248	0.0619737	1643	0.998783	0	0.00121729	959	0.837331	0.00208551	0.160584	169	1	0	0	198	0.590909	0.267677	0.141414
msp_0286	Enorma massiliensis	2358	0.877863	0.0347752	0.0873622	1307	0.996174	0	0.00382555	885	0.781921	0.0169492	0.20113	38	0.947368	0.0526316	0	128	0.3125	0.507812	0.179688
msp_0289	Eubacterium ramulus	2951	0.867164	0.000338868	0.132497	1255	0.999203	0	0.000796813	1021	0.718903	0	0.281097	269	0.988848	0	0.0111524	406	0.751232	0.00246305	0.246305
msp_0291	Faecalibacterium prausnitzii 1 (A2-165)	2945	0.835654	0.00882852	0.155518	975	0.985641	0	0.014359	1595	0.776176	0.0100313	0.213793	181	0.911602	0.00552486	0.0828729	194	0.5	0.0463918	0.453608
msp_0297	Dorea longicatena 1	2923	0.92234	0.00684229	0.0708177	774	0.996124	0	0.00387597	935	0.842781	0.00213904	0.15508	454	0.993392	0.00220264	0.00440529	760	0.902632	0.0223684	0.075
msp_0298	Clostridium saccharolyticum 2	2919	0.959233	0.00342583	0.0373416	1862	0.998389	0.000537057	0.00107411	638	0.880878	0.00940439	0.109718	273	0.989011	0	0.010989	146	0.746575	0.0205479	0.232877
msp_0303	Veillonella parvula	2901	0.89969	0.0348156	0.0654947	743	0.978466	0.00672948	0.0148048	2071	0.880251	0.0338001	0.0859488	49	0.959184	0.0204082	0.0204082	38	0.342105	0.657895	0
msp_0308	Alistipes indistinctus	2887	0.832352	0.00034638	0.167302	1748	0.995423	0	0.00457666	1112	0.580935	0	0.419065	4	1	0	0	23	0.565217	0.0434783	0.391304
msp_0314	Faecalibacterium prausnitzii 7	2851	0.782532	0.00210452	0.215363	1805	0.984488	0	0.0155125	999	0.446446	0.001001	0.552553	1	1	0	0	46	0.152174	0.108696	0.73913
msp_0319	Clostridium butyricum	2837	0.998238	0.00070497	0.00105746	2811	0.998221	0.000711491	0.00106724	22	1	0	0	4	1	0	0	0	0	0	0
msp_0323	Lactobacillus ruminis	2834	0.919901	0.00105857	0.0790402	1583	0.991788	0	0.00821226	1212	0.830033	0.000825083	0.169142	10	1	0	0	29	0.724138	0.0689655	0.206897
msp_0326	Bacteroides fluxus	2828	0.955799	0.000353607	0.0438472	2595	0.972254	0.000385356	0.0273603	79	0.455696	0	0.544304	149	0.959732	0	0.0402685	5	0.2	0	0
msp_0327	Clostridium asparagiforme == lavalense	2758	0.993474	0	0.00652647	1768	0.998303	0	0.00169683	976	0.984631	0	0.0153689	13	1	0	0	1	1	0	0
msp_0329	Fusobacterium mortiferum	2816	0.823509	0.00177557	0.174716	1496	0.99131	0	0.00868984	1121	0.606601	0.000892061	0.392507	119	0.94958	0.00840336	0.0420168	80	0.5375	0.0375	0.425
msp_0331	Clostridium leptum	2810	0.95694	0.00284698	0.0402135	1945	0.998458	0	0.00154242	827	0.864571	0.00967352	0.125756	12	1	0	0	26	0.769231	0	0
msp_0339	Fournierella massiliensis	2782	0.922358	0.0161754	0.0614666	1798	0.971635	0.00222469	0.0261402	383	0.712794	0.0522193	0.234987	445	0.961798	0.00674157	0.0314607	156	0.75641	0.115385	0.128205
msp_0340	Clostridium paraputrificum	2791	0.99785	0.000358295	0.00179147	2318	0.998274	0	0.00172563	458	0.997817	0	0.00218341	14	0.928571	0.0714286	0	1	1	0	0
msp_0349	Mitsuokella jalaludinii	2760	0.769565	0.0612319	0.169203	689	0.994194	0	0.00580552	976	0.64959	0.00102459	0.349385	542	0.95941	0.0166052	0.0239852	553	0.515371	0.287523	0.197107
msp_0351	Clostridium saudiense	2755	0.997822	0	0.00217786	2425	0.999588	0	0.000412371	257	0.984436	0	0.0155642	53	1	0	0	20	0.95	0	0
msp_0353	Intestinimonas butyriciproducens	2748	0.951601	0.000727802	0.047671	2020	0.999505	0	0.00049505	693	0.835498	0	0.164502	8	1	0	0	27	0.333333	0.0740741	0.592593
msp_0356	Ruminococcus champanellensis	2738	0.895909	0.00219138	0.101899	1750	0.997143	0	0.00285714	892	0.73991	0.00224215	0.257848	10	0.8	0	0.2	86	0.465116	0.0465116	0.488372
msp_0362	Gemmiger formicilis	2723	0.84686	0.00954829	0.143592	964	0.981328	0	0.0186722	1105	0.758371	0.00904977	0.232579	324	0.966049	0.00617284	0.0277778	330	0.633333	0.0424242	0.324242
msp_0364	Bacteroides pectinophilus	2715	0.931492	0.00257827	0.06593	1972	0.997972	0	0.0020284	663	0.757164	0.00301659	0.239819	28	0.928571	0	0.0714286	52	0.634615	0.0961538	0.269231
msp_0365	Bacteroides barnesiae	2708	0.917282	0.00812408	0.0745938	1582	0.993679	0	0.00632111	340	0.811765	0	0.188235	508	0.879921	0.00787402	0.112205	278	0.679856	0.0647482	0.255396
msp_0367	Merdimonas faecis	2703	0.951905	0.00110988	0.0469848	2391	0.975324	0	0.0246759	258	0.736434	0.00387597	0.25969	39	0.974359	0	0.025641	15	0.866667	0.133333	0
msp_0368_1	Turicimonas muris	2240	0.896875	0	0.103125	681	0.906021	0	0.0939794	122	0.147541	0	0.852459	1437	0.956159	0	0.0438413	0	0	0	0
msp_0369	Streptococcus salivarius	2701	0.964087	0.0255461	0.0103665	662	0.978852	0.0135952	0.00755287	1901	0.965807	0.0226197	0.0115729	99	0.878788	0.111111	0.010101	39	0.846154	0.153846	0
msp_0370	Alistipes senegalensis	2700	0.835556	0.0174074	0.147037	792	0.977273	0	0.0227273	1068	0.769663	0.00374532	0.226592	357	0.980392	0.00840336	0.0112045	483	0.641822	0.0828157	0.275362
msp_0372	Dialister succinatiphilus	2696	0.768546	0.009273	0.222181	842	0.976247	0	0.023753	726	0.640496	0.00275482	0.356749	587	0.870528	0.0102215	0.11925	541	0.50647	0.0314233	0.462107
msp_0377	Faecalibacterium prausnitzii 3 (L2-6)	2688	0.792783	0.0424107	0.164807	954	0.972746	0.00524109	0.0220126	1400	0.687143	0.0621429	0.250714	184	0.913043	0.0217391	0.0652174	150	0.486667	0.12	0.393333
msp_0378	Faecalibacterium prausnitzii 4 (cf. KLE1255)	2685	0.913966	0.00558659	0.0804469	689	0.979681	0.00145138	0.0188679	1139	0.889377	0.00526778	0.105356	419	0.940334	0.0071599	0.052506	438	0.849315	0.0114155	0.139269
msp_0388	Faecalibacterium prausnitzii 5	2664	0.849474	0.00262763	0.147898	1074	0.984171	0	0.0158287	917	0.704471	0.00218103	0.293348	421	0.940618	0.0023753	0.0570071	252	0.650794	0.015873	0.333333
msp_0392	Enterococcus faecium	2658	1	0	0	1001	1	0	0	1620	1	0	0	4	1	0	0	33	1	0	0
msp_0397	Lactobacillus mucosae	2648	0.836103	0.100076	0.0638218	1031	0.99612	0	0.00387973	1235	0.879352	0.00404858	0.116599	55	0.890909	0.0909091	0.0181818	327	0.159021	0.779817	0.0611621
msp_0398	Pyramidobacter piscolens	2646	0.941043	0.0143613	0.0445956	2170	0.973272	0.00921659	0.0175115	471	0.791932	0.0382166	0.169851	5	1	0	0	0	0	0	0
msp_0402	Duodenibacillus massiliensis	2637	0.809253	0.00379219	0.186955	1744	0.991399	0	0.00860092	789	0.448669	0	0.551331	17	0.647059	0.0588235	0.294118	87	0.45977	0.103448	0.436782
msp_0407	Bifidobacterium bifidum	2626	0.971059	0.0053313	0.0236101	1370	0.994891	0	0.00510949	860	0.946512	0.00116279	0.0523256	122	0.959016	0.0245902	0.0163934	274	0.934307	0.0364964	0.0291971
msp_0409	Romboutsia timonensis	2612	0.866769	0.0206738	0.112557	1885	0.967109	0.0100796	0.0228117	696	0.606322	0.0416667	0.352011	22	0.681818	0.272727	0.0454545	9	0.444444	0	0
msp_0416	Alistipes timonensis	2598	0.966128	0.00192456	0.0319477	1114	0.996409	0	0.00359066	320	0.821875	0.003125	0.175	883	0.993205	0.00339751	0.00339751	281	0.925267	0.00355872	0.0711744
msp_0422	Blautia obeum	2573	0.976292	0.000777303	0.0229304	1307	0.99847	0	0.00153022	1150	0.949565	0.00173913	0.0486957	54	1	0	0	62	0.983871	0	0
msp_0456	Dakarella massiliensis	2499	0.981593	0	0.0184074	1099	0.99545	0	0.00454959	105	0.87619	0	0.12381	1205	0.982573	0	0.0174274	90	0.922222	0	0
msp_0460	Clostridium phoceensis	2495	0.916633	0.00360721	0.0797595	1372	0.984694	0	0.0153061	900	0.855556	0.00222222	0.142222	40	1	0	0	183	0.688525	0.0382514	0.273224
msp_0464	Mitsuokella multacida	2492	0.809791	0.0140449	0.176164	685	0.948905	0.00145985	0.049635	952	0.620798	0.00735294	0.371849	626	0.968051	0.00958466	0.0223642	229	0.746725	0.0917031	0.161572
msp_0468	Lactococcus lactis subsp. lactis	2489	0.995982	0.00361591	0.000401768	1841	1	0	0	549	0.998179	0	0.00182149	31	0.967742	0.0322581	0	68	0.882353	0.117647	0
msp_0470	Acidaminococcus massiliensis	2489	0.847328	0.0148654	0.137806	1304	0.964724	0	0.0352761	717	0.662483	0.0027894	0.334728	295	0.861017	0.0813559	0.0576271	173	0.705202	0.0635838	0.231214
msp_0479	Enterococcus faecalis	2472	1	0	0	2225	1	0	0	245	1	0	0	0	0	0	0	2	1	0	0
msp_0483	Megasphaera elsdenii	2467	0.873125	0.0980949	0.0287799	565	1	0	0	384	0.979167	0	0.0208333	827	0.962515	0.0145103	0.0229746	691	0.603473	0.332851	0.0636758
msp_0489	Dorea formicigenerans	2459	0.969906	0	0.0300935	1211	0.997523	0	0.00247729	1200	0.9425	0	0.0575	12	1	0	0	36	0.944444	0	0
msp_0492	Clostridium glycyrrhizinilyticum	2454	0.963325	0	0.0366748	1467	1	0	0	961	0.916753	0	0.0832466	8	1	0	0	18	0.444444	0	0
msp_0503	Anaerotruncus colihominis	2440	0.997951	0	0.00204918	1813	0.999448	0	0.000551572	621	0.993559	0	0.00644122	1	1	0	0	5	1	0	0
msp_0512	Dorea longicatena 2	2429	0.762454	0.0172911	0.220255	616	0.993506	0.00162338	0.00487013	1011	0.637982	0.0178042	0.344214	167	0.994012	0.00598802	0	635	0.675591	0.0346457	0.289764
msp_0515	Megasphaera massiliensis	3180	0.771384	0.00503145	0.223585	765	0.992157	0.00130719	0.00653595	2332	0.696827	0.00171527	0.301458	75	0.853333	0.12	0.0266667	8	0.625	0.25	0.125
msp_0521	Phascolarctobacterium succinatutens	2406	0.762677	0.0045719	0.232751	500	0.994	0	0.006	1748	0.716247	0.00171625	0.282037	70	0.942857	0.0142857	0.0428571	88	0.227273	0.0795455	0.693182
msp_0532	Anaerostipes hadrus 2	2382	0.86356	0.043241	0.093199	755	0.997351	0	0.00264901	668	0.755988	0.0344311	0.209581	440	0.988636	0.00681818	0.00454545	519	0.701349	0.148362	0.150289
msp_0547	Bifidobacterium dentium	2337	0.944801	0.0355156	0.0196834	1561	1	0	0	531	0.900188	0.0169492	0.0828625	125	1	0	0	120	0.366667	0.616667	0.0166667
msp_0550	Eggerthella lenta	2335	0.984154	0.000856531	0.0149893	1273	1	0	0	943	0.962884	0.00212089	0.0349947	62	1	0	0	57	0.964912	0	0
msp_0558	Streptococcus anginosus	1379	0.995649	0.000725163	0.00362582	924	0.997835	0	0.0021645	436	0.990826	0.00229358	0.00688073	16	1	0	0	3	1	0	0
msp_0560	Methanobrevibacter smithii 1	2307	0.86736	0.0320763	0.100564	617	0.998379	0	0.00162075	517	0.70793	0.0290135	0.263056	675	0.994074	0.00296296	0.00296296	498	0.698795	0.114458	0.186747
msp_0583	Prevotella buccae	2245	0.996882	0	0.00311804	2222	0.99685	0	0.00315032	19	1	0	0	4	1	0	0	0	0	0	0
msp_0587	Intestinibacter bartlettii	2240	0.999107	0	0.000892857	1698	0.999411	0	0.000588928	421	0.997625	0	0.0023753	105	1	0	0	16	1	0	0
msp_0592	Bifidobacterium breve	2226	0.969901	0.0161725	0.0139263	1014	0.997041	0.00295858	0	485	0.964948	0.00824742	0.0268041	401	0.925187	0.0498753	0.0249377	326	0.947853	0.0276074	0.0245399
msp_0597	Klebsiella michiganensis 1	2215	1	0	0	1949	1	0	0	6	1	0	0	260	1	0	0	0	0	0	0
msp_0603	Faecalibacterium prausnitzii 6	2209	0.831598	0.0475328	0.120869	725	0.921379	0.04	0.0386207	542	0.708487	0.0405904	0.250923	708	0.864407	0.0508475	0.0847458	234	0.739316	0.0769231	0.183761
msp_0612	Holdemanella biformis	2198	0.635578	0.0204732	0.343949	330	0.984848	0	0.0151515	560	0.425	0.00357143	0.571429	469	0.957356	0.00426439	0.0383795	839	0.45888	0.0488677	0.492253
msp_0621	Caecibacter massiliensis	2177	0.990813	0.000459348	0.00872761	1768	0.998303	0	0.00169683	120	0.925	0	0.075	267	0.973783	0.00374532	0.0224719	22	0.954545	0	0
msp_0632	Turicibacter sanguinis 1	2159	0.993516	0	0.00648448	2082	1	0	0	69	0.797101	0	0.202899	8	1	0	0	0	0	0	0
msp_0651	Lactobacillus amylovorus	2118	0.937205	0.0368272	0.0259679	1067	0.989691	0.00187441	0.00843486	694	0.909222	0.0317003	0.0590778	201	0.895522	0.0895522	0.0149254	156	0.75641	0.230769	0.0128205
msp_0656	Acidaminococcus fermentans	2112	0.953598	0.0104167	0.0359848	1258	0.997615	0	0.00238474	303	0.854785	0.00330033	0.141914	428	0.96729	0.021028	0.0116822	123	0.699187	0.097561	0.203252
msp_0658	Faecalitalea cylindroides	2105	0.933017	0.000475059	0.0665083	1410	0.996454	0	0.0035461	595	0.786555	0	0.213445	22	0.909091	0	0.0909091	78	0.910256	0.0128205	0.0769231
msp_0666	Citrobacter portucalensis	2227	0.946116	0.0538841	0	1066	0.978424	0.021576	0	246	0.711382	0.288618	0	892	0.984305	0.0156951	0	23	0.478261	0.521739	0
msp_0673	Clostridium citroniae	2072	0.995174	0.000965251	0.003861	1758	0.999431	0	0.000568828	296	0.976351	0	0.0236486	16	1	0	0	2	0	0	0
msp_0696_1	Streptococcus lutetiensis	1633	0.987753	0.0110227	0.00122474	707	0.994342	0.00424328	0.00141443	38	0.921053	0.0526316	0.0263158	872	0.987385	0.0126147	0	16	0.875	0.125	0
msp_0696_2	Streptococcus infantarius	1000	0.985	0.011	0.004	586	0.976109	0.0170648	0.00682594	1	1	0	0	411	1	0	0	2	0.5	0.5	0
msp_0699	Streptococcus parasanguinis	2022	0.991098	0.00395648	0.0049456	894	0.997763	0.00223714	0	1078	0.987013	0.00371058	0.00927644	42	0.952381	0.047619	0	8	1	0	0
msp_0740	Collinsella tanakaei	1952	0.81916	0.00512295	0.175717	1377	0.925926	0	0.0740741	538	0.555762	0.00371747	0.44052	25	1	0	0	12	0	0	0.333333
msp_0748	Clostridium perfringens	1939	1	0	0	1610	1	0	0	325	1	0	0	3	1	0	0	1	1	0	0
msp_0757	Sutterella parvirubra	1922	0.912591	0	0.0874089	1822	0.925906	0	0.0740944	99	0.666667	0	0.333333	1	1	0	0	0	0	0	0
msp_0759	Fusobacterium nucleatum	2252	0.968917	0.0044405	0.026643	1378	0.997823	0	0.00217707	727	0.909216	0.0137552	0.0770289	124	0.991935	0	0.00806452	23	1	0	0
msp_0788	Faecalicoccus pleomorphus	1866	0.723473	0.00107181	0.275456	940	0.879787	0.00106383	0.119149	918	0.565359	0	0.434641	4	1	0	0	4	0	0	0.75
msp_0789	Streptococcus pasteurianus	1865	0.995174	0.00160858	0.00321716	1453	1	0	0	194	0.969072	0	0.0309278	184	0.98913	0.0108696	0	34	0.970588	0.0294118	0
msp_0790	Streptococcus thermophilus	1864	0.991953	0.00536481	0.0026824	861	0.998839	0.00116144	0	215	0.986047	0.00465116	0.00930233	724	0.984807	0.0110497	0.00414365	64	1	0	0
msp_0800	Weissella confusa	1853	0.970858	0.0102536	0.0188883	1804	0.97561	0.00720621	0.017184	34	0.852941	0.0294118	0.117647	15	0.666667	0.333333	0	0	0	0	0
msp_0808	Eubacterium dolichum	1838	0.983678	0.00108814	0.0152339	1508	0.996684	0	0.00331565	314	0.929936	0	0.0700637	9	1	0	0	7	0.571429	0.285714	0.142857
msp_0820	Enterobacter kobei	1822	1	0	0	1707	1	0	0	38	1	0	0	76	1	0	0	1	1	0	0
msp_0831	Massiliomicrobiota timonensis	1805	0.94903	0.00609418	0.0448753	1280	0.982812	0	0.0171875	278	0.81295	0.00359712	0.183453	197	0.954315	0.0304569	0.0152284	50	0.82	0.08	0.1
msp_0832	Bifidobacterium gallinarum == saeculare	1804	0.968404	0.00277162	0.0288248	1470	0.989116	0.000680272	0.0102041	279	0.867384	0.00716846	0.125448	51	0.960784	0.0392157	0	4	0.5	0	0
msp_0835	Haemophilus parainfluenzae	1801	0.990561	0.00388673	0.00555247	589	0.993209	0.00169779	0.00509338	1134	0.992063	0.0026455	0.00529101	53	0.962264	0.0377358	0	25	0.92	0.04	0.04
msp_0836	Clostridium spiroforme	1791	0.91904	0.00279174	0.0781686	1148	0.999129	0	0.00087108	630	0.771429	0.00793651	0.220635	7	1	0	0	6	1	0	0
msp_0837	Veillonella atypica	1788	0.955817	0.00391499	0.0402685	1107	0.98916	0.000903342	0.00993677	560	0.8875	0.0107143	0.101786	93	1	0	0	28	0.857143	0	0
msp_0847	Candidatus Methanomassiliicoccus intestinalis	1768	0.945136	0.00339367	0.0514706	1532	0.991514	0	0.00848564	193	0.621762	0	0.378238	31	1	0	0	12	0.0833333	0.5	0.416667
msp_0864	Bifidobacterium animalis	1749	1	0	0	1342	1	0	0	141	1	0	0	264	1	0	0	2	1	0	0
msp_0870	Veillonella seminalis	1731	0.953206	0.00635471	0.0404391	1526	0.980996	0	0.0190039	76	0.407895	0.0526316	0.539474	129	0.945736	0.0542636	0	0	0	0	0
msp_0871	Methanobrevibacter smithii 2	1730	0.978613	0.00231214	0.0190751	565	0.99823	0	0.00176991	317	0.981073	0	0.0189274	578	0.99654	0	0.00346021	270	0.896296	0.0148148	0.0888889
msp_0872	Lactobacillus gasseri 2	1730	0.993642	0.00520231	0.00115607	1212	1	0	0	343	0.994169	0	0.0058309	135	1	0	0	40	0.775	0.225	0
msp_0882	Bacteroides salanitronis	1722	0.916957	0.0168409	0.0662021	1424	0.957163	0.00421348	0.0386236	52	0.538462	0	0.461538	226	0.80531	0.0707965	0.123894	20	0.3	0.35	0.35
msp_0884	Peptostreptococcus anaerobius	1713	0.959136	0.0361938	0.00467017	1511	0.996691	0.00264725	0.000661813	94	0.851064	0.0851064	0.0638298	62	0.451613	0.548387	0	46	0.630435	0.347826	0.0217391
msp_0894	Collinsella intestinalis	1693	0.855286	0.00649734	0.138216	922	0.976139	0	0.0238612	558	0.641577	0.00537634	0.353047	144	0.972222	0.0208333	0.00694444	69	0.724638	0.0724638	0.202899
msp_0898	Klebsiella michiganensis 2	2809	0.967604	0.0320399	0.000355999	934	0.985011	0.0149893	0	1272	0.999214	0	0.000786164	546	0.906593	0.0934066	0	57	0.561404	0.438596	0
msp_0900	Agathobaculum desmolans	1683	0.970885	0	0.0291147	1649	0.976349	0	0.0236507	23	0.608696	0	0.391304	11	0.909091	0	0.0909091	0	0	0	0
msp_0916	Collinsella bouchesdurhonensis	1648	0.932039	0.00182039	0.0661408	1101	0.997275	0	0.0027248	455	0.804396	0	0.195604	46	1	0	0	46	0.565217	0.0652174	0.369565
msp_0917	Bacteroides sartorii	1648	0.986044	0	0.0139563	1222	0.986907	0	0.0130933	58	0.87931	0	0.12069	368	1	0	0	0	0	0	0
msp_0930	Coprococcus catus	1632	0.873162	0.00183824	0.125	769	0.997399	0	0.00260078	510	0.711765	0	0.288235	218	0.977064	0.00458716	0.0183486	135	0.607407	0.0148148	0.377778
msp_0943	Collinsella stercoris	1612	0.75	0.00806452	0.241935	1208	0.841887	0	0.158113	179	0.363128	0.0167598	0.620112	181	0.574586	0.038674	0.38674	44	0.522727	0.0681818	0.409091
msp_0950	Lactobacillus fermentum	1598	0.998748	0.00125156	0	1445	1	0	0	125	1	0	0	20	0.95	0.05	0	8	0.875	0.125	0
msp_0953	Senegalimassilia anaerobia	1593	0.804143	0.000627746	0.195229	568	0.941901	0	0.0580986	913	0.73713	0	0.26287	30	0.933333	0	0.0666667	82	0.54878	0.0121951	0.439024
msp_0957	Intestinimonas massiliensis	1588	0.983627	0	0.0163728	1299	0.996921	0	0.00307929	263	0.923954	0	0.0760456	14	1	0	0	12	0.833333	0	0
msp_0963	Candidatus Methanomethylophilus alvus / Methanoculleus sp. CAG:1088	1573	0.975207	0	0.0247934	1401	0.996431	0	0.00356888	171	0.80117	0	0.19883	1	1	0	0	0	0	0	0
msp_0964	Oxalobacter formigenes 1	1572	0.989186	0	0.0108142	1349	0.999259	0	0.00074129	164	0.902439	0	0.097561	56	1	0	0	3	1	0	0
msp_0975	Peptoniphilus harei	1306	0.921899	0.0352221	0.042879	1158	0.986183	0.00172712	0.0120898	63	0.365079	0.222222	0.412698	39	0.871795	0.128205	0	46	0.108696	0.543478	0.347826
msp_0979	Anaeroglobus geminatus	1548	0.983204	0	0.0167959	1548	0.983204	0	0.0167959	0	0	0	0	0	0	0	0	0	0	0	0
msp_0980	Mobilibacterium timonense	1546	0.889392	0	0.110608	1546	0.889392	0	0.110608	0	0	0	0	0	0	0	0	0	0	0	0
msp_1007	Butyricicoccus pullicaecorum	1477	0.860528	0	0.139472	1457	0.865477	0	0.134523	18	0.444444	0	0.555556	2	1	0	0	0	0	0	0
msp_1018	Fusobacterium gonidiaformans	1456	0.989011	0.00412088	0.00686813	1350	0.998519	0	0.00148148	67	0.895522	0	0.104478	38	0.815789	0.157895	0.0263158	1	1	0	0
msp_1025	Lactobacillus casei == paracasei	1441	1	0	0	1373	1	0	0	49	1	0	0	18	1	0	0	1	1	0	0
msp_1046	Allisonella histaminiformans	1401	0.849393	0	0.150607	791	0.994943	0	0.00505689	605	0.664463	0	0.335537	2	0.5	0	0.5	3	0	0	0
msp_1058	Prevotella corporis	1380	0.975362	0	0.0246377	1380	0.975362	0	0.0246377	0	0	0	0	0	0	0	0	0	0	0	0
msp_1062	Parvimonas micra	1196	0.967391	0.0183946	0.014214	993	0.987915	0.0040282	0.00805639	132	0.886364	0.0454545	0.0681818	57	0.894737	0.105263	0	14	0.571429	0.428571	0
msp_1087	Bifidobacterium angulatum	1327	0.993218	0.00075358	0.00602864	1124	0.997331	0	0.00266904	86	0.94186	0.0116279	0.0465116	98	0.989796	0	0.0102041	19	1	0	0
msp_1088	Solobacterium moorei	1326	0.993967	0	0.00603318	1218	0.999179	0	0.000821018	95	0.926316	0	0.0736842	13	1	0	0	0	0	0	0
msp_1090	Porphyromonas somerae	1325	0.993962	0	0.00603774	1321	0.993944	0	0.00605602	0	0	0	0	4	1	0	0	0	0	0	0
msp_1119	Dialister pneumosintes	1261	0.951626	0.0293418	0.0190325	1148	1	0	0	79	0.607595	0.101266	0.291139	4	1	0	0	30	0	0	0.0333333
msp_1122	Lactobacillus crispatus	1253	0.999202	0	0.000798085	1044	0.999042	0	0.000957854	148	1	0	0	53	1	0	0	8	1	0	0
msp_1131	Comamonas kerstersii	1244	0.999196	0	0.000803859	1235	0.99919	0	0.000809717	9	1	0	0	0	0	0	0	0	0	0	0
msp_1145	Veillonella rogosae	1220	0.914754	0.00245902	0.0827869	425	0.985882	0	0.0141176	438	0.789954	0.00456621	0.205479	287	0.993031	0	0.00696864	70	0.942857	0.0142857	0.0428571
msp_1158	Lactobacillus reuteri	1194	1	0	0	1194	1	0	0	0	0	0	0	0	0	0	0	0	0	0	0
msp_1180	Lactobacillus johnsonii	1144	1	0	0	1114	1	0	0	0	0	0	0	30	1	0	0	0	0	0	0
msp_1182	Lactobacillus acidophilus	1139	1	0	0	1119	1	0	0	0	0	0	0	20	1	0	0	0	0	0	0
msp_1189	Succinatimonas hippei	1126	0.977798	0	0.0222025	897	0.993311	0	0.00668896	54	1	0	0	158	0.917722	0	0.0822785	17	0.647059	0	0
msp_1200	Lactobacillus delbrueckii	1112	0.997302	0	0.00269784	877	0.997719	0	0.0022805	188	0.994681	0	0.00531915	42	1	0	0	5	1	0	0
msp_1219	Turicibacter sanguinis 2	1074	0.996276	0	0.00372439	976	0.998975	0	0.00102459	92	0.967391	0	0.0326087	5	1	0	0	1	1	0	0
msp_1222	Methanosphaera stadtmanae	1072	0.99347	0.000932836	0.00559701	1043	1	0	0	27	0.777778	0	0.222222	1	1	0	0	1	0	0	0
msp_1234	Megasphaera micronuciformis	1041	0.995197	0	0.00480307	1019	0.996075	0	0.00392542	21	0.952381	0	0.047619	1	1	0	0	0	0	0	0
msp_1237	Veillonella tobetsuensis	1032	0.90407	0.00775194	0.0881783	895	0.927374	0	0.0726257	26	0.576923	0	0.423077	101	0.80198	0.0594059	0.138614	10	0.7	0.2	0.1
msp_1240	Hafnia paralvei	1026	1	0	0	1026	1	0	0	0	0	0	0	0	0	0	0	0	0	0	0
msp_1241	Lactobacillus vaginalis	1218	0.917898	0.0139573	0.0681445	293	0.846416	0	0.153584	906	0.958057	0	0.0419426	8	0.25	0.75	0	11	0	0	0
msp_1246	Anaerococcus obesiensis == vaginalis	1014	0.965483	0.0216963	0.0128205	961	0.987513	0.00208117	0.0104058	40	0.575	0.375	0.05	6	0.666667	0.333333	0	7	0.428571	0.428571	0.142857
msp_1248	Gordonibacter urolithinfaciens	1006	0.907555	0.00298211	0.0894632	354	1	0	0	639	0.85759	0.00469484	0.137715	8	1	0	0	5	0.6	0	0
msp_1254	Enterobacter cloacae	990	1	0	0	985	1	0	0	0	0	0	0	5	1	0	0	0	0	0	0
msp_1256	Clostridium celatum	993	0.987915	0	0.0120846	990	0.988889	0	0.0111111	1	1	0	0	2	0.5	0	0.5	0	0	0	0
msp_1265	Holdemania massiliensis	962	0.918919	0	0.0810811	730	0.980822	0	0.0191781	232	0.724138	0	0.275862	0	0	0	0	0	0	0	0
msp_1305	Prevotella bivia	878	1	0	0	846	1	0	0	22	1	0	0	6	1	0	0	4	1	0	0
msp_1310	Lactococcus lactis subsp. cremoris	870	1	0	0	870	1	0	0	0	0	0	0	0	0	0	0	0	0	0	0
msp_1312	Prevotella disiens	860	0.996512	0	0.00348837	855	0.996491	0	0.00350877	0	0	0	0	5	1	0	0	0	0	0	0
msp_1333	Citrobacter koseri	834	1	0	0	809	1	0	0	4	1	0	0	21	1	0	0	0	0	0	0
msp_1354	Streptococcus vestibularis	782	0.968031	0.00767263	0.0242967	298	0.979866	0.0033557	0.0167785	185	0.897297	0.027027	0.0756757	274	1	0	0	25	1	0	0
msp_1357	Fenollaria massiliensis	779	0.970475	0.00513479	0.0243902	757	0.977543	0	0.0224571	8	0.75	0	0.25	14	0.714286	0.285714	0	0	0	0	0
msp_1375	Haemophilus pittmaniae	743	0.990579	0	0.00942127	733	0.99045	0	0.0095498	1	1	0	0	9	1	0	0	0	0	0	0
msp_1376	Streptococcus mutans	742	1	0	0	712	1	0	0	27	1	0	0	3	1	0	0	0	0	0	0
msp_1422	Clostridium hylemonae	660	0.998485	0	0.00151515	655	0.998473	0	0.00152672	4	1	0	0	1	1	0	0	0	0	0	0
msp_1439	Streptococcus oralis	618	0.987055	0.00161812	0.0113269	610	0.986885	0.00163934	0.0114754	2	1	0	0	6	1	0	0	0	0	0	0
msp_1458	Clostridium disporicum	575	0.977391	0.00173913	0.0208696	554	0.976534	0.00180505	0.0216606	2	1	0	0	19	1	0	0	0	0	0	0
msp_1461	Porphyromonas asaccharolytica	559	0.974955	0.00178891	0.0232558	559	0.974955	0.00178891	0.0232558	0	0	0	0	0	0	0	0	0	0	0	0
msp_1470	Butyricimonas synergistica 1	548	0.65146	0	0.34854	548	0.65146	0	0.34854	0	0	0	0	0	0	0	0	0	0	0	0
msp_1472	Pseudoflavonifractor capillosus	546	0.998168	0	0.0018315	501	0.998004	0	0.00199601	31	1	0	0	14	1	0	0	0	0	0	0
msp_1516	Haemophilus paraphrohaemolyticus	463	0.863931	0.0367171	0.0993521	463	0.863931	0.0367171	0.0993521	0	0	0	0	0	0	0	0	0	0	0	0
msp_1517	Oxalobacter formigenes 2	457	1	0	0	457	1	0	0	0	0	0	0	0	0	0	0	0	0	0	0
msp_1520	Slackia piriformis	451	0.937916	0	0.0620843	447	0.93736	0	0.0626398	0	0	0	0	4	1	0	0	0	0	0	0
msp_1536	Peptoniphilus senegalensis	417	0.959233	0.00479616	0.0359712	406	0.960591	0.00246305	0.0369458	0	0	0	0	11	0.909091	0.0909091	0	0	0	0	0
msp_1573	Faecalicatena contorta	368	0.994565	0.00271739	0.00271739	354	0.99435	0.00282486	0.00282486	7	1	0	0	7	1	0	0	0	0	0	0
msp_1588	Enterococcus avium	344	0.997093	0	0.00290698	344	0.997093	0	0.00290698	0	0	0	0	0	0	0	0	0	0	0	0
msp_1592	Streptococcus australis	339	0.943953	0.0265487	0.0294985	246	0.971545	0.00406504	0.0243902	72	0.861111	0.0833333	0.0555556	19	0.894737	0.105263	0	2	1	0	0
msp_1609	Cloacibacillus evryensis	311	0.993569	0	0.00643087	297	0.996633	0	0.003367	11	0.909091	0	0.0909091	3	1	0	0	0	0	0	0
msp_1640	Bacteroides stercorirosoris	270	0.966667	0.00740741	0.0259259	270	0.966667	0.00740741	0.0259259	0	0	0	0	0	0	0	0	0	0	0	0
msp_1653	Faecalicatena fissicatena	254	1	0	0	254	1	0	0	0	0	0	0	0	0	0	0	0	0	0	0
msp_1655	Streptococcus gordonii	252	1	0	0	226	1	0	0	23	1	0	0	3	1	0	0	0	0	0	0
msp_1661	Raoultella ornithinolytica	244	1	0	0	244	1	0	0	0	0	0	0	0	0	0	0	0	0	0	0
msp_1677	Enterobacter ludwigii	209	1	0	0	209	1	0	0	0	0	0	0	0	0	0	0	0	0	0	0
msp_1685	Lactobacillus oris	184	1	0	0	184	1	0	0	0	0	0	0	0	0	0	0	0	0	0	0
msp_a01	Bacteroides ovatus	9897	0.90098	0.0157624	0.0832576	131	0.992366	0	0.00763359	3451	0.864097	0.00695451	0.128948	460	0.984783	0.00652174	0.00869565	5855	0.914091	0.0220325	0.063877
msp_a02	Bacteroides xylanisolvens	7078	0.87115	0.0348969	0.0939531	78	1	0	0	1400	0.784286	0.0171429	0.198571	765	0.99085	0.00130719	0.00784314	4835	0.875284	0.0459152	0.0788004
msp_a04	Butyricimonas virosa	3862	0.695495	0.0196789	0.284827	233	0.995708	0	0.00429185	2099	0.54788	0.0142925	0.437828	575	1	0	0	955	0.763351	0.0481675	0.188482
msp_a05	Parasutterella excrementihominis	3782	0.728979	0.00132205	0.269699	157	1	0	0	1893	0.659799	0.00158479	0.338616	261	0.992337	0	0.00766284	1471	0.742352	0.00135962	0.256288
msp_a08	Lactobacillus salivarius	2073	0.973468	0.0207429	0.00578871	1358	0.991163	0.00589102	0.00294551	633	0.984202	0.00315956	0.0126382	35	0.314286	0.685714	0	47	0.808511	0.191489	0
msp_a09	Faecalibacterium prausnitzii 2	1771	0.836815	0.00225861	0.160926	155	0.993548	0.00645161	0	1295	0.810811	0.0015444	0.187645	127	0.96063	0	0.0393701	194	0.804124	0.00515464	0.190722
msp_a10	Bifidobacterium catenulatum	1757	0.957883	0.0142288	0.0278884	122	1	0	0	208	0.951923	0.00480769	0.0432692	726	0.980716	0.00688705	0.0123967	701	0.928673	0.0271041	0.0442225
msp_a13	Collinsella aerofaciens	1179	0.677693	0.00678541	0.315522	91	0.967033	0	0.032967	914	0.611597	0.00437637	0.384026	51	0.960784	0.0196078	0.0196078	123	0.837398	0.0243902	0.138211
msp_a14	Peptostreptococcus stomatis	1036	0.824324	0.042471	0.133205	862	0.914153	0.0116009	0.0742459	106	0.226415	0.0943396	0.679245	56	0.75	0.232143	0.0178571	12	0	0	0.0833333
msp_a16	Holdemania filiformis	598	0.996656	0	0.00334448	232	0.99569	0	0.00431034	190	0.994737	0	0.00526316	175	1	0	0	1	1	0	0
msp_a19	Phocea massiliensis	286	0.982517	0	0.0174825	255	0.992157	0	0.00784314	30	0.9	0	0.1	1	1	0	0	0	0	0	0

## Sheet: B. CAGs precision
cag name	species lvl annot	num genes	% genes correct annot	% genes wrong annot	% unassigned genes
CAG00001	Blastocystis sp. subtype 2	12496	0.848992	0.000960307	0.150048
CAG00002	Blastocystis sp. subtype 3	11295	0.894201	0	0.105799
CAG00003	Blastocystis sp. subtype 1	10967	0.979575	0	0.0204249
CAG00005	Blastocystis sp. subtype 4	10438	0.983043	0.000191608	0.0167657
CAG00010	Clostridium bolteae	6646	0.989467	0.00195606	0.00857659
CAG00016	Escherichia coli	5411	0.978008	0.0177416	0.0042506
CAG00018	Klebsiella pneumoniae	5367	0.993479	0.00614869	0.000372648
CAG00021	Eisenbergiella tayi	5116	0.999805	0	0.000195465
CAG00023	Klebsiella michiganensis 2	5031	0.75651	0.04194	0.20155
CAG00025	Intestinibacter bartlettii	4893	0.552831	0.39955	0.047619
CAG00029	Clostridium butyricum	4790	0.708142	0.210438	0.0814196
CAG00030	Hungatella hathewayi 2	4650	0.989677	0	0.0103226
CAG00031	Clostridium clostridioforme 1	4627	0.994381	0.00129674	0.00432246
CAG00035	Bacteroides fragilis 1	4504	0.994893	0.000666075	0.0044405
CAG00036	Hungatella hathewayi 1	4409	0.995464	0	0.00453618
CAG00039	Klebsiella oxytoca	4356	0.997704	0.00229568	0
CAG00042	Klebsiella aerogenes	4153	0.972791	0.0238382	0.00337106
CAG00049	Clostridium innocuum	3725	0.999463	0	0.000536913
CAG00051	Bacteroides faecis	3702	0.994057	0.000270124	0.00567261
CAG00055	Clostridium symbiosum	3615	0.998893	0	0.0011065
CAG00059	Bacteroides thetaiotaomicron	3590	0.992201	0.000278552	0.00752089
CAG00061	Bacteroides caccae	3559	0.993257	0.00168587	0.0050576
CAG00063	Enterobacter cloacae complex 'Hoffmann cluster IV'	3532	0.999151	0.000566251	0.000283126
CAG00065	Parabacteroides goldsteinii	3503	0.998573	0	0.00142735
CAG00074	Emergencia timonensis	3383	0.973396	0.000295596	0.026308
CAG00076	Bacteroides salyersiae	3344	0.998505	0	0.00149522
CAG00083	Clostridium clostridioforme 2	3200	0.706875	0.0775	0.215625
CAG00084	Morganella morganii	3198	0.999375	0	0.000625391
CAG00085	Bacteroides cellulosilyticus	3182	0.994657	0	0.00534255
CAG00086	Blautia hydrogenotrophica	3151	0.999048	0	0.000952079
CAG00087	Odoribacter laneus	3134	0.988194	0	0.011806
CAG00092	Proteus mirabilis	3081	0.998702	0.00097371	0.00032457
CAG00094	Bacteroides fragilis 2	3056	0.998691	0	0.0013089
CAG00095	Erysipelatoclostridium ramosum	3035	0.998353	0.000329489	0.00131796
CAG00096	Culturomica massiliensis	3031	0.992082	0.000329924	0.00758825
CAG00101	Bacteroides massiliensis	2990	0.990301	0.000334448	0.00936455
CAG00107	Anaerostipes caccae	2954	0.997969	0	0.00203114
CAG00108	Klebsiella quasipneumoniae	2928	0.997609	0.00170765	0.00068306
CAG00114	Bacteroides fluxus	2893	0.967853	0.000691324	0.0314552
CAG00117	Clostridium saudiense	2873	0.999652	0	0.000348068
CAG00119	Enterobacter kobei	2857	0.99965	0	0.000350018
CAG00124	Clostridium paraputrificum	2827	0.998231	0	0.00176866
CAG00125	Parabacteroides merdae	2824	0.99398	0.000708215	0.00531161
CAG00134	Bacteroides nordii	2765	1	0	0
CAG00138	Blautia producta 2	2745	0.998907	0	0.0010929
CAG00140	Klebsiella variicola	2743	0.996354	0.00328108	0.000364564
CAG00141	Bacteroides congonensis	2727	0.998166	0	0.00183352
CAG00142	Bacteroides eggerthii	2722	0.996326	0.000734754	0.00293902
CAG00146	Parabacteroides gordonii	2706	0.998891	0	0.00110865
CAG00147	Bacteroides coprophilus	2705	0.990758	0.000369686	0.00887246
CAG00148	Parabacteroides distasonis	2697	0.996663	0	0.00333704
CAG00150	Bacteroides finegoldii	2692	0.986256	0.00111441	0.01263
CAG00151	Enterobacter xiangfangensis	2691	0.98625	0.0137495	0
CAG00152	Cloacibacillus porcorum	2675	0.952897	0	0.0471028
CAG00153	Bacteroides stercoris	2669	0.985762	0.000374672	0.0138629
CAG00156	Weissella confusa	2655	0.728437	0.0956685	0.175895
CAG00157	Fusobacterium ulcerans	2649	0.97584	0	0.0241601
CAG00161	Bacteroides uniformis	2624	0.986662	0.00114329	0.0121951
CAG00162	Ruthenibacterium lactatiformans	2623	0.995806	0	0.00419367
CAG00163	Coprobacillus cateniformis	2622	0.999619	0	0.000381388
CAG00171	Bacteroides coprocola	2588	0.99034	0.000772798	0.00888717
CAG00176	Blautia wexlerae	2569	0.97898	0.000778513	0.0202413
CAG00181	Sellimonas intestinalis	2531	1	0	0
CAG00182	Merdimonas faecis	2529	0.974694	0	0.0253064
CAG00187	Bacteroides clarus	2511	0.996416	0	0.00358423
CAG00198	Sutterella wadsworthensis 1	2474	0.995958	0	0.00404204
CAG00208	Eubacterium hallii	2451	0.991024	0.000815993	0.00815993
CAG00209	Parabacteroides johnsonii	2449	0.99755	0	0.00244998
CAG00210	Fusobacterium varium	2449	0.990608	0	0.00939159
CAG00221	Coprobacter fastidiosus	2395	0.987056	0.000835073	0.0121086
CAG00222	Pyramidobacter piscolens	2391	0.969051	0.00752823	0.0234212
CAG00223	Bilophila wadsworthia	2389	0.999581	0	0.000418585
CAG00224	Ruminococcus bicirculans	2388	0.977806	0.00041876	0.0217755
CAG00227	Barnesiella intestinihominis	2379	0.995376	0.000420345	0.00420345
CAG00231	Clostridium scindens 1	2373	0.993257	0.00294985	0.00379267
CAG00241	Romboutsia timonensis	2341	0.90944	0.0145237	0.0760359
CAG00247	Odoribacter splanchnicus	2310	0.997403	0	0.0025974
CAG00248	Bifidobacterium gallinarum	2305	0.823427	0.0169197	0.159653
CAG00254	Bacteroides vulgatus	2291	0.992143	0.000436491	0.00742034
CAG00255	Acidaminococcus intestini	2291	0.998254	0	0.00174596
CAG00256	Clostridium saccharolyticum 2	2283	0.999124	0	0.00087604
CAG00261	Alistipes inops	2276	0.994728	0	0.00527241
CAG00262	Clostridium leptum	2275	0.99956	0	0.00043956
CAG00268	Ruminococcus torques	2268	0.997354	0	0.0026455
CAG00270	Ruminococcus gnavus	2262	0.992042	0	0.00795756
CAG00276	Lactococcus lactis subsp. lactis	2253	0.990679	0.00932091	0
CAG00279	Enterococcus faecalis	2243	1	0	0
CAG00289	Klebsiella michiganensis 1	2229	1	0	0
CAG00291	Fusicatenibacter saccharivorans	2228	0.990126	0.000897666	0.00897666
CAG00292	Fournierella massiliensis	2225	0.970787	0.00359551	0.025618
CAG00296	Streptococcus salivarius	2210	0.951584	0.0393665	0.00904977
CAG00302	Roseburia faecis	2205	0.988662	0.000453515	0.0108844
CAG00305	Bacteroides pectinophilus	2202	0.995459	0	0.00454133
CAG00306	Roseburia intestinalis	2198	0.992721	0	0.00727934
CAG00311	Turicimonas muris	2190	0.917352	0	0.0826484
CAG00312	Turicibacter sanguinis 1	2190	0.999087	0	0.000913242
CAG00326	Akkermansia muciniphila	2163	0.995839	0	0.00416089
CAG00330	Intestinimonas butyriciproducens	2151	0.99907	0	0.0009298
CAG00331	Flavonifractor plautii	2148	0.998603	0	0.00139665
CAG00338	Tyzzerella nexilis	2136	0.988764	0.000468165	0.0107678
CAG00341	Sutterella parvirubra	2131	0.91741	0	0.0825903
CAG00344	Alistipes indistinctus	2124	0.995292	0	0.0047081
CAG00347	Roseburia hominis	2119	0.992921	0	0.00707881
CAG00354	Caecibacter massiliensis	2107	0.994779	0	0.00522069
CAG00358	Prevotella corporis	2101	0.861495	0.0409329	0.0975726
CAG00359	Anaerostipes hadrus 1	2101	0.989053	0.000951928	0.00999524
CAG00360	Bacteroides ovatus	2099	0.977608	0.00476417	0.0176274
CAG00364	Paraprevotella clara	2093	0.996178	0	0.00382226
CAG00367	Alistipes finegoldii	2086	0.990892	0	0.00910834
CAG00368	Alistipes onderdonkii	2081	0.989909	0	0.0100913
CAG00372	Bifidobacterium pseudocatenulatum	2074	0.963838	0.0096432	0.0265188
CAG00375	Enterococcus faecium	2070	0.999517	0	0.000483092
CAG00378	Coprococcus comes	2067	0.996613	0	0.00338655
CAG00380	Acidaminococcus massiliensis	2061	0.914605	0.00339641	0.081999
CAG00382	Mediterranea massiliensis	2059	0.969403	0	0.0305974
CAG00384	Bacteroides dorei	2059	0.979602	0.000971345	0.0194269
CAG00385	Alistipes shahii	2057	0.989305	0	0.0106952
CAG00394	Bacteroides barnesiae	2042	0.988247	0.000979432	0.0107738
CAG00397	Agathobaculum desmolans	2041	0.963743	0	0.0362567
CAG00400	Negativibacillus massiliensis	2034	0.99705	0	0.00294985
CAG00401	Blautia hansenii	2033	0.98967	0.00245942	0.00787014
CAG00410	Desulfovibrio fairfieldensis	2019	0.994056	0	0.00594354
CAG00429	Faecalibacterium prausnitzii 7	1994	0.962889	0	0.0371113
CAG00437	Lactobacillus rogosae	1982	0.991423	0.000504541	0.00807265
CAG00442	Megamonas funiformis	1973	0.989863	0	0.0101368
CAG00450	Butyricicoccus pullicaecorum	1965	0.846819	0	0.153181
CAG00471	Bifidobacterium dentium	1940	0.995876	0.00154639	0.00257732
CAG00477	Lactobacillus salivarius	1930	0.814508	0.180829	0.00466321
CAG00479	Fusobacterium nucleatum	1928	0.993257	0.000518672	0.00622407
CAG00480	Sutterella wadsworthensis 2	1928	0.990145	0	0.00985477
CAG00482	Coprococcus eutactus 2	1924	0.994283	0.000519751	0.00519751
CAG00486	Lactobacillus casei	1916	1	0	0
CAG00495	Duodenibacillus massiliensis	1902	0.97897	0	0.0210305
CAG00500	Ruminococcus champanellensis	1898	0.99157	0	0.00842993
CAG00503	Fusobacterium mortiferum	1893	0.987322	0	0.0126783
CAG00509	Blautia massiliensis	1886	0.989396	0.000530223	0.0100742
CAG00517	Streptococcus pasteurianus	1873	0.966898	0.011212	0.02189
CAG00525	Alistipes obesi	1864	0.982833	0	0.0171674
CAG00542	Clostridium phoceensis	1831	0.979246	0	0.0207537
CAG00554	Eubacterium eligens	1812	0.990066	0.000551876	0.0093819
CAG00556	Faecalibacterium prausnitzii 5	1808	0.982301	0	0.0176991
CAG00561	Dialister succinatiphilus	1791	0.92574	0.00223339	0.0720268
CAG00562	Butyrivibrio crossotus	1791	0.994975	0.000558347	0.00446678
CAG00563	Ruminococcus callidus	1790	0.982123	0.000558659	0.0173184
CAG00565	Prevotellamassilia timonensis	1790	0.989385	0	0.0106145
CAG00570	Ruminococcus lactaris	1782	0.996072	0	0.00392817
CAG00571	Paraprevotella xylaniphila	1779	0.954469	0.00224845	0.0432827
CAG00576	Eubacterium ramulus	1777	0.998875	0	0.00112549
CAG00581	Alistipes putredinis	1769	0.99039	0.00113058	0.00847937
CAG00585	Bifidobacterium animalis	1765	1	0	0
CAG00587	Eubacterium dolichum	1761	0.994889	0	0.00511073
CAG00600	Clostridium perfringens	1749	1	0	0
CAG00601	Roseburia inulinivorans	1749	0.991995	0.000571755	0.00743282
CAG00603	Bifidobacterium longum	1745	0.9851	0.000573066	0.0143266
CAG00605	Alistipes ihumii	1742	0.997704	0	0.00229621
CAG00606	Faecalibacterium prausnitzii 3 (L2-6)	1741	0.926479	0.012062	0.0614589
CAG00623	Faecalibacterium prausnitzii 1 (A2-165)	1720	0.973256	0	0.0267442
CAG00626	Mitsuokella multacida	1718	0.898137	0.00174622	0.100116
CAG00630	Collinsella tanakaei	1716	0.875291	0.000582751	0.124126
CAG00633	Faecalibacterium prausnitzii 6	1714	0.903151	0.0425904	0.054259
CAG00641	Ruminococcus bromii	1703	0.987669	0	0.0123312
CAG00644	Blautia obeum	1702	0.997062	0	0.00293772
CAG00647	Gemmiger formicilis	1697	0.974661	0.00176783	0.023571
CAG00664	Eubacterium siraeum	1675	0.995821	0	0.0041791
CAG00669	Bifidobacterium breve	1672	0.985048	0.00956938	0.00538278
CAG00675	Faecalibacterium prausnitzii 4 (cf. KLE1255)	1667	0.971806	0.00239952	0.0257948
CAG00682	Clostridium glycyrrhizinilyticum	1661	1	0	0
CAG00683	Alistipes timonensis	1660	0.996386	0	0.00361446
CAG00689	Bifidobacterium bifidum	1656	0.996377	0	0.00362319
CAG00691	Dorea formicigenerans	1656	0.999396	0	0.000603865
CAG00696	Streptococcus lutetiensis	1653	0.922565	0.0229885	0.0544465
CAG00697	Haemophilus pittmaniae	1651	0.984252	0.000605694	0.0151423
CAG00704	Prevotella copri 1	1642	0.979294	0	0.0207065
CAG00709	Faecalitalea cylindroides	1635	0.993884	0	0.00611621
CAG00729	Bifidobacterium adolescentis	1609	0.981976	0.00186451	0.0161591
CAG00734	Lactobacillus amylovorus	1606	0.981943	0.0105853	0.00747198
CAG00735	Anaerotignum lactatifermentans	1603	0.989395	0	0.0106051
CAG00738	Anaerotruncus colihominis	1601	1	0	0
CAG00739	Methanobrevibacter smithii 1	1600	0.995625	0.000625	0.00375
CAG00740	Candidatus Methanomassiliicoccus intestinalis	1598	0.993742	0	0.00625782
CAG00741	Bacteroides intestinalis	1596	0.995614	0	0.00438596
CAG00743	Coprococcus eutactus 1	1596	0.991855	0	0.00814536
CAG00744	Anaerostipes hadrus 2	1596	0.994987	0	0.00501253
CAG00748	Collinsella stercoris	1592	0.757538	0.00502513	0.237437
CAG00749	Eubacterium ventriosum	1591	0.988686	0	0.0113136
CAG00750	Alistipes senegalensis	1590	0.969182	0.00691824	0.0238994
CAG00751	Ruminococcus faecis	1589	0.989301	0	0.0106986
CAG00754	Citrobacter portucalensis	1588	0.99937	0.000629723	0
CAG00755	Acidaminococcus fermentans	1587	0.993699	0.00063012	0.00567108
CAG00756	Enorma massiliensis	1587	0.984877	0.00252048	0.0126024
CAG00757	Veillonella seminalis	1585	0.962145	0.00315457	0.0347003
CAG00768	Bacteroides salanitronis	1564	0.93734	0.00831202	0.0543478
CAG00773	Dialister invisus	1561	0.98975	0	0.0102498
CAG00779	Peptostreptococcus anaerobius	1552	0.996778	0.00257732	0.00064433
CAG00789	Lactococcus lactis subsp. cremoris	1528	0.998037	0.00196335	0
CAG00796	Coprobacter secundus	1519	1	0	0
CAG00801	Citrobacter koseri	1512	1	0	0
CAG00819	Eubacterium rectale	1493	0.989283	0	0.0107167
CAG00824	Dorea longicatena 1	1486	0.997981	0	0.00201884
CAG00830	Prevotella stercorea	1479	0.974983	0.000676133	0.0243408
CAG00842	Candidatus Methanomethylophilus alvus / Methanoculleus sp. CAG:1088	1462	0.997264	0	0.00273598
CAG00848	Oxalobacter formigenes 1	1455	1	0	0
CAG00856	Lactobacillus acidophilus	1449	0.99931	0	0.000690131
CAG00861	Fusobacterium gonidiaformans	1442	0.993759	0.000693481	0.00554785
CAG00868	Massiliomicrobiota timonensis	1436	0.980501	0	0.0194986
CAG00872	Streptococcus thermophilus	1432	0.998603	0.00139665	0
CAG00879	Catenibacterium mitsuokai	1426	0.632539	0.351332	0.016129
CAG00881	Clostridium spiroforme	1423	1	0	0
CAG00894	Solobacterium moorei	1397	0.997853	0	0.00214746
CAG00898	Eggerthella lenta	1388	1	0	0
CAG00922	Dakarella massiliensis	1345	0.994796	0	0.00520446
CAG00929	Megasphaera elsdenii	1328	0.999247	0	0.000753012
CAG00943	Bifidobacterium angulatum	1296	0.996142	0	0.00385802
CAG00950	Parasutterella excrementihominis	1281	1	0	0
CAG00957	Collinsella bouchesdurhonensis	1273	0.999214	0	0.000785546
CAG00960	Mitsuokella jalaludinii	1266	0.989731	0	0.0102686
CAG00968	Prevotella disiens	1253	0.992817	0	0.00718276
CAG00973	Bacteroides plebeius	1240	0.979839	0.000806452	0.0193548
CAG00974	Bacteroides xylanisolvens	1239	0.989508	0.000807103	0.00968523
CAG00995	Veillonella atypica	1210	0.998347	0.000826446	0.000826446
CAG00997	Dorea longicatena 2	1208	0.998344	0	0.00165563
CAG00998	Butyricimonas synergistica 2	1207	0.98343	0.006628	0.009942
CAG01014	Megasphaera micronuciformis	1193	0.994971	0	0.00502934
CAG01035	Clostridium citroniae	1161	0.999139	0	0.000861326
CAG01041	Prevotella copri 2	1156	0.978374	0	0.0216263
CAG01047	Collinsella intestinalis	1146	0.973822	0.0008726	0.0253054
CAG01064	Dialister pneumosintes	1119	1	0	0
CAG01069	Peptoniphilus harei	1112	0.992806	0	0.00719424
CAG01075	Streptococcus parasanguinis	1102	0.989111	0.00816697	0.00272232
CAG01081	Haemophilus parainfluenzae	1095	0.987215	0.00639269	0.00639269
CAG01086	Methanosphaera stadtmanae	1092	1	0	0
CAG01094	Intestinimonas massiliensis	1080	0.998148	0	0.00185185
CAG01103	Succinatimonas hippei	1065	0.989671	0	0.0103286
CAG01119	Clostridium asparagiforme	1037	0.999036	0	0.00096432
CAG01129	Prevotella bivia	1020	1	0	0
CAG01145	Bacteroides intestinalis	997	0.785356	0.00401204	0.210632
CAG01155	Desulfovibrio piger	981	0.995923	0	0.00407747
CAG01169	Parvimonas micra	966	0.989648	0.00310559	0.00724638
CAG01171	Holdemanella biformis	963	0.952233	0.00415369	0.0436137
CAG01176	Lactobacillus vaginalis	959	0.990615	0	0.00938478
CAG01186	Bacteroides ovatus	946	0.977801	0.00739958	0.0147992
CAG01189	Senegalimassilia anaerobia	937	0.939168	0	0.0608324
CAG01190	Slackia piriformis	935	0.913369	0	0.086631
CAG01209	Butyricimonas virosa	900	0.998889	0	0.00111111
CAG01222	Methanobrevibacter smithii 2	880	0.998864	0	0.00113636
CAG01228	Streptococcus mutans	875	1	0	0
CAG01229	Phascolarctobacterium succinatutens	873	0.983963	0	0.0160367
CAG01238	Allisonella histaminiformans	862	0.99536	0	0.00464037
CAG01247	Coprococcus catus	848	0.990566	0	0.00943396
CAG01248	Veillonella rogosae	848	0.878538	0.00471698	0.116745
CAG01256	Phascolarctobacterium succinatutens	830	0.992771	0	0.00722892
CAG01257	Streptococcus infantarius	829	0.965018	0.0217129	0.013269
CAG01262	Desulfovibrio piger	812	0.987685	0	0.0123153
CAG01273	Parabacteroides gordonii	799	0.986233	0	0.0137672
CAG01277	Eisenbergiella tayi	792	0.998737	0	0.00126263
CAG01279	Streptococcus oralis	789	0.959442	0.0190114	0.0215463
CAG01283	Catenibacterium mitsuokai	780	0.985897	0.00128205	0.0128205
CAG01295	Parabacteroides merdae	754	0.822281	0.0318302	0.145889
CAG01296	Clostridium clostridioforme 1	752	0.994681	0	0.00531915
CAG01297	Enterobacter xiangfangensis	747	0.981258	0.0174029	0.00133869
CAG01308	Bacteroides cellulosilyticus	729	0.993141	0.00137174	0.00548697
CAG01312	Bacteroides plebeius	721	0.957004	0.00138696	0.0416089
CAG01315	Oxalobacter formigenes 2	716	0.998603	0	0.00139665
CAG01333	Peptostreptococcus stomatis	680	0.980882	0.00147059	0.0176471
CAG01338	Enterococcus avium	676	0.995562	0.00147929	0.00295858
CAG01353	Clostridium bolteae	645	0.99845	0	0.00155039
CAG01357	Eisenbergiella tayi	639	0.99374	0	0.00625978
CAG01380	Escherichia coli	600	0.91	0.0716667	0.0183333
CAG01390	Butyricimonas virosa	583	1	0	0
CAG01393	Streptococcus vestibularis	581	0.994836	0	0.00516351
CAG01409	Anaerotignum lactatifermentans	562	0.975089	0.0213523	0.00355872
CAG01417	Roseburia intestinalis	552	0.983696	0	0.0163043
CAG01426	Hungatella hathewayi 2	542	0.896679	0	0.103321
CAG01430	Eisenbergiella tayi	532	0.733083	0.0018797	0.265038
CAG01431	Blautia massiliensis	532	0.958647	0.018797	0.0225564
CAG01435	Turicibacter sanguinis 2	525	1	0	0
CAG01439	Faecalibacterium prausnitzii 2	514	0.990272	0	0.00972763
CAG01442	Clostridium perfringens	511	1	0	0
CAG01449	Porphyromonas somerae	499	0.993988	0.00200401	0.00400802
CAG01455	Bacteroides congonensis	491	0.94501	0.00203666	0.0529532
CAG01463	Clostridium bolteae	481	0.945946	0.022869	0.031185
CAG01483	Ruminococcus gnavus	440	0.952273	0	0.0477273
CAG01487	Phocea massiliensis	434	0.997696	0	0.00230415
CAG01501	Pseudoflavonifractor capillosus	412	1	0	0
CAG01503	Bacteroides xylanisolvens	410	0.673171	0.0609756	0.265854
CAG01520	Bacteroides fragilis 2	395	0.891139	0.00759494	0.101266
CAG01521	Dorea longicatena 1	395	0.992405	0.00506329	0.00253165
CAG01534	Alistipes onderdonkii	386	0.989637	0	0.0103627
CAG01554	Faecalicoccus pleomorphus	357	0.910364	0	0.0896359
CAG01555	Bacteroides congonensis	356	0.75	0.0196629	0.230337
CAG01558	Bacteroides congonensis	355	0.676056	0.0450704	0.278873
CAG01576	Bifidobacterium catenulatum	337	1	0	0
CAG01580	Coprococcus catus	335	0.98209	0.00298507	0.0149254
CAG01585	Citrobacter portucalensis	333	0.945946	0.0540541	0
CAG01586	Coprobacter secundus	333	1	0	0
CAG01593	Bacteroides finegoldii	328	0.932927	0	0.0670732
CAG01622	Holdemania massiliensis	306	0.980392	0	0.0196078
CAG01631	Butyricimonas virosa	295	0.99661	0.00338983	0
CAG01633	Paraprevotella clara	294	0.911565	0.00680272	0.0816327
CAG01637	Streptococcus gordonii	290	1	0	0
CAG01645	Parasutterella excrementihominis	286	0.972028	0.0244755	0.0034965
CAG01658	Bacteroides fragilis 1	279	0.971326	0	0.0286738
CAG01662	Veillonella parvula	276	0.985507	0.00724638	0.00724638
CAG01672	Parabacteroides distasonis	272	0.992647	0	0.00735294
CAG01674	Bifidobacterium catenulatum	271	0.99631	0	0.00369004
CAG01717	Collinsella aerofaciens	249	0.987952	0	0.0120482
CAG01721	Ruminococcus gnavus	246	0.939024	0.00406504	0.0569106
CAG01722	Bacteroides ovatus	246	0.95122	0.0162602	0.0325203
CAG01723	Gordonibacter urolithinfaciens	246	1	0	0
CAG01725	Eubacterium eligens	245	0.955102	0	0.044898
CAG01732	Gordonibacter urolithinfaciens	237	0.991561	0	0.00843882
CAG01739	Prevotella stercorea	233	0.927039	0.0429185	0.0300429
CAG01749	Escherichia coli	227	0.991189	0	0.00881057
CAG01765	Hungatella hathewayi 1	221	1	0	0
CAG01768	Coprobacter secundus	220	0.913636	0	0.0863636
CAG01771	Bacteroides ovatus	218	0.995413	0	0.00458716
CAG01798	Hungatella hathewayi 2	211	0.985782	0.00947867	0.00473934
CAG01801	Ruminococcus faecis	207	0.980676	0	0.0193237
CAG01832	Bacteroides finegoldii	195	0.74359	0.00512821	0.251282
CAG01848	Enterobacter xiangfangensis	190	0.752632	0.247368	0
CAG01858	Parabacteroides gordonii	186	0.962366	0	0.0376344
CAG01860	Bacteroides ovatus	185	0.956757	0.00540541	0.0378378
CAG01922	Ruminococcus gnavus	170	0.958824	0.0117647	0.0294118
CAG01925	Bacteroides intestinalis	169	0.988166	0	0.0118343
CAG01931	Bacteroides xylanisolvens	168	0.97619	0	0.0238095
CAG01935	Alistipes putredinis	167	0.964072	0	0.0359281
CAG01936	Klebsiella pneumoniae	167	0.994012	0.00598802	0
CAG01950	Bifidobacterium longum	164	0.969512	0.00609756	0.0243902
CAG01952	Hungatella hathewayi 2	163	0.957055	0	0.0429448
CAG01966	Escherichia coli	160	0.96875	0.03125	0
CAG01974	Coprobacillus cateniformis	157	0.993631	0	0.00636943
CAG01976	Parabacteroides gordonii	157	0.936306	0	0.0636943
CAG01979	Alistipes onderdonkii	156	0.923077	0.025641	0.0512821
CAG01999	Mediterranea massiliensis	152	0.848684	0	0.151316
CAG02006	Bacteroides congonensis	150	0.993333	0.00666667	0
CAG02010	Bacteroides eggerthii	150	0.673333	0.00666667	0.32

## Sheet: C. CAGs vs MSPs sensitivity
genome name	species taxid	genbank accessions	assembly accession	num genes	num genes in catalog	% genes in catalog	dominant msp name	num genes in dominant msp	dominant msp sensitivity	dominant cag name	num genes in dominant cag	dominant cag sensitivity	num genes in all cags	all cags sensitivity	species group
Blastocystis sp. subtype 3 ZGR	944168	JZRK00000000	GCA_000963385.1	20744	9316	0.449094	msp_0001	7708	0.827394	CAG00002	6475	0.695041	6478	0.695363	1
Blastocystis sp. ATCC 50177/Nand II	944036	LXWW00000000	GCA_001651215.1	28204	11489	0.407354	msp_0002	8358	0.727478	CAG00003	7287	0.634259	7354	0.640091	2
Bacteroides cellulosilyticus DSM 14838	246787	ACCH00000000	GCA_000158035.1	5301	4830	0.911149	msp_0003	4436	0.918427	CAG00085	2522	0.522153	3060	0.63354	3
Bacteroides cellulosilyticus CL02T12C19	246787	AGXG00000000	GCA_000273015.1	6297	6002	0.953152	msp_0003	4387	0.730923	CAG00085	2467	0.41103	3300	0.549817	3
Bacteroides cellulosilyticus WH2	246787	ATFI00000000	GCA_000463315.1	5490	5316	0.968306	msp_0003	4705	0.885064	CAG00085	2541	0.477991	3048	0.573363	3
Bacteroides cellulosilyticus CL09T06C25	246787	LRGD01000000	GCA_001535595.1	5379	5201	0.966908	msp_0003	4581	0.880792	CAG00085	2540	0.488368	3120	0.599885	3
Blastocystis sp. subtype 2 Flemming	944160	JZRJ00000000	GCA_000963365.1	23861	8306	0.348099	msp_0004	5947	0.715988	CAG00001	6126	0.737539	6129	0.7379	4
Escherichia coli O104:H4 str. H112180280	562	AFPN00000000	GCA_000217975.2	5144	5094	0.99028	msp_0005	4112	0.807224	CAG00016	3211	0.630349	3448	0.676875	5
Escherichia coli O104:H4 str. TY-2482	562	GL989507,GL989508,GL989509,GL989510,GL989511,GL989512,GL989513,GL989514,GL989515,GL989516,GL989517,GL989518,GL989519,GL989520,GL989521,GL989522,GL989523,GL989524,GL989525,GL989526,GL989527,GL989528,GL989529,GL989530,GL989531,GL989532,GL989533,GL989534,GL989535,GL989536,GL989537,GL989538,GL989539,GL989540,GL989541,GL989542,GL989543,GL989544,GL989545,GL989546,GL989547,GL989548,GL989549,GL989550,GL9…	GCA_000221885.1	5234	5050	0.964845	msp_0005	4100	0.811881	CAG00016	3212	0.63604	3441	0.681386	5
Escherichia coli O104:H4 str. H112180282	562	AFSO00000000	GCA_000222505.2	5142	5103	0.992415	msp_0005	4123	0.807956	CAG00016	3219	0.630805	3452	0.676465	5
Escherichia coli O104:H4 str. ON2011	562	AHZF00000000	GCA_000258615.1	5065	4928	0.972952	msp_0005	4061	0.824067	CAG00016	3215	0.652394	3431	0.696226	5
Escherichia coli O104:H4 str. ON2010	562	AHZE00000000	GCA_000258635.1	4885	4798	0.98219	msp_0005	4079	0.850146	CAG00016	3213	0.669654	3435	0.715923	5
Escherichia coli NCCP15657	562	AJLU00000000	GCA_000258785.1	4803	4728	0.984385	msp_0005	4057	0.85808	CAG00016	3233	0.683799	3446	0.728849	5
Escherichia coli NCCP15647	562	AJMB00000000	GCA_000259385.1	4979	4811	0.966258	msp_0005	4058	0.843484	CAG00016	3203	0.665766	3431	0.713157	5
Escherichia coli NCCP15658	562	AJMD00000000	GCA_000260475.1	5274	5236	0.992795	msp_0005	3938	0.752101	CAG00016	3153	0.602177	3421	0.653361	5
Escherichia coli EPEC C342-62	562	AKNI00000000	GCA_000268205.1	5136	5059	0.985008	msp_0005	4109	0.812216	CAG00016	3272	0.646768	3530	0.697766	5
Escherichia coli STEC_O31	562	AFEX00000000	GCA_000281775.1	4891	4757	0.972603	msp_0005	4117	0.865461	CAG00016	3232	0.67942	3479	0.731343	5
Escherichia coli O104:H4 str. E112/10	562	AHAV00000000	GCA_000350005.1	5170	5129	0.99207	msp_0005	4131	0.80542	CAG00016	3232	0.630142	3482	0.678885	5
Escherichia coli O104:H4 str. E92/11	562	AHAU01000167.1	GCA_000353545.1	5143	5113	0.994167	msp_0005	4123	0.806376	CAG00016	3218	0.629376	3457	0.67612	5
Escherichia coli BCE002_MS12	562	AQDA00000000	GCA_000354295.1	4740	4669	0.985021	msp_0005	4048	0.866995	CAG00016	3224	0.690512	3438	0.736346	5
Escherichia coli 2872800	562	AQDC00000000	GCA_000354455.1	4934	4825	0.977908	msp_0005	4098	0.849326	CAG00016	3227	0.668808	3460	0.717098	5
Escherichia coli MP021566.1	562	AQEU00000000	GCA_000354855.1	4838	4676	0.966515	msp_0005	3959	0.846664	CAG00016	3165	0.676861	3327	0.711506	5
Escherichia coli 2749250	562	AQDZ00000000	GCA_000354875.1	5039	4881	0.968645	msp_0005	4121	0.844294	CAG00016	3224	0.66052	3463	0.709486	5
Escherichia coli 2866550	562	AQDH00000000	GCA_000354955.1	4993	4873	0.975966	msp_0005	4107	0.842807	CAG00016	3233	0.663452	3472	0.712497	5
Escherichia coli 2865200	562	AQDJ00000000	GCA_000354975.1	5211	5038	0.966801	msp_0005	4161	0.825923	CAG00016	3229	0.640929	3504	0.695514	5
Escherichia coli 2850400	562	AQDP00000000	GCA_000355055.1	4943	4823	0.975723	msp_0005	4088	0.847605	CAG00016	3215	0.666598	3452	0.715737	5
Escherichia coli 2720900	562	AQFF00000000	GCA_000355175.1	5180	5071	0.978958	msp_0005	4146	0.81759	CAG00016	3217	0.634392	3482	0.68665	5
Escherichia coli MP020980.2	562	AQEY00000000	GCA_000355295.1	5266	5036	0.956324	msp_0005	4021	0.798451	CAG00016	3196	0.634631	3434	0.68189	5
Escherichia coli 2853500	562	AQDM00000000	GCA_000355355.1	4971	4850	0.975659	msp_0005	4111	0.847629	CAG00016	3230	0.665979	3475	0.716495	5
Escherichia coli 2762100	562	AQDX00000000	GCA_000355535.1	5127	4993	0.973864	msp_0005	4170	0.835169	CAG00016	3231	0.647106	3450	0.690967	5
Escherichia coli 2788150	562	AQDT00000000	GCA_000355595.1	5283	5095	0.964414	msp_0005	4124	0.809421	CAG00016	3218	0.6316	3507	0.688322	5
Escherichia coli 199900.1	562	AQEF00000000	GCA_000356125.1	4838	4731	0.977883	msp_0005	4062	0.858592	CAG00016	3214	0.679349	3433	0.725639	5
Escherichia coli P0302293.2	562	AQEP00000000	GCA_000356545.1	4919	4788	0.973369	msp_0005	4048	0.845447	CAG00016	3190	0.666249	3423	0.714912	5
Escherichia coli P0304816.1	562	AQEM00000000	GCA_000356565.1	5182	4995	0.963914	msp_0005	4162	0.833233	CAG00016	3221	0.644845	3465	0.693694	5
Escherichia coli BCE007_MS-11	562	AQFJ00000000	GCA_000356705.1	5212	5035	0.96604	msp_0005	4115	0.817279	CAG00016	3253	0.646077	3438	0.68282	5
Escherichia coli BCE008_MS-13	562	AQFI00000000	GCA_000356725.1	4981	4819	0.967476	msp_0005	4071	0.844781	CAG00016	3199	0.663831	3375	0.700353	5
Escherichia coli 179100	562	APZJ00000000	GCA_000356905.1	5193	5113	0.984595	msp_0005	4160	0.813612	CAG00016	3254	0.636417	3523	0.689028	5
Escherichia coli P0302293.6	562	AQAD00000000	GCA_000356945.1	4996	4855	0.971777	msp_0005	4095	0.84346	CAG00016	3221	0.66344	3467	0.714109	5
Escherichia coli P0302293.8	562	AQAE00000000	GCA_000356965.1	4979	4844	0.972886	msp_0005	4087	0.843724	CAG00016	3208	0.662263	3450	0.712221	5
Escherichia coli P0299483.2	562	APZR00000000	GCA_000357105.1	4820	4728	0.980913	msp_0005	4053	0.857234	CAG00016	3207	0.678299	3438	0.727157	5
Escherichia coli P0299483.3	562	APZS00000000	GCA_000357125.1	4859	4759	0.97942	msp_0005	4085	0.858374	CAG00016	3238	0.680395	3470	0.729145	5
Escherichia coli P0299917.10	562	APYK00000000	GCA_000357165.1	5372	5127	0.954393	msp_0005	4103	0.800273	CAG00016	3207	0.625512	3457	0.674273	5
Escherichia coli P0299438.7	562	APYG00000000	GCA_000357245.1	4937	4723	0.956654	msp_0005	4096	0.867245	CAG00016	3237	0.685369	3479	0.736608	5
Escherichia coli P0305260.8	562	AQBR00000000	GCA_000358125.1	4650	4563	0.98129	msp_0005	4049	0.887355	CAG00016	3205	0.702389	3383	0.741398	5
Escherichia coli P0304777.3	562	AQAN00000000	GCA_000358315.1	4922	4810	0.977245	msp_0005	4089	0.850104	CAG00016	3236	0.672765	3469	0.721206	5
Escherichia coli P0304777.7	562	AQAQ00000000	GCA_000358375.1	4929	4816	0.977074	msp_0005	4087	0.84863	CAG00016	3226	0.66985	3470	0.720515	5
Escherichia coli P0302308.12	562	APZB00000000	GCA_000358735.1	5052	4945	0.97882	msp_0005	4116	0.832356	CAG00016	3220	0.651163	3478	0.703337	5
Escherichia coli P0302308.10	562	APYZ00000000	GCA_000358875.1	5025	4932	0.981493	msp_0005	4123	0.835969	CAG00016	3220	0.652879	3467	0.70296	5
Escherichia coli TOP382-1	562	AOQC01000000	GCA_000397245.1	4613	4496	0.974637	msp_0005	3810	0.84742	CAG00016	2980	0.662811	3381	0.752002	5
Escherichia coli TOP382-2	562	AOQD01000000	GCA_000397265.1	4832	4699	0.972475	msp_0005	3946	0.839753	CAG00016	3060	0.651202	3496	0.743988	5
Escherichia coli TOP382-3	562	AOQE01000000	GCA_000397285.1	4752	4622	0.972643	msp_0005	3872	0.837733	CAG00016	3012	0.651666	3441	0.744483	5
Escherichia coli TOP550-2	562	AOQM01000000	GCA_000397445.1	4762	4645	0.97543	msp_0005	3881	0.835522	CAG00016	3007	0.647363	3421	0.736491	5
Escherichia coli TOP2396-1	562	AOQQ01000000	GCA_000397525.1	4186	4163	0.994505	msp_0005	3926	0.94307	CAG00016	3199	0.768436	3343	0.803027	5
Escherichia coli TOP2396-2	562	AOQR01000000	GCA_000397545.1	4559	4503	0.987717	msp_0005	3922	0.870975	CAG00016	3173	0.704641	3470	0.770597	5
Escherichia coli TOP2522-1	562	AOQU01000000	GCA_000397605.1	4415	4362	0.987995	msp_0005	3973	0.910821	CAG00016	3189	0.731087	3356	0.769372	5
Escherichia coli TOP2662-1	562	AOQW01000000	GCA_000397645.1	4621	4580	0.991127	msp_0005	3863	0.84345	CAG00016	3002	0.655459	3414	0.745415	5
Escherichia coli TOP2662-3	562	AOQY01000000	GCA_000397685.1	4677	4632	0.990378	msp_0005	3868	0.83506	CAG00016	3002	0.6481	3416	0.737478	5
Escherichia coli TOP2662-4	562	AOQZ01000000	GCA_000397705.1	4653	4595	0.987535	msp_0005	3853	0.83852	CAG00016	3002	0.653319	3409	0.741893	5
Escherichia coli MC23	562	ATNX00000000	GCA_000418635.1	4914	4858	0.988604	msp_0005	4014	0.826266	CAG00016	3111	0.640387	3505	0.72149	5
Escherichia coli MC21	562	ATNY00000000	GCA_000418655.1	4926	4872	0.989038	msp_0005	4013	0.823686	CAG00016	3105	0.637315	3504	0.719212	5
Escherichia coli AB42602061-isolate1	562	ATOB00000000	GCA_000418715.1	4717	4602	0.97562	msp_0005	3941	0.856367	CAG00016	3135	0.681226	3444	0.74837	5
Escherichia coli 112469218-isolate1	562	ATOE00000000	GCA_000418775.1	4912	4858	0.989007	msp_0005	4016	0.826678	CAG00016	3114	0.641005	3514	0.723343	5
Escherichia coli C9_92	562	AICE01000000	GCA_000447125.2	4478	4391	0.980572	msp_0005	3616	0.823503	CAG00016	2968	0.675928	3288	0.748804	5
Escherichia coli 95NR1	562	AVDU00000000	GCA_000467695.1	5436	5335	0.98142	msp_0005	4001	0.749953	CAG00016	3175	0.595127	3445	0.645736	5
Escherichia coli 8624	562	AIAK00000000	GCA_000478215.1	5410	5363	0.991312	msp_0005	3931	0.732985	CAG00016	3138	0.58512	3416	0.636957	5
Escherichia coli SCD1	562	ATJZ00000000	GCA_000482045.1	4300	4057	0.943488	msp_0005	3515	0.866404	CAG00016	2892	0.712842	3085	0.760414	5
Escherichia coli FBH1	562	AYRC00000000	GCA_000503635.1	4779	4704	0.984306	msp_0005	4049	0.860757	CAG00016	3176	0.67517	3359	0.714073	5
Escherichia coli LAU-EC10	562	AYNJ00000000	GCA_000506505.1	5060	4991	0.986364	msp_0005	4041	0.809657	CAG00016	3136	0.628331	3627	0.726708	5
Escherichia coli FAH2	562	AYJY00000000	GCA_000511445.1	4846	4797	0.989889	msp_0005	4062	0.846779	CAG00016	3203	0.667709	3439	0.716906	5
Escherichia coli FAH1	562	AYJZ00000000	GCA_000511465.1	5037	4960	0.984713	msp_0005	4083	0.823185	CAG00016	3207	0.646573	3451	0.695766	5
Escherichia coli FCH1	562	AYKD00000000	GCA_000511545.1	4958	4833	0.974788	msp_0005	4126	0.853714	CAG00016	3226	0.667494	3465	0.716946	5
Escherichia coli E1777	562	ASYQ00000000	GCA_000512625.1	4954	4780	0.964877	msp_0005	4061	0.849582	CAG00016	3212	0.671967	3409	0.71318	5
Escherichia coli O145:H28 str. RM13514	562	CP006027.1,CP006029.1,CP006028.1	GCA_000520035.1	5584	5371	0.961855	msp_0005	3920	0.729845	CAG00016	3153	0.587042	3395	0.632098	5
Escherichia coli O145:H28 str. RM13516	562	CP006262.1,CP006264.1,CP006263.1	GCA_000520055.1	5349	5151	0.962984	msp_0005	3914	0.759852	CAG00016	3142	0.609979	3369	0.654048	5
Escherichia coli strain ST540	562	CP007265	GCA_000597845.1	4516	4465	0.988707	msp_0005	4035	0.903695	CAG00016	3203	0.717357	3341	0.748264	5
Escherichia coli 1-176-05_S3_C1	562	JHDG00000000	GCA_000601135.1	5280	5151	0.975568	msp_0005	4172	0.80994	CAG00016	3159	0.613279	3368	0.653854	5
Escherichia coli 1-110-08_S3_C1	562	JHDN00000000	GCA_000601155.1	5412	5264	0.972653	msp_0005	4270	0.81117	CAG00016	3273	0.621771	3477	0.660524	5
Escherichia coli 1-110-08_S3_C2	562	JHDM00000000	GCA_000601175.1	5354	5222	0.975346	msp_0005	4246	0.813098	CAG00016	3252	0.62275	3459	0.66239	5
Escherichia coli 1-110-08_S4_C2	562	JHDJ00000000	GCA_000601215.1	5094	4966	0.974872	msp_0005	4247	0.855215	CAG00016	3293	0.663109	3472	0.699154	5
Escherichia coli 1-110-08_S4_C3	562	JHDI00000000	GCA_000601235.1	5082	4967	0.977371	msp_0005	4253	0.856251	CAG00016	3306	0.665593	3487	0.702033	5
Escherichia coli 1-176-05_S1_C1	562	JHDH00000000	GCA_000601255.1	4860	4748	0.976955	msp_0005	4216	0.887953	CAG00016	3300	0.695029	3486	0.734204	5
Escherichia coli 1-110-08_S1_C2	562	JHDP00000000	GCA_000601275.1	4751	4604	0.969059	msp_0005	4083	0.886838	CAG00016	3260	0.70808	3489	0.757819	5
Escherichia coli 1-110-08_S1_C3	562	JHDO00000000	GCA_000601295.1	4787	4691	0.979946	msp_0005	4180	0.891068	CAG00016	3260	0.694948	3442	0.733745	5
Escherichia coli 1-110-08_S1_C1	562	JHDQ00000000	GCA_000601315.1	4734	4641	0.980355	msp_0005	4165	0.897436	CAG00016	3270	0.70459	3451	0.74359	5
Escherichia coli 1-110-08_S3_C3	562	JHDL00000000	GCA_000601335.1	5385	5254	0.975673	msp_0005	4281	0.814808	CAG00016	3274	0.623144	3492	0.664636	5
Escherichia coli 1-110-08_S4_C1	562	JHDK00000000	GCA_000601355.1	5319	5173	0.972551	msp_0005	4110	0.79451	CAG00016	3146	0.608158	3627	0.701141	5
Escherichia coli 1-182-04_S4_C3	562	JJLH00000000	GCA_000627095.1	4812	4720	0.980881	msp_0005	4032	0.854237	CAG00016	3219	0.681992	3433	0.727331	5
Escherichia coli 1-176-05_S4_C3	562	JJLI00000000	GCA_000627135.1	5055	4944	0.978042	msp_0005	4250	0.859628	CAG00016	3304	0.668285	3490	0.705906	5
Escherichia coli 1-250-04_S4_C1	562	JJLO00000000	GCA_000627155.1	5098	4972	0.975284	msp_0005	4198	0.844328	CAG00016	3250	0.65366	3468	0.697506	5
Escherichia coli 1-182-04_S4_C1	562	JJLP00000000	GCA_000627175.1	4833	4749	0.982619	msp_0005	4082	0.859549	CAG00016	3248	0.683933	3460	0.728574	5
Escherichia coli 1-182-04_S4_C2	562	JJLM00000000	GCA_000627215.1	4870	4780	0.98152	msp_0005	4085	0.854603	CAG00016	3248	0.679498	3453	0.722385	5
Escherichia coli 1-250-04_S4_C2	562	JJLL00000000	GCA_000627235.1	5106	4971	0.973561	msp_0005	4197	0.844297	CAG00016	3257	0.6552	3477	0.699457	5
Escherichia coli 1-392-07_S4_C2	562	JJLK00000000	GCA_000627255.1	4741	4667	0.984391	msp_0005	4134	0.885794	CAG00016	3232	0.692522	3448	0.738804	5
Escherichia coli 1-176-05_S4_C1	562	JJLQ00000000	GCA_000627315.1	5032	4925	0.978736	msp_0005	4226	0.858071	CAG00016	3280	0.66599	3463	0.703147	5
Escherichia coli 1-182-04_S1_C3	562	JJLX00000000	GCA_000627795.1	4800	4705	0.980208	msp_0005	4108	0.873114	CAG00016	3272	0.69543	3473	0.738151	5
Escherichia coli 1-250-04_S1_C3	562	JJLW00000000	GCA_000627815.1	4827	4744	0.982805	msp_0005	3951	0.832841	CAG00016	3148	0.663575	3496	0.736931	5
Escherichia coli 2-005-03_S1_C1	562	JJME00000000	GCA_000627835.1	5041	4959	0.983733	msp_0005	4227	0.85239	CAG00016	3271	0.659609	3530	0.711837	5
Escherichia coli 1-182-04_S1_C1	562	JJMD00000000	GCA_000627855.1	4867	4773	0.980686	msp_0005	4111	0.861303	CAG00016	3256	0.682171	3456	0.724073	5
Escherichia coli 2-011-08_S1_C2	562	JJMB00000000	GCA_000627885.1	5080	4899	0.96437	msp_0005	4092	0.835273	CAG00016	3206	0.654419	3424	0.698918	5
Escherichia coli 1-176-05_S1_C2	562	JJMA00000000	GCA_000627905.1	4886	4768	0.975849	msp_0005	4223	0.885696	CAG00016	3284	0.688758	3477	0.729237	5
Escherichia coli 2-005-03_S1_C3	562	JJLZ00000000	GCA_000627925.1	5056	4971	0.983188	msp_0005	4251	0.85516	CAG00016	3282	0.660229	3543	0.712734	5
Escherichia coli 1-176-05_S1_C3	562	JJLY00000000	GCA_000627945.1	4934	4843	0.981557	msp_0005	4264	0.880446	CAG00016	3297	0.680776	3486	0.719802	5
Escherichia coli 2-005-03_S1_C2	562	JJMC00000000	GCA_000627985.1	5021	4941	0.984067	msp_0005	4239	0.857923	CAG00016	3285	0.664845	3539	0.716252	5
Escherichia coli STEC O174:H2 str. 02-04446	562	AQGP00000000	GCA_000647455.1	4961	4807	0.968958	msp_0005	4088	0.850426	CAG00016	3198	0.66528	3436	0.714791	5
Escherichia coli STEC O174:H46 str. I-151	562	AQGO00000000	GCA_000647475.1	4796	4655	0.970601	msp_0005	3959	0.850483	CAG00016	3156	0.677981	3413	0.73319	5
Escherichia coli 1-176-05_S4_C2	562	JMGW00000000	GCA_000687005.1	4907	4838	0.985938	msp_0005	4218	0.871848	CAG00016	3280	0.677966	3458	0.714758	5
Escherichia coli 1-182-04_S1_C2	562	JMGS00000000	GCA_000687045.1	4740	4647	0.98038	msp_0005	4114	0.885302	CAG00016	3284	0.706692	3488	0.750592	5
Escherichia coli 2-011-08_S3_C3	562	JMGV00000000	GCA_000687065.1	5010	4924	0.982834	msp_0005	4186	0.850122	CAG00016	3293	0.668765	3523	0.715475	5
Escherichia coli 2-052-05_S1_C1	562	JMGR00000000	GCA_000687085.1	5051	4968	0.983568	msp_0005	4251	0.855676	CAG00016	3275	0.659219	3545	0.713567	5
Escherichia coli 2-005-03_S3_C2	562	JMGT00000000	GCA_000687105.1	5057	4985	0.985762	msp_0005	4026	0.807623	CAG00016	3139	0.629689	3550	0.712136	5
Escherichia coli 2-011-08_S1_C1	562	JMGQ00000000	GCA_000687125.1	5122	4842	0.945334	msp_0005	3579	0.739157	CAG00016	2829	0.584263	3233	0.667699	5
Escherichia coli strain S7438	562	JICF01000000	GCA_000690945.1	5091	4896	0.961697	msp_0005	3737	0.763276	CAG00016	2978	0.608252	3326	0.67933	5
Escherichia coli strain S6400	562	JICE01000000	GCA_000690965.1	4883	4746	0.971943	msp_0005	3659	0.770965	CAG00016	2863	0.603245	3265	0.687948	5
Escherichia coli strain S7005	562	JICG01000000	GCA_000690985.1	5360	5248	0.979104	msp_0005	4164	0.793445	CAG00016	3310	0.630716	3544	0.675305	5
Escherichia coli strain S6662	562	JICC01000000	GCA_000691025.1	5221	5110	0.97874	msp_0005	4074	0.79726	CAG00016	3212	0.628571	3455	0.676125	5
Escherichia coli strain S7380	562	JICD01000000	GCA_000691045.1	5146	5042	0.97979	msp_0005	4065	0.806228	CAG00016	3211	0.63685	3449	0.684054	5
Escherichia coli strain S6966	562	JICI01000000	GCA_000691065.1	5146	4954	0.962689	msp_0005	3795	0.766048	CAG00016	3055	0.616673	3409	0.688131	5
Escherichia coli strain S6995	562	JICH01000000	GCA_000691085.1	5170	5011	0.969246	msp_0005	3690	0.73638	CAG00016	2960	0.5907	3348	0.66813	5
Escherichia coli strain S6685	562	JICA01000000	GCA_000691105.1	5311	5179	0.975146	msp_0005	3992	0.770805	CAG00016	3114	0.601274	3351	0.647036	5
Escherichia coli 3-267-03_S3_C1	562	JNMF00000000	GCA_000700105.1	5020	4907	0.97749	msp_0005	4235	0.863053	CAG00016	3271	0.666599	3454	0.703892	5
Escherichia coli 3-105-05_S1_C1	562	JNLZ00000000	GCA_000700125.1	5058	4854	0.959668	msp_0005	4144	0.853729	CAG00016	3257	0.670993	3446	0.70993	5
Escherichia coli 3-105-05_S4_C2	562	JNMC00000000	GCA_000700145.1	5096	5015	0.984105	msp_0005	3961	0.789831	CAG00016	2995	0.597208	3417	0.681356	5
Escherichia coli 2-011-08_S1_C3	562	JNNA00000000	GCA_000700165.1	4800	4678	0.974583	msp_0005	4101	0.876657	CAG00016	3254	0.695596	3453	0.738136	5
Escherichia coli 3-105-05_S3_C1	562	JNMA00000000	GCA_000700185.1	5024	4936	0.982484	msp_0005	4216	0.854133	CAG00016	3297	0.66795	3483	0.705632	5
Escherichia coli 3-105-05_S3_C2	562	JNMB00000000	GCA_000700205.1	4983	4903	0.983945	msp_0005	4212	0.859066	CAG00016	3278	0.66857	3475	0.70875	5
Escherichia coli 3-373-03_S3_C1	562	JNMG00000000	GCA_000700225.1	4411	4359	0.988211	msp_0005	3983	0.913742	CAG00016	3190	0.731819	3334	0.764854	5
Escherichia coli 3-373-03_S3_C3	562	JNMH00000000	GCA_000700245.1	4615	4533	0.982232	msp_0005	4139	0.913082	CAG00016	3285	0.724686	3457	0.76263	5
Escherichia coli 3-373-03_S1_C2	562	JNMI00000000	GCA_000700265.1	4932	4800	0.973236	msp_0005	4180	0.870833	CAG00016	3275	0.682292	3452	0.719167	5
Escherichia coli 3-475-03_S4_C1	562	JNMK00000000	GCA_000700305.1	4699	4641	0.987657	msp_0005	4125	0.888817	CAG00016	3256	0.701573	3416	0.736048	5
Escherichia coli 3-105-05_S4_C1	562	JNML00000000	GCA_000700325.1	4663	4599	0.986275	msp_0005	4137	0.899543	CAG00016	3256	0.70798	3440	0.747989	5
Escherichia coli 3-267-03_S3_C2	562	JNMM00000000	GCA_000700345.1	4514	4452	0.986265	msp_0005	4025	0.904088	CAG00016	3265	0.733378	3507	0.787736	5
Escherichia coli 3-267-03_S1_C2	562	JNMN00000000	GCA_000700365.1	4814	4680	0.972165	msp_0005	3961	0.846368	CAG00016	3145	0.672009	3541	0.756624	5
Escherichia coli 3-373-03_S3_C2	562	JNMQ00000000	GCA_000700425.1	4542	4466	0.983267	msp_0005	4074	0.912226	CAG00016	3245	0.726601	3414	0.764442	5
Escherichia coli 3-267-03_S4_C2	562	JNMR00000000	GCA_000700445.1	5260	5118	0.973004	msp_0005	4121	0.805197	CAG00016	3258	0.636577	3509	0.685619	5
Escherichia coli 3-373-03_S4_C2	562	JNMS00000000	GCA_000700465.1	5304	5156	0.972097	msp_0005	4181	0.8109	CAG00016	3223	0.625097	3434	0.66602	5
Escherichia coli 2-011-08_S3_C1	562	JNNB00000000	GCA_000700505.1	5044	4937	0.978787	msp_0005	4171	0.844845	CAG00016	3265	0.661333	3484	0.705692	5
Escherichia coli 2-011-08_S4_C3	562	JNND00000000	GCA_000700525.1	4707	4575	0.971957	msp_0005	4088	0.893552	CAG00016	3203	0.700109	3386	0.740109	5
Escherichia coli 2-052-05_S4_C1	562	JNNG00000000	GCA_000700545.1	5287	5154	0.974844	msp_0005	3802	0.737679	CAG00016	2968	0.575863	3344	0.648816	5
Escherichia coli 2-052-05_S1_C3	562	JNNE00000000	GCA_000700565.1	4998	4918	0.983994	msp_0005	4205	0.855022	CAG00016	3243	0.659414	3508	0.713298	5
Escherichia coli 2-052-05_S3_C1	562	JNNF00000000	GCA_000700605.1	4704	4573	0.972151	msp_0005	4067	0.889351	CAG00016	3242	0.708944	3431	0.750273	5
Escherichia coli 3-373-03_S1_C3	562	JNMU00000000	GCA_000700625.1	4962	4820	0.971383	msp_0005	4200	0.871369	CAG00016	3284	0.681328	3462	0.718257	5
Escherichia coli 3-373-03_S1_C1	562	JNMV00000000	GCA_000700645.1	4918	4785	0.972956	msp_0005	4158	0.868966	CAG00016	3246	0.67837	3420	0.714734	5
Escherichia coli 3-475-03_S4_C2	562	JNMX00000000	GCA_000700685.1	4952	4753	0.959814	msp_0005	4038	0.849569	CAG00016	3189	0.670945	3373	0.709657	5
Escherichia coli 4-203-08_S1_C1	562	JNMY00000000	GCA_000700705.1	5059	4953	0.979047	msp_0005	4205	0.84898	CAG00016	3241	0.654351	3438	0.694125	5
Escherichia coli 4-203-08_S4_C3	562	JNMZ00000000	GCA_000700725.1	4894	4778	0.976298	msp_0005	4204	0.879866	CAG00016	3281	0.686689	3476	0.727501	5
Escherichia coli 2-052-05_S4_C2	562	JNPA00000000	GCA_000703385.1	5043	4943	0.980171	msp_0005	4100	0.829456	CAG00016	3212	0.649808	3438	0.695529	5
Escherichia coli 2-177-06_S1_C1	562	JNPH00000000	GCA_000703425.1	5028	4943	0.983095	msp_0005	4263	0.862432	CAG00016	3296	0.666802	3567	0.721627	5
Escherichia coli 2-052-05_S4_C3	562	JNPB00000000	GCA_000703445.1	4678	4557	0.974134	msp_0005	4128	0.905859	CAG00016	3309	0.726136	3503	0.768707	5
Escherichia coli 2-156-04_S3_C1	562	JNPF00000000	GCA_000703525.1	4735	4666	0.985428	msp_0005	4021	0.861766	CAG00016	3222	0.690527	3454	0.740249	5
Escherichia coli 2-177-06_S4_C3	562	JNPZ00000000	GCA_000703565.1	5437	5378	0.989148	msp_0005	4227	0.78598	CAG00016	3265	0.607103	3550	0.660097	5
Escherichia coli 2-052-05_S3_C3	562	JNOZ00000000	GCA_000703605.1	4676	4550	0.973054	msp_0005	4062	0.892747	CAG00016	3232	0.71033	3416	0.750769	5
Escherichia coli 2-177-06_S4_C2	562	JNPN00000000	GCA_000703625.1	4853	4788	0.986606	msp_0005	4229	0.88325	CAG00016	3300	0.689223	3543	0.739975	5
Escherichia coli 2-177-06_S3_C1	562	JNPI00000000	GCA_000703645.1	4963	4863	0.979851	msp_0005	4154	0.854205	CAG00016	3276	0.673658	3531	0.726095	5
Escherichia coli 2-156-04_S4_C1	562	JNPJ00000000	GCA_000703665.1	4688	4531	0.96651	msp_0005	4078	0.900022	CAG00016	3207	0.707791	3383	0.746634	5
Escherichia coli 2-177-06_S1_C3	562	JNPM00000000	GCA_000703685.1	5020	4935	0.983068	msp_0005	4229	0.85694	CAG00016	3265	0.661601	3527	0.714691	5
Escherichia coli 2-177-06_S1_C2	562	JNPL00000000	GCA_000703705.1	5066	4977	0.982432	msp_0005	4232	0.850311	CAG00016	3269	0.656821	3531	0.709464	5
Escherichia coli 2-156-04_S3_C2	562	JNPK00000000	GCA_000703725.1	4593	4250	0.925321	msp_0005	3485	0.82	CAG00016	2810	0.661176	3176	0.747294	5
Escherichia coli 2-156-04_S3_C3	562	JNPG00000000	GCA_000703745.1	5003	4946	0.988607	msp_0005	4294	0.868176	CAG00016	3351	0.677517	3559	0.719571	5
Escherichia coli 2-210-07_S1_C3	562	JNPO00000000	GCA_000703765.1	5038	4944	0.981342	msp_0005	4185	0.846481	CAG00016	3304	0.668285	3631	0.734426	5
Escherichia coli 2-005-03_S3_C1	562	JNPQ00000000	GCA_000703805.1	5143	5087	0.989111	msp_0005	4135	0.812856	CAG00016	3226	0.634166	3466	0.681345	5
Escherichia coli 2-005-03_S3_C3	562	JNPR00000000	GCA_000703825.1	5240	5193	0.991031	msp_0005	4168	0.802619	CAG00016	3232	0.622376	3479	0.66994	5
Escherichia coli 1-392-07_S1_C1	562	JNPT00000000	GCA_000703865.1	5183	5112	0.986301	msp_0005	4098	0.801643	CAG00016	3162	0.618545	3630	0.710094	5
Escherichia coli 1-392-07_S1_C2	562	JNPU00000000	GCA_000703885.1	5224	5148	0.985452	msp_0005	4116	0.799534	CAG00016	3168	0.615385	3630	0.705128	5
Escherichia coli 2-210-07_S1_C2	562	JNPV00000000	GCA_000703905.1	5008	4917	0.981829	msp_0005	4231	0.860484	CAG00016	3336	0.678462	3656	0.743543	5
Escherichia coli 2-210-07_S4_C1	562	JNPW00000000	GCA_000703925.1	4696	4548	0.968484	msp_0005	4061	0.89292	CAG00016	3266	0.718118	3469	0.762753	5
Escherichia coli 2-222-05_S1_C1	562	JNQK00000000	GCA_000703965.1	4758	4699	0.9876	msp_0005	4101	0.872739	CAG00016	3284	0.698872	3555	0.756544	5
Escherichia coli 2-210-07_S4_C3	562	JNQJ00000000	GCA_000703985.1	4783	4621	0.96613	msp_0005	4135	0.894828	CAG00016	3247	0.702662	3420	0.7401	5
Escherichia coli 2-177-06_S3_C2	562	JNQF00000000	GCA_000704005.1	5183	4998	0.964306	msp_0005	4148	0.829932	CAG00016	3258	0.651861	3440	0.688275	5
Escherichia coli 2-316-03_S3_C1	562	JNQP00000000	GCA_000704045.1	4838	4771	0.986151	msp_0005	4197	0.87969	CAG00016	3273	0.68602	3498	0.73318	5
Escherichia coli 2-316-03_S3_C2	562	JNQQ00000000	GCA_000704065.1	4688	4655	0.992961	msp_0005	4190	0.900107	CAG00016	3335	0.716434	3577	0.768421	5
Escherichia coli 2-316-03_S3_C3	562	JNQR00000000	GCA_000704085.1	4561	4523	0.991668	msp_0005	4095	0.905373	CAG00016	3256	0.719876	3497	0.773159	5
Escherichia coli 2-156-04_S4_C3	562	JNQE00000000	GCA_000704105.1	4788	4618	0.964495	msp_0005	4114	0.890862	CAG00016	3225	0.698354	3396	0.735383	5
Escherichia coli 2-222-05_S1_C2	562	JNQL00000000	GCA_000704125.1	4739	4677	0.986917	msp_0005	4087	0.873851	CAG00016	3264	0.697883	3543	0.757537	5
Escherichia coli 2-222-05_S4_C2	562	JNQO00000000	GCA_000704165.1	5156	5039	0.977308	msp_0005	4172	0.827942	CAG00016	3297	0.654296	3511	0.696765	5
Escherichia coli 2-210-07_S4_C2	562	JNQI00000000	GCA_000704185.1	4763	4602	0.966198	msp_0005	4129	0.897219	CAG00016	3232	0.702303	3403	0.739461	5
Escherichia coli 2-210-07_S3_C1	562	JNQH00000000	GCA_000704205.1	4431	4389	0.990521	msp_0005	4069	0.92709	CAG00016	3276	0.746411	3424	0.780132	5
Escherichia coli 2-177-06_S4_C1	562	JNQG00000000	GCA_000704225.1	4851	4786	0.986601	msp_0005	3963	0.82804	CAG00016	3134	0.654827	3457	0.722315	5
Escherichia coli 1-250-04_S1_C1	562	JNQB00000000	GCA_000704245.1	4877	4800	0.984212	msp_0005	3982	0.829583	CAG00016	3159	0.658125	3503	0.729792	5
Escherichia coli 1-250-04_S1_C2	562	JNQC00000000	GCA_000704265.1	4852	4779	0.984955	msp_0005	3974	0.831555	CAG00016	3148	0.658715	3485	0.729232	5
Escherichia coli 2-222-05_S1_C3	562	JNQM00000000	GCA_000704285.1	4745	4685	0.987355	msp_0005	4103	0.875774	CAG00016	3290	0.702241	3561	0.760085	5
Escherichia coli 2-316-03_S4_C1	562	JNQS00000000	GCA_000704305.1	4914	4860	0.989011	msp_0005	4095	0.842593	CAG00016	3160	0.650206	3576	0.735802	5
Escherichia coli 2-316-03_S4_C3	562	JNQU00000000	GCA_000704345.1	5244	5185	0.988749	msp_0005	3983	0.768177	CAG00016	3015	0.581485	3449	0.665188	5
Escherichia coli 2-427-07_S1_C2	562	JNQW00000000	GCA_000704365.1	4524	4490	0.992485	msp_0005	4097	0.912472	CAG00016	3276	0.729621	3510	0.781737	5
Escherichia coli 2-427-07_S3_C1	562	JNQX00000000	GCA_000704385.1	4935	4854	0.983587	msp_0005	4368	0.899876	CAG00016	3515	0.724145	3729	0.768232	5
Escherichia coli 2-427-07_S3_C3	562	JNQY00000000	GCA_000704405.1	4566	4495	0.98445	msp_0005	4037	0.898109	CAG00016	3275	0.728587	3477	0.773526	5
Escherichia coli 2-427-07_S4_C1	562	JNQZ00000000	GCA_000704425.1	5155	5036	0.976916	msp_0005	4269	0.847697	CAG00016	3257	0.646743	3497	0.6944	5
Escherichia coli 2-427-07_S4_C2	562	JNRA00000000	GCA_000704445.1	5391	5343	0.991096	msp_0005	3998	0.748269	CAG00016	3026	0.566348	3497	0.654501	5
Escherichia coli 2-460-02_S4_C2	562	JNRE00000000	GCA_000704525.1	5267	5176	0.982723	msp_0005	4195	0.810471	CAG00016	3271	0.631955	3476	0.671561	5
Escherichia coli 2-460-02_S4_C3	562	JNRF00000000	GCA_000704545.1	5253	5158	0.981915	msp_0005	4193	0.812912	CAG00016	3257	0.631446	3460	0.670803	5
Escherichia coli 2-474-04_S1_C1	562	JNRG00000000	GCA_000704565.1	4981	4799	0.963461	msp_0005	4197	0.874557	CAG00016	3335	0.694936	3575	0.744947	5
Escherichia coli 2-427-07_S1_C3	562	JNRJ00000000	GCA_000704625.1	5007	4937	0.98602	msp_0005	4207	0.852137	CAG00016	3266	0.661535	3509	0.710756	5
Escherichia coli 2-474-04_S1_C2	562	JNRK00000000	GCA_000704645.1	4648	4565	0.982143	msp_0005	4141	0.907119	CAG00016	3273	0.716977	3450	0.75575	5
Escherichia coli 3-020-07_S1_C1	562	JNRO00000000	GCA_000704685.1	4880	4792	0.981967	msp_0005	4258	0.888564	CAG00016	3343	0.697621	3531	0.736853	5
Escherichia coli 2-474-04_S4_C2	562	JNRM00000000	GCA_000704705.1	4758	4686	0.984868	msp_0005	4096	0.874093	CAG00016	3248	0.693128	3461	0.738583	5
Escherichia coli 2-474-04_S4_C3	562	JNRN00000000	GCA_000704725.1	4746	4676	0.985251	msp_0005	4094	0.875535	CAG00016	3240	0.6929	3458	0.739521	5
Escherichia coli 3-020-07_S1_C2	562	JNRP00000000	GCA_000704745.1	4801	4712	0.981462	msp_0005	4184	0.887946	CAG00016	3278	0.695671	3458	0.733871	5
Escherichia coli 3-020-07_S1_C3	562	JNRQ00000000	GCA_000704765.1	4872	4772	0.979475	msp_0005	4232	0.88684	CAG00016	3317	0.695096	3506	0.734702	5
Escherichia coli 3-020-07_S3_C1	562	JNRR00000000	GCA_000704785.1	5440	5336	0.980882	msp_0005	4257	0.797789	CAG00016	3295	0.617504	3515	0.658733	5
Escherichia coli 3-020-07_S4_C2	562	JNRS00000000	GCA_000704805.1	5080	4976	0.979528	msp_0005	4198	0.84365	CAG00016	3290	0.661174	3549	0.713223	5
Escherichia coli 3-020-07_S4_C3	562	JNRT00000000	GCA_000704825.1	5091	4989	0.979965	msp_0005	4190	0.839848	CAG00016	3269	0.655242	3534	0.708358	5
Escherichia coli 3-073-06_S1_C1	562	JNRU00000000	GCA_000704845.1	4804	4671	0.972315	msp_0005	3666	0.784843	CAG00016	2977	0.637337	3339	0.714836	5
Escherichia coli 2-427-07_S1_C1	562	JNQV00000000	GCA_000704925.1	4416	4389	0.993886	msp_0005	4085	0.930736	CAG00016	3284	0.748234	3520	0.802005	5
Escherichia coli 3-073-06_S4_C2	562	JNRY00000000	GCA_000704945.1	4553	4507	0.989897	msp_0005	4060	0.900821	CAG00016	3226	0.715775	3460	0.767695	5
Escherichia coli 3-073-06_S4_C3	562	JNRZ00000000	GCA_000704965.1	5341	5231	0.979405	msp_0005	4284	0.818964	CAG00016	3265	0.624164	3468	0.662971	5
Escherichia coli 3-105-05_S1_C3	562	JNSB00000000	GCA_000705005.1	5153	4950	0.960605	msp_0005	4223	0.853131	CAG00016	3321	0.670909	3500	0.707071	5
Escherichia coli 8-415-05_S4_C2	562	JOMU00000000	GCA_000711365.1	4950	4908	0.991515	msp_0005	3887	0.791972	CAG00016	2958	0.602689	3369	0.68643	5
Escherichia coli 6-175-07_S1_C2	562	JOMS00000000	GCA_000711375.1	5022	4965	0.98865	msp_0005	4017	0.809063	CAG00016	3101	0.624572	3543	0.713595	5
Escherichia coli 2-316-03_S1_C2	562	JOMX00000000	GCA_000711415.1	5114	5045	0.986508	msp_0005	4068	0.806343	CAG00016	3173	0.62894	3592	0.711992	5
Escherichia coli 8-415-05_S4_C3	562	JOMV00000000	GCA_000711435.1	5048	5007	0.991878	msp_0005	3942	0.787298	CAG00016	2990	0.597164	3408	0.680647	5
Escherichia coli 8-415-05_S4_C1	562	JOMT00000000	GCA_000711455.1	5022	4978	0.991239	msp_0005	3946	0.792688	CAG00016	2982	0.599036	3398	0.682603	5
Escherichia coli 2-316-03_S1_C1	562	JOMW00000000	GCA_000711475.1	5218	5138	0.984668	msp_0005	4105	0.798949	CAG00016	3175	0.617945	3609	0.702413	5
Escherichia coli 2-460-02_S1_C3	562	JOMZ00000000	GCA_000711485.1	5345	5292	0.990084	msp_0005	3970	0.750189	CAG00016	3003	0.56746	3477	0.657029	5
Escherichia coli 6-175-07_S3_C2	562	JONF00000000	GCA_000711525.1	5456	5332	0.977273	msp_0005	4179	0.783758	CAG00016	3218	0.603526	3641	0.682858	5
Escherichia coli 3-020-07_S4_C1	562	JONC00000000	GCA_000711555.1	5505	5428	0.986013	msp_0005	4186	0.771186	CAG00016	3175	0.58493	3622	0.667281	5
Escherichia coli 2-460-02_S4_C1	562	JONA00000000	GCA_000711565.1	5446	5346	0.981638	msp_0005	4389	0.820988	CAG00016	3406	0.637112	3625	0.678077	5
Escherichia coli 5-366-08_S1_C3	562	JONE00000000	GCA_000711605.1	5205	5032	0.966763	msp_0005	3932	0.781399	CAG00016	3133	0.622615	3485	0.692568	5
Escherichia coli 6-319-05_S1_C2	562	JORD00000000	GCA_000713025.1	5045	4926	0.976412	msp_0005	4118	0.835972	CAG00016	3150	0.639464	3403	0.690824	5
Escherichia coli 6-319-05_S3_C2	562	JORG00000000	GCA_000713035.1	5222	5120	0.980467	msp_0005	3952	0.771875	CAG00016	2997	0.585352	3406	0.665234	5
Escherichia coli 6-319-05_S3_C1	562	JORF00000000	GCA_000713045.1	5193	5074	0.977085	msp_0005	3935	0.775522	CAG00016	2978	0.586914	3395	0.669097	5
Escherichia coli 6-537-08_S1_C1	562	JORI00000000	GCA_000713105.1	5136	4951	0.96398	msp_0005	4172	0.842658	CAG00016	3259	0.658251	3486	0.7041	5
Escherichia coli 6-175-07_S1_C3	562	JORL00000000	GCA_000713135.1	5039	4996	0.991467	msp_0005	4093	0.819255	CAG00016	3162	0.632906	3606	0.721777	5
Escherichia coli 6-175-07_S4_C3	562	JORK00000000	GCA_000713175.1	4599	4537	0.986519	msp_0005	4119	0.907869	CAG00016	3228	0.711483	3418	0.753361	5
Escherichia coli 6-319-05_S3_C3	562	JORM00000000	GCA_000713185.1	5094	4997	0.980958	msp_0005	3920	0.784471	CAG00016	2974	0.595157	3381	0.676606	5
Escherichia coli 7-233-03_S1_C2	562	JORN00000000	GCA_000713195.1	4437	4399	0.991436	msp_0005	4072	0.925665	CAG00016	3241	0.736758	3410	0.775176	5
Escherichia coli 7-233-03_S3_C1	562	JORO00000000	GCA_000713235.1	5128	5039	0.982644	msp_0005	4239	0.841238	CAG00016	3334	0.661639	3553	0.7051	5
Escherichia coli 6-537-08_S4_C1	562	JORS00000000	GCA_000713255.1	4592	4528	0.986063	msp_0005	4130	0.912102	CAG00016	3257	0.719302	3436	0.758834	5
Escherichia coli 6-537-08_S3_C1	562	JORP00000000	GCA_000713265.1	4897	4829	0.986114	msp_0005	4114	0.851936	CAG00016	3264	0.675916	3501	0.724995	5
Escherichia coli 2-222-05_S4_C1	562	JORR00000000	GCA_000713275.1	4697	4543	0.967213	msp_0005	4064	0.894563	CAG00016	3188	0.701739	3361	0.73982	5
Escherichia coli 6-537-08_S3_C3	562	JORQ00000000	GCA_000713315.1	4935	4838	0.980344	msp_0005	4083	0.843944	CAG00016	3234	0.668458	3473	0.717859	5
Escherichia coli 7-233-03_S1_C3	562	JORU00000000	GCA_000713345.1	4434	4400	0.992332	msp_0005	4075	0.926136	CAG00016	3237	0.735682	3410	0.775	5
Escherichia coli 7-233-03_S3_C3	562	JORV00000000	GCA_000713355.1	4834	4755	0.983657	msp_0005	4181	0.879285	CAG00016	3306	0.695268	3509	0.73796	5
Escherichia coli 7-233-03_S4_C2	562	JORW00000000	GCA_000713395.1	4571	4481	0.980311	msp_0005	4049	0.903593	CAG00016	3255	0.7264	3440	0.767686	5
Escherichia coli 6-537-08_S3_C2	562	JORX00000000	GCA_000713415.1	4909	4820	0.98187	msp_0005	4083	0.847095	CAG00016	3231	0.670332	3464	0.718672	5
Escherichia coli 8-415-05_S1_C1	562	JORZ00000000	GCA_000713425.1	4682	4616	0.985903	msp_0005	4055	0.878466	CAG00016	3185	0.689991	3371	0.730286	5
Escherichia coli 7-233-03_S3_C2	562	JORY00000000	GCA_000713435.1	5208	5102	0.979647	msp_0005	4225	0.828107	CAG00016	3222	0.631517	3432	0.672677	5
Escherichia coli 8-415-05_S3_C3	562	JOSA00000000	GCA_000713455.1	5038	4994	0.991266	msp_0005	3930	0.786944	CAG00016	2972	0.595114	3387	0.678214	5
Escherichia coli 8-415-05_S3_C1	562	JOSB00000000	GCA_000713495.1	5080	5020	0.988189	msp_0005	3968	0.790438	CAG00016	3005	0.598606	3416	0.680478	5
Escherichia coli 6-537-08_S1_C2	562	JOSC00000000	GCA_000713505.1	5167	4965	0.960906	msp_0005	4156	0.837059	CAG00016	3240	0.652568	3465	0.697885	5
Escherichia coli 7-233-03_S4_C1	562	JOSD00000000	GCA_000713525.1	4385	4321	0.985405	msp_0005	4013	0.92872	CAG00016	3224	0.746124	3390	0.784541	5
Escherichia coli 7-233-03_S4_C3	562	JOSE00000000	GCA_000713535.1	4359	4289	0.983941	msp_0005	4010	0.93495	CAG00016	3204	0.747027	3356	0.782467	5
Escherichia coli 6-537-08_S1_C3	562	JOSF00000000	GCA_000713575.1	5184	4975	0.959684	msp_0005	4155	0.835176	CAG00016	3248	0.652864	3455	0.694472	5
Escherichia coli 8-415-05_S3_C2	562	JOSI00000000	GCA_000713585.1	5026	4987	0.99224	msp_0005	3915	0.785041	CAG00016	2965	0.594546	3380	0.677762	5
Escherichia coli 6-537-08_S4_C2	562	JOSG00000000	GCA_000713605.1	4575	4504	0.984481	msp_0005	4098	0.909858	CAG00016	3225	0.71603	3415	0.758215	5
Escherichia coli 2-052-05_S3_C2	562	JOSJ00000000	GCA_000713655.1	4755	4627	0.973081	msp_0005	4104	0.886968	CAG00016	3241	0.700454	3423	0.739788	5
Escherichia coli 2-474-04_S4_C1	562	JOSL00000000	GCA_000713685.1	4757	4686	0.985075	msp_0005	4088	0.872386	CAG00016	3239	0.691208	3466	0.73965	5
Escherichia coli 2-177-06_S3_C3	562	JOSO00000000	GCA_000713745.1	5140	4963	0.965564	msp_0005	4124	0.830949	CAG00016	3247	0.654241	3421	0.689301	5
Escherichia coli 8-415-05_S1_C2	562	JOSQ00000000	GCA_000713775.1	4802	4707	0.980217	msp_0005	4108	0.872743	CAG00016	3215	0.683025	3408	0.724028	5
Escherichia coli 2-222-05_S4_C3	562	JOSP00000000	GCA_000713785.1	5173	5061	0.978349	msp_0005	4207	0.831259	CAG00016	3293	0.650662	3523	0.696107	5
Escherichia coli 2-460-02_S1_C1	562	JOSS00000000	GCA_000713825.1	5441	5360	0.985113	msp_0005	4287	0.799813	CAG00016	3266	0.609328	3557	0.663619	5
Escherichia coli 5-366-08_S4_C1	562	JOST00000000	GCA_000713855.1	5587	5445	0.974584	msp_0005	4267	0.783655	CAG00016	3275	0.601469	3520	0.646465	5
Escherichia coli 2-460-02_S1_C2	562	JOSU00000000	GCA_000713865.1	5501	5452	0.991093	msp_0005	4116	0.754952	CAG00016	3135	0.575018	3628	0.665444	5
Escherichia coli 3-475-03_S3_C1	562	JOQD00000000	GCA_000713895.1	5142	5093	0.990471	msp_0005	4139	0.812684	CAG00016	3240	0.636167	3487	0.684665	5
Escherichia coli 3-475-03_S1_C2	562	JOQC00000000	GCA_000713905.1	5347	5267	0.985038	msp_0005	4231	0.803304	CAG00016	3231	0.613442	3501	0.664705	5
Escherichia coli 4-203-08_S1_C2	562	JOQF00000000	GCA_000713945.1	5097	4985	0.978026	msp_0005	4209	0.844333	CAG00016	3250	0.651956	3449	0.691876	5
Escherichia coli 4-203-08_S1_C3	562	JOQG00000000	GCA_000713975.1	5110	4998	0.978082	msp_0005	4223	0.844938	CAG00016	3249	0.65006	3449	0.690076	5
Escherichia coli 4-203-08_S3_C3	562	JOQH00000000	GCA_000713985.1	4544	4486	0.987236	msp_0005	4094	0.912617	CAG00016	3228	0.719572	3409	0.75992	5
Escherichia coli 4-203-08_S4_C2	562	JOQI00000000	GCA_000714015.1	4920	4803	0.97622	msp_0005	4243	0.883406	CAG00016	3310	0.689153	3502	0.729128	5
Escherichia coli 4-203-08_S3_C1	562	JOQJ00000000	GCA_000714025.1	4914	4798	0.976394	msp_0005	4215	0.878491	CAG00016	3274	0.682368	3464	0.721967	5
Escherichia coli 4-203-08_S3_C2	562	JOQK00000000	GCA_000714055.1	4542	4486	0.987671	msp_0005	4091	0.911948	CAG00016	3224	0.71868	3409	0.75992	5
Escherichia coli 3-373-03_S4_C3	562	JOQL00000000	GCA_000714065.1	5274	5136	0.973834	msp_0005	4196	0.816978	CAG00016	3225	0.627921	3429	0.66764	5
Escherichia coli 5-366-08_S4_C2	562	JOQM00000000	GCA_000714095.1	5165	4993	0.966699	msp_0005	4086	0.818346	CAG00016	3218	0.644502	3411	0.683156	5
Escherichia coli 5-172-05_S4_C2	562	JOQN00000000	GCA_000714105.1	4801	4738	0.986878	msp_0005	4134	0.87252	CAG00016	3274	0.691009	3435	0.724989	5
Escherichia coli 5-172-05_S3_C3	562	JOQO00000000	GCA_000714135.1	5124	5028	0.981265	msp_0005	4181	0.831543	CAG00016	3206	0.637629	3409	0.678003	5
Escherichia coli 5-172-05_S4_C1	562	JOQP00000000	GCA_000714145.1	4807	4739	0.985854	msp_0005	4100	0.865161	CAG00016	3253	0.686432	3429	0.72357	5
Escherichia coli 6-175-07_S1_C1	562	JOQR00000000	GCA_000714185.1	4848	4722	0.97401	msp_0005	3753	0.79479	CAG00016	2975	0.63003	3378	0.715375	5
Escherichia coli 5-172-05_S1_C3	562	JOQS00000000	GCA_000714215.1	4725	4652	0.98455	msp_0005	4047	0.869948	CAG00016	3176	0.682717	3370	0.72442	5
Escherichia coli 5-172-05_S4_C3	562	JOQT00000000	GCA_000714225.1	4769	4699	0.985322	msp_0005	4141	0.881251	CAG00016	3290	0.700149	3456	0.735476	5
Escherichia coli 5-366-08_S1_C1	562	JOQU00000000	GCA_000714255.1	5229	5049	0.965577	msp_0005	3933	0.778966	CAG00016	3140	0.621905	3502	0.693603	5
Escherichia coli 5-366-08_S3_C3	562	JOQV00000000	GCA_000714265.1	4956	4864	0.981437	msp_0005	3967	0.815584	CAG00016	3133	0.64412	3481	0.715666	5
Escherichia coli 5-366-08_S3_C2	562	JOQW00000000	GCA_000714295.1	5278	5136	0.973096	msp_0005	4134	0.804907	CAG00016	3271	0.636877	3531	0.6875	5
Escherichia coli 5-366-08_S3_C1	562	JOQY00000000	GCA_000714335.1	5057	4970	0.982796	msp_0005	3988	0.802414	CAG00016	3146	0.632998	3521	0.708451	5
Escherichia coli 6-175-07_S3_C1	562	JOQZ00000000	GCA_000714345.1	5042	4964	0.98453	msp_0005	3911	0.787873	CAG00016	2971	0.598509	3380	0.680902	5
Escherichia coli 6-175-07_S3_C3	562	JORA00000000	GCA_000714375.1	5194	5079	0.977859	msp_0005	3927	0.773184	CAG00016	2974	0.585548	3389	0.667257	5
Escherichia coli 6-175-07_S4_C1	562	JORB00000000	GCA_000714385.1	4555	4496	0.987047	msp_0005	4119	0.916148	CAG00016	3255	0.723977	3438	0.76468	5
Escherichia coli 6-175-07_S4_C2	562	JORC00000000	GCA_000714415.1	4498	4441	0.987328	msp_0005	4060	0.914209	CAG00016	3214	0.723711	3392	0.763792	5
Escherichia coli Nissle 1917	562	CP007799	GCA_000714595.1	5116	4977	0.97283	msp_0005	4114	0.826602	CAG00016	3124	0.627687	3538	0.71087	5
Escherichia coli strain fhi	562	CCQW01000000	GCA_000752135.1	5607	5268	0.93954	msp_0005	4061	0.770881	CAG00016	3214	0.610099	3464	0.657555	5
Escherichia coli strain fhi	562	CCQH01000000	GCA_000752155.1	4960	4716	0.950806	msp_0005	3983	0.844572	CAG00016	3202	0.678965	3419	0.724979	5
Escherichia coli strain fhi	562	CCPY01000000	GCA_000752175.1	4736	4580	0.967061	msp_0005	4018	0.877293	CAG00016	3230	0.70524	3432	0.749345	5
Escherichia coli strain fhi	562	CCPT01000000	GCA_000752195.1	5374	5179	0.963714	msp_0005	4111	0.793783	CAG00016	3219	0.621549	3448	0.665766	5
Escherichia coli strain fhi	562	CCQP01000000	GCA_000752235.1	5039	4781	0.948799	msp_0005	3998	0.836227	CAG00016	3206	0.670571	3439	0.719306	5
Escherichia coli strain fhi	562	CCRB01000000	GCA_000752255.1	5255	5141	0.978306	msp_0005	4095	0.796538	CAG00016	3209	0.624198	3453	0.671659	5
Escherichia coli strain fhi	562	CCQU01000000	GCA_000752295.1	5521	5333	0.965948	msp_0005	4115	0.771611	CAG00016	3215	0.60285	3470	0.650666	5
Escherichia coli strain fhi	562	CCVP01000000	GCA_000752315.1	4931	4626	0.938146	msp_0005	4021	0.869217	CAG00016	3227	0.697579	3404	0.735841	5
Escherichia coli strain fhi	562	CCQD01000000	GCA_000752355.1	5434	5242	0.964667	msp_0005	4094	0.781	CAG00016	3212	0.612743	3452	0.658527	5
Escherichia coli strain fhi	562	CCQQ01000000	GCA_000752415.1	5202	4891	0.940215	msp_0005	3723	0.761194	CAG00016	2916	0.596197	3301	0.674913	5
Escherichia coli strain fhi	562	CCPO01000000	GCA_000752435.1	5338	5159	0.966467	msp_0005	4073	0.789494	CAG00016	3221	0.624346	3457	0.670091	5
Escherichia coli strain fhi	562	CCVO01000000	GCA_000752455.1	5229	4871	0.931536	msp_0005	4045	0.830425	CAG00016	3201	0.657155	3419	0.701909	5
Escherichia coli strain fhi	562	CCQF01000000	GCA_000752495.1	5447	5265	0.966587	msp_0005	4138	0.785945	CAG00016	3215	0.610636	3460	0.65717	5
Escherichia coli strain fhi	562	CCQO01000000	GCA_000752535.1	5244	5061	0.965103	msp_0005	4017	0.793717	CAG00016	3191	0.630508	3430	0.677732	5
Escherichia coli strain fhi	562	CCQT01000000	GCA_000752555.1	4980	4728	0.949398	msp_0005	3693	0.781091	CAG00016	2920	0.617597	3296	0.697124	5
Escherichia coli strain fhi	562	CCQV01000000	GCA_000752575.1	5337	5020	0.940603	msp_0005	4109	0.818526	CAG00016	3217	0.640837	3445	0.686255	5
Escherichia coli strain fhi	562	CCVQ01000000	GCA_000752635.1	5224	4955	0.948507	msp_0005	3890	0.785066	CAG00016	3144	0.634511	3374	0.680928	5
Escherichia coli strain fhi	562	CCQA01000000	GCA_000752655.1	5377	5222	0.971174	msp_0005	4081	0.781501	CAG00016	3211	0.614899	3449	0.660475	5
Escherichia coli strain fhi	562	CCRE01000000	GCA_000752695.1	5243	5013	0.956132	msp_0005	4101	0.818073	CAG00016	3224	0.643128	3454	0.689009	5
Escherichia coli strain fhi	562	CCQK01000000	GCA_000752735.1	4944	4840	0.978964	msp_0005	4055	0.83781	CAG00016	3216	0.664463	3428	0.708264	5
Escherichia coli strain fhi	562	CCPS01000000	GCA_000752755.1	5468	5171	0.945684	msp_0005	4154	0.803326	CAG00016	3244	0.627345	3488	0.674531	5
Escherichia coli strain fhi	562	CCQC01000000	GCA_000752775.1	5128	5014	0.977769	msp_0005	3928	0.783406	CAG00016	3163	0.630834	3427	0.683486	5
Escherichia coli strain fhi	562	CCRA01000000	GCA_000752835.1	4720	4569	0.968008	msp_0005	4049	0.88619	CAG00016	3200	0.700372	3413	0.746991	5
Escherichia coli strain fhi	562	CCPP01000000	GCA_000752895.1	5303	5089	0.959645	msp_0005	4055	0.796817	CAG00016	3181	0.625074	3376	0.663392	5
Escherichia coli strain fhi	562	CCQS01000000	GCA_000752915.1	5339	5215	0.976775	msp_0005	4113	0.788686	CAG00016	3211	0.615724	3459	0.663279	5
Escherichia coli strain fhi	562	CCQB01000000	GCA_000752935.1	5380	5094	0.94684	msp_0005	4073	0.799568	CAG00016	3216	0.631331	3480	0.683157	5
Escherichia coli strain fhi	562	CCVS01000000	GCA_000752955.1	4566	4443	0.973062	msp_0005	3952	0.889489	CAG00016	3177	0.715057	3363	0.756921	5
Escherichia coli strain fhi	562	CCQZ01000000	GCA_000752975.1	5069	4877	0.962123	msp_0005	4093	0.839245	CAG00016	3225	0.661267	3435	0.704326	5
Escherichia coli strain fhi	562	CCQR01000000	GCA_000753075.1	4821	4730	0.981124	msp_0005	3880	0.820296	CAG00016	3110	0.657505	3502	0.740381	5
Escherichia coli strain fhi	562	CCQM01000000	GCA_000753115.1	4987	4776	0.95769	msp_0005	4097	0.857831	CAG00016	3223	0.674832	3459	0.724246	5
Escherichia coli strain fhi	562	CCQN01000000	GCA_000753135.1	5146	4938	0.95958	msp_0005	4031	0.816322	CAG00016	3218	0.651681	3459	0.700486	5
Escherichia coli strain fhi	562	CCQX01000000	GCA_000753155.1	5217	5032	0.964539	msp_0005	4024	0.799682	CAG00016	3184	0.63275	3423	0.680246	5
Escherichia coli strain fhi	562	CCQG01000000	GCA_000753195.1	4848	4765	0.98288	msp_0005	3882	0.81469	CAG00016	2942	0.617419	3332	0.699265	5
Escherichia coli strain fhi	562	CCPV01000000	GCA_000753215.1	5686	5470	0.962012	msp_0005	4132	0.755393	CAG00016	3216	0.587934	3463	0.63309	5
Escherichia coli strain fhi	562	CCRC01000000	GCA_000753255.1	4786	4633	0.968032	msp_0005	4100	0.884956	CAG00016	3253	0.702137	3465	0.747896	5
Escherichia coli strain fhi	562	CCRD01000000	GCA_000753275.1	4988	4741	0.950481	msp_0005	3870	0.816283	CAG00016	3141	0.662518	3373	0.711453	5
Escherichia coli strain fhi	562	CCPQ01000000	GCA_000753515.1	5158	4981	0.965684	msp_0005	4011	0.80526	CAG00016	3204	0.643244	3454	0.693435	5
Escherichia coli strain fhi	562	CCQI01000000	GCA_000753535.1	5166	4829	0.934766	msp_0005	3917	0.811141	CAG00016	3140	0.650238	3394	0.702837	5
Escherichia coli 2013EL-1319	562	JPIF00000000	GCA_000773435.1	4523	4419	0.977006	msp_0005	3926	0.888436	CAG00016	3149	0.712605	3319	0.751075	5
Escherichia coli MAMC18	562	JWHN00000000	GCA_000806175.1	4784	4648	0.971572	msp_0005	4000	0.860585	CAG00016	3176	0.683305	3337	0.717943	5
Escherichia coli CE549	562	JTGK00000000	GCA_000806245.1	4611	4468	0.968987	msp_0005	3921	0.877574	CAG00016	3193	0.714637	3348	0.749329	5
Escherichia coli E2265	562	JUBB00000000	GCA_000806255.1	4761	4578	0.961563	msp_0005	4002	0.874181	CAG00016	3204	0.699869	3386	0.739624	5
Escherichia coli E1777	562	JTHI00000000	GCA_000806265.1	4952	4778	0.964863	msp_0005	4060	0.849728	CAG00016	3212	0.672248	3409	0.713478	5
Escherichia coli CE516	562	JTGM00000000	GCA_000806275.1	4871	4715	0.967974	msp_0005	4044	0.857688	CAG00016	3218	0.682503	3443	0.730223	5
Escherichia coli strain ATCC 35150	562	JXUS01000000	GCA_000934865.1	5158	5119	0.992439	msp_0005	3903	0.762454	CAG00016	3147	0.614769	3403	0.664778	5
Escherichia coli strain K1884 sc	562	JYIC01000000	GCA_000935445.1	4852	4707	0.970115	msp_0005	4002	0.850223	CAG00016	3213	0.6826	3433	0.729339	5
Escherichia coli strain F6700	562	JYIA01000000	GCA_000935505.1	4890	4714	0.964008	msp_0005	4049	0.858931	CAG00016	3210	0.68095	3432	0.728044	5
Escherichia coli strain FHI21	562	LM996541,LM996542,LM996543,LM996544,LM996545,LM996546,LM996547,LM996548,LM996549,LM996550,LM996551,LM996552,LM996553,LM996554,LM996555,LM996556,LM996557,LM996558,LM996559,LM996560,LM996561,LM996562,LM996563,LM996564,LM996565,LM996566,LM996567,LM996568,LM996569,LM996570,LM996571,LM996572,LM996573,LM996574,LM996575,LM996576,LM996577,LM996578,LM996579,LM996580,LM996581,LM996582,LM996583,LM996584,LM9…	GCA_000935905.1	5278	5145	0.974801	msp_0005	4078	0.792614	CAG00016	3212	0.624295	3478	0.675996	5
Escherichia coli strain fhi	562	LM996618,LM996619,LM996620,LM996621,LM996622,LM996623,LM996624,LM996625,LM996626,LM996627,LM996628,LM996629,LM996630,LM996631,LM996632,LM996633,LM996634,LM996635,LM996636,LM996637,LM996638,LM996639,LM996640,LM996641,LM996642,LM996643,LM996644,LM996645,LM996646,LM996647,LM996648,LM996649,LM996650,LM996651,LM996652,LM996653,LM996654	GCA_000936125.1	5090	5008	0.98389	msp_0005	4092	0.817093	CAG00016	3220	0.642971	3439	0.686701	5
Escherichia coli strain fhi	562	LM997371,LM997372,LM997373,LM997374,LM997375,LM997376,LM997377,LM997378,LM997379,LM997380,LM997381,LM997382,LM997383,LM997384,LM997385,LM997386,LM997387,LM997388,LM997389,LM997390,LM997391,LM997392,LM997393,LM997394,LM997395,LM997396,LM997397,LM997398,LM997399,LM997400,LM997401,LM997402,LM997403,LM997404,LM997405,LM997406,LM997407,LM997408,LM997409,LM997410	GCA_000936245.1	5310	5187	0.976836	msp_0005	4049	0.780605	CAG00016	3208	0.618469	3493	0.673414	5
Escherichia coli strain fhi	562	LM995482,LM995483,LM995484,LM995485,LM995486,LM995487,LM995488,LM995489,LM995490,LM995491,LM995492,LM995493,LM995494,LM995495,LM995496,LM995497,LM995498,LM995499,LM995500,LM995501,LM995502,LM995503,LM995504,LM995505,LM995506,LM995507,LM995508,LM995509,LM995510,LM995511,LM995512,LM995513,LM995514,LM995515,LM995516,LM995517	GCA_000936495.1	5120	5080	0.992188	msp_0005	4121	0.81122	CAG00016	3212	0.632283	3442	0.677559	5
Escherichia coli strain fhi	562	LM995448,LM995449,LM995450,LM995451,LM995452,LM995453,LM995454,LM995455,LM995456,LM995457,LM995458,LM995459,LM995460,LM995461,LM995462,LM995463,LM995464,LM995465,LM995466,LM995467,LM995468,LM995469,LM995470,LM995471,LM995472,LM995473,LM995474,LM995475,LM995476,LM995477,LM995478,LM995479,LM995480,LM995481	GCA_000936635.1	5221	5105	0.977782	msp_0005	4034	0.790206	CAG00016	3204	0.62762	3483	0.682272	5
Escherichia coli strain fhi	562	LM995518,LM995519,LM995520,LM995521,LM995522,LM995523,LM995524,LM995525,LM995526,LM995527,LM995528,LM995529,LM995530,LM995531,LM995532,LM995533,LM995534,LM995535,LM995536,LM995537,LM995538,LM995539,LM995540,LM995541,LM995542,LM995543,LM995544,LM995545,LM995546,LM995547,LM995548,LM995549,LM995550,LM995551,LM995552,LM995553,LM995554,LM995555,LM995556,LM995557,LM995558,LM995559	GCA_000937275.1	5255	5137	0.977545	msp_0005	4037	0.785867	CAG00016	3197	0.622348	3478	0.677049	5
Escherichia coli strain fhi	562	LM997334,LM997335,LM997336,LM997337,LM997338,LM997339,LM997340,LM997341,LM997342,LM997343,LM997344,LM997345,LM997346,LM997347,LM997348,LM997349,LM997350,LM997351,LM997352,LM997353,LM997354,LM997355,LM997356,LM997357,LM997358,LM997359,LM997360,LM997361,LM997362,LM997363,LM997364,LM997365,LM997366,LM997367,LM997368,LM997369,LM997370	GCA_000937415.1	4684	4409	0.941289	msp_0005	3792	0.860059	CAG00016	3124	0.708551	3327	0.754593	5
Escherichia coli strain FHI23	562	LM995615,LM995616,LM995617,LM995618,LM995619,LM995620,LM995621,LM995622,LM995623,LM995624,LM995625,LM995626,LM995627,LM995628,LM995629,LM995630,LM995631,LM995632,LM995633,LM995634,LM995635,LM995636,LM995637,LM995638,LM995639,LM995640,LM995641,LM995642,LM995643,LM995644,LM995645,LM995646,LM995647,LM995648,LM995649,LM995650,LM995651,LM995652,LM995653,LM995654,LM995655,LM995656,LM995657,LM995658,LM9…	GCA_000937855.1	5476	4980	0.909423	msp_0005	3785	0.76004	CAG00016	2953	0.592972	3368	0.676305	5
Escherichia coli strain FHI83	562	LM996884,LM996885,LM996886,LM996887,LM996888,LM996889,LM996890,LM996891,LM996892,LM996893,LM996894,LM996895,LM996896,LM996897,LM996898,LM996899,LM996900,LM996901,LM996902,LM996903,LM996904,LM996905,LM996906,LM996907,LM996908,LM996909,LM996910,LM996911,LM996912,LM996913,LM996914,LM996915,LM996916,LM996917,LM996918,LM996919,LM996920,LM996921,LM996922,LM996923,LM996924,LM996925,LM996926,LM996927	GCA_000938695.1	5211	5079	0.974669	msp_0005	4018	0.791101	CAG00016	3209	0.631817	3432	0.675724	5
Escherichia coli strain FHI25	562	LM996284,LM996285,LM996286,LM996287,LM996288,LM996289,LM996290,LM996291,LM996292,LM996293,LM996294,LM996295,LM996296,LM996297,LM996298,LM996299,LM996300,LM996301,LM996302,LM996303,LM996304,LM996305,LM996306,LM996307,LM996308,LM996309,LM996310,LM996311,LM996312,LM996313,LM996314,LM996315,LM996316,LM996317,LM996318,LM996319,LM996320,LM996321,LM996322,LM996323,LM996324	GCA_000938995.1	5281	5123	0.970081	msp_0005	4068	0.794066	CAG00016	3209	0.626391	3460	0.675386	5
Escherichia coli strain FHI9	562	LM997042,LM997043,LM997044,LM997045,LM997046,LM997047,LM997048,LM997049,LM997050,LM997051,LM997052,LM997053,LM997054,LM997055,LM997056,LM997057,LM997058,LM997059,LM997060,LM997061,LM997062,LM997063,LM997064,LM997065,LM997066,LM997067,LM997068,LM997069,LM997070,LM997071,LM997072,LM997073,LM997074,LM997075,LM997076,LM997077,LM997078,LM997079,LM997080,LM997081,LM997082,LM997083,LM997084,LM997085,LM9…	GCA_000939195.1	5359	5247	0.979101	msp_0005	4082	0.777968	CAG00016	3216	0.612922	3501	0.667238	5
Escherichia coli strain FHI72	562	LM996842,LM996843,LM996844,LM996845,LM996846,LM996847,LM996848,LM996849,LM996850,LM996851,LM996852,LM996853,LM996854,LM996855,LM996856,LM996857,LM996858,LM996859,LM996860,LM996861,LM996862,LM996863,LM996864,LM996865,LM996866,LM996867,LM996868,LM996869,LM996870,LM996871,LM996872,LM996873,LM996874,LM996875,LM996876,LM996877,LM996878,LM996879,LM996880,LM996881,LM996882,LM996883	GCA_000939255.1	5300	5098	0.961887	msp_0005	3902	0.765398	CAG00016	2929	0.574539	3279	0.643193	5
Escherichia coli strain FHI43	562	LM996052,LM996053,LM996054,LM996055,LM996056,LM996057,LM996058,LM996059,LM996060,LM996061,LM996062,LM996063,LM996064,LM996065,LM996066,LM996067,LM996068,LM996069,LM996070,LM996071,LM996072,LM996073,LM996074,LM996075,LM996076,LM996077,LM996078,LM996079,LM996080,LM996081,LM996082,LM996083,LM996084,LM996085,LM996086,LM996087	GCA_000939755.1	5374	5264	0.979531	msp_0005	4076	0.774316	CAG00016	3207	0.609233	3469	0.659005	5
Escherichia coli strain FHI79	562	LM996655,LM996656,LM996657,LM996658,LM996659,LM996660,LM996661,LM996662,LM996663,LM996664,LM996665,LM996666,LM996667,LM996668,LM996669,LM996670,LM996671,LM996672,LM996673,LM996674,LM996675,LM996676,LM996677,LM996678,LM996679,LM996680,LM996681,LM996682,LM996683,LM996684,LM996685,LM996686,LM996687,LM996688,LM996689,LM996690,LM996691,LM996692,LM996693,LM996694,LM996695,LM996696,LM996697,LM996698,LM9…	GCA_000939955.1	5610	5514	0.982888	msp_0005	4158	0.754081	CAG00016	3222	0.584331	3502	0.635111	5
Escherichia coli strain FHI20	562	LM995789,LM995790,LM995791,LM995792,LM995793,LM995794,LM995795,LM995796,LM995797,LM995798,LM995799,LM995800,LM995801,LM995802,LM995803,LM995804,LM995805,LM995806,LM995807,LM995808,LM995809,LM995810,LM995811,LM995812,LM995813,LM995814,LM995815,LM995816,LM995817,LM995818,LM995819,LM995820,LM995821,LM995822,LM995823,LM995824,LM995825,LM995826,LM995827,LM995828,LM995829,LM995830,LM995831,LM995832,LM9…	GCA_000940115.1	5431	5358	0.986559	msp_0005	4088	0.762971	CAG00016	3192	0.595745	3463	0.646323	5
Escherichia coli strain FHI15	562	LM995560,LM995561,LM995562,LM995563,LM995564,LM995565,LM995566,LM995567,LM995568,LM995569,LM995570,LM995571,LM995572,LM995573,LM995574,LM995575,LM995576,LM995577,LM995578,LM995579,LM995580,LM995581,LM995582,LM995583,LM995584,LM995585,LM995586,LM995587,LM995588,LM995589,LM995590,LM995591,LM995592,LM995593,LM995594,LM995595,LM995596,LM995597,LM995598,LM995599,LM995600,LM995601,LM995602,LM995603,LM9…	GCA_000940255.1	5494	5361	0.975792	msp_0005	4059	0.757135	CAG00016	3207	0.598209	3501	0.65305	5
Escherichia coli strain FHI70	562	LM997088,LM997089,LM997090,LM997091,LM997092,LM997093,LM997094,LM997095,LM997096,LM997097,LM997098,LM997099,LM997100,LM997101,LM997102,LM997103,LM997104,LM997105,LM997106,LM997107,LM997108,LM997109,LM997110,LM997111,LM997112,LM997113,LM997114,LM997115,LM997116,LM997117,LM997118,LM997119,LM997120,LM997121,LM997122,LM997123,LM997124,LM997125,LM997126,LM997127,LM997128,LM997129,LM997130,LM997131,LM9…	GCA_000940655.1	5467	5372	0.982623	msp_0005	4065	0.756701	CAG00016	3194	0.594564	3459	0.643894	5
Escherichia coli strain FHI8	562	LM996706,LM996707,LM996708,LM996709,LM996710,LM996711,LM996712,LM996713,LM996714,LM996715,LM996716,LM996717,LM996718,LM996719,LM996720,LM996721,LM996722,LM996723,LM996724,LM996725,LM996726,LM996727,LM996728,LM996729,LM996730,LM996731,LM996732,LM996733,LM996734,LM996735,LM996736,LM996737,LM996738,LM996739,LM996740,LM996741,LM996742,LM996743,LM996744,LM996745,LM996746,LM996747,LM996748,LM996749,LM9…	GCA_000941395.1	5364	5251	0.978934	msp_0005	4110	0.782708	CAG00016	3209	0.611122	3466	0.660065	5
Escherichia coli strain FHI92	562	LM997148,LM997149,LM997150,LM997151,LM997152,LM997153,LM997154,LM997155,LM997156,LM997157,LM997158,LM997159,LM997160,LM997161,LM997162,LM997163,LM997164,LM997165,LM997166,LM997167,LM997168,LM997169,LM997170,LM997171,LM997172,LM997173,LM997174	GCA_000941575.1	5395	5070	0.939759	msp_0005	3988	0.786588	CAG00016	3145	0.620316	3409	0.672387	5
Escherichia coli strain FHI6	562	LM996325,LM996326,LM996327,LM996328,LM996329,LM996330,LM996331,LM996332,LM996333,LM996334,LM996335,LM996336,LM996337,LM996338,LM996339,LM996340,LM996341,LM996342,LM996343,LM996344,LM996345,LM996346,LM996347,LM996348,LM996349,LM996350,LM996351,LM996352,LM996353,LM996354,LM996355,LM996356,LM996357,LM996358,LM996359,LM996360,LM996361,LM996362,LM996363,LM996364,LM996365,LM996366,LM996367,LM996368,LM9…	GCA_000941895.1	5153	5071	0.984087	msp_0005	3983	0.785447	CAG00016	3192	0.629462	3413	0.673043	5
Escherichia coli strain FHI82	562	LM996757,LM996758,LM996759,LM996760,LM996761,LM996762,LM996763,LM996764,LM996765,LM996766,LM996767,LM996768,LM996769,LM996770,LM996771,LM996772,LM996773,LM996774,LM996775,LM996776,LM996777,LM996778,LM996779,LM996780,LM996781,LM996782,LM996783,LM996784,LM996785,LM996786,LM996787,LM996788,LM996789,LM996790,LM996791,LM996792,LM996793,LM996794,LM996795,LM996796,LM996797,LM996798,LM996799,LM996800,LM9…	GCA_000941935.1	5429	5194	0.956714	msp_0005	3894	0.749711	CAG00016	3140	0.604544	3386	0.651906	5
Escherichia coli strain FHI59	562	LK999960,LK999961,LK999962,LK999963,LK999964,LK999965,LK999966,LK999967,LK999968,LK999969,LK999970,LK999971,LK999972,LK999973,LK999974,LK999975,LK999976,LK999977,LK999978,LK999979,LK999980,LK999981,LK999982,LK999983,LK999984	GCA_000941995.1	4663	4522	0.969762	msp_0005	3995	0.883459	CAG00016	3203	0.708315	3407	0.753428	5
Escherichia coli strain FHI29	562	LM995839,LM995840,LM995841,LM995842,LM995843,LM995844,LM995845,LM995846,LM995847,LM995848,LM995849,LM995850,LM995851,LM995852,LM995853,LM995854,LM995855,LM995856,LM995857,LM995858,LM995859,LM995860,LM995861,LM995862,LM995863,LM995864,LM995865,LM995866,LM995867,LM995868,LM995869,LM995870	GCA_000942915.1	5104	4890	0.958072	msp_0005	4097	0.837832	CAG00016	3213	0.657055	3438	0.703067	5
Escherichia coli strain FHI71	562	LM996804,LM996805,LM996806,LM996807,LM996808,LM996809,LM996810,LM996811,LM996812,LM996813,LM996814,LM996815,LM996816,LM996817,LM996818,LM996819,LM996820,LM996821,LM996822,LM996823,LM996824,LM996825,LM996826,LM996827,LM996828,LM996829,LM996830,LM996831,LM996832,LM996833,LM996834,LM996835,LM996836,LM996837,LM996838,LM996839,LM996840,LM996841	GCA_000944015.1	5315	5084	0.956538	msp_0005	4083	0.803108	CAG00016	3215	0.632376	3463	0.681157	5
Escherichia coli strain FHI85	562	LM996928,LM996929,LM996930,LM996931,LM996932,LM996933,LM996934,LM996935,LM996936,LM996937,LM996938,LM996939,LM996940,LM996941,LM996942,LM996943,LM996944,LM996945,LM996946,LM996947,LM996948,LM996949,LM996950,LM996951,LM996952,LM996953,LM996954,LM996955,LM996956,LM996957,LM996958,LM996959,LM996960,LM996961,LM996962,LM996963,LM996964,LM996965,LM996966,LM996967,LM996968,LM996969,LM996970,LM996971,LM9…	GCA_000945955.1	5369	5230	0.974111	msp_0005	4028	0.770172	CAG00016	3195	0.610899	3415	0.652964	5
Escherichia coli strain FHI97	562	LM997175,LM997176,LM997177,LM997178,LM997179,LM997180,LM997181,LM997182,LM997183,LM997184,LM997185,LM997186,LM997187,LM997188,LM997189,LM997190,LM997191,LM997192,LM997193,LM997194,LM997195,LM997196,LM997197,LM997198,LM997199,LM997200,LM997201,LM997202,LM997203,LM997204,LM997205,LM997206,LM997207,LM997208,LM997209,LM997210,LM997211,LM997212,LM997213,LM997214,LM997215,LM997216,LM997217,LM997218,LM9…	GCA_000946275.1	5546	5404	0.974396	msp_0005	4088	0.756477	CAG00016	3214	0.594745	3470	0.642117	5
Escherichia coli strain FHI34	562	LM996466,LM996467,LM996468,LM996469,LM996470,LM996471,LM996472,LM996473,LM996474,LM996475,LM996476,LM996477,LM996478,LM996479,LM996480,LM996481,LM996482,LM996483,LM996484,LM996485,LM996486,LM996487,LM996488,LM996489,LM996490,LM996491,LM996492,LM996493,LM996494,LM996495,LM996496,LM996497,LM996498,LM996499	GCA_000946475.1	5088	4865	0.956171	msp_0005	4012	0.824666	CAG00016	3200	0.65776	3430	0.705036	5
Escherichia coli strain 381-4	562	JRLD01000000	GCA_000947935.1	5093	5053	0.992146	msp_0005	4110	0.813378	CAG00016	3222	0.637641	3464	0.685533	5
Escherichia coli strain 338	562	JRJF01000000	GCA_000947945.1	5096	5060	0.992936	msp_0005	4118	0.813834	CAG00016	3223	0.636957	3467	0.685178	5
Escherichia coli strain 7N	562	JRKE01000000	GCA_000947975.1	5156	5118	0.99263	msp_0005	4124	0.805784	CAG00016	3223	0.629738	3462	0.676436	5
Escherichia coli strain 381-1	562	JRKD01000000	GCA_000947985.1	5187	5145	0.991903	msp_0005	4121	0.800972	CAG00016	3222	0.626239	3487	0.677745	5
Escherichia coli strain 8G	562	JRLN01000000	GCA_000947995.1	5158	5121	0.992827	msp_0005	4128	0.806093	CAG00016	3227	0.63015	3471	0.677797	5
Escherichia coli strain 381-3	562	JRLM01000000	GCA_000948005.1	4736	4672	0.986486	msp_0005	4090	0.875428	CAG00016	3229	0.691139	3416	0.731164	5
Escherichia coli strain 9Z	562	JRKF01000000	GCA_000948055.1	5167	5126	0.992065	msp_0005	4139	0.807452	CAG00016	3225	0.629146	3472	0.677331	5
Escherichia coli strain FHI14	562	LM996088,LM996089,LM996090,LM996091,LM996092,LM996093,LM996094,LM996095,LM996096,LM996097,LM996098,LM996099,LM996100,LM996101,LM996102,LM996103,LM996104,LM996105,LM996106,LM996107,LM996108,LM996109,LM996110,LM996111,LM996112,LM996113,LM996114,LM996115,LM996116,LM996117,LM996118,LM996119,LM996120,LM996121,LM996122,LM996123,LM996124	GCA_000951855.1	5250	5134	0.977905	msp_0005	4039	0.786716	CAG00016	3206	0.624464	3494	0.680561	5
Escherichia coli strain FHI30	562	LM995871,LM995872,LM995873,LM995874,LM995875,LM995876,LM995877,LM995878,LM995879,LM995880,LM995881,LM995882,LM995883,LM995884,LM995885,LM995886,LM995887,LM995888,LM995889,LM995890,LM995891,LM995892,LM995893,LM995894,LM995895,LM995896,LM995897,LM995898,LM995899,LM995900,LM995901,LM995902,LM995903,LM995904,LM995905,LM995906	GCA_000951895.1	5143	4879	0.948668	msp_0005	4070	0.834187	CAG00016	3230	0.662021	3409	0.698709	5
Escherichia coli strain FHI100	562	LK985398,LK985399,LK985400,LK985401,LK985402,LK985403,LK985404,LK985405,LK985406,LK985407,LK985408,LK985409,LK985410,LK985411,LK985412,LK985413,LK985414,LK985415,LK985416,LK985417,LK985418,LK985419,LK985420,LK985421,LK985422,LK985423,LK985424,LK985425,LK985426,LK985427,LK985428,LK985429,LK985430,LK985431,LK985432,LK985433,LK985434	GCA_000951955.1	5369	5037	0.938164	msp_0005	4061	0.806234	CAG00016	3205	0.636291	3435	0.681954	5
Escherichia coli strain St. Olav39	562	JZDU01000000	GCA_000965545.1	5623	5489	0.976169	msp_0005	4146	0.755329	CAG00016	3220	0.586628	3496	0.63691	5
Escherichia coli strain St. Olav178	562	JZEC01000000	GCA_000965555.1	5311	5172	0.973828	msp_0005	4088	0.79041	CAG00016	3220	0.622583	3457	0.668407	5
Escherichia coli strain St. Olav40	562	JZDV01000000	GCA_000965575.1	5533	5409	0.977589	msp_0005	4121	0.761878	CAG00016	3221	0.595489	3491	0.645406	5
Escherichia coli strain St. Olav63	562	JZDW01000000	GCA_000965625.1	5200	5096	0.98	msp_0005	4067	0.798077	CAG00016	3210	0.629906	3441	0.675235	5
Escherichia coli strain St. Olav157	562	JZDX01000000	GCA_000965635.1	5332	5177	0.97093	msp_0005	4080	0.788101	CAG00016	3212	0.620437	3443	0.665057	5
Escherichia coli strain St. Olav173	562	JZDZ01000000	GCA_000965655.1	5580	5336	0.956272	msp_0005	3922	0.735007	CAG00016	3144	0.589205	3382	0.633808	5
Escherichia coli strain St. Olav17	562	JYKT01000000	GCA_000966935.1	5385	5254	0.975673	msp_0005	4092	0.778835	CAG00016	3209	0.610773	3449	0.656452	5
Escherichia coli O104:H4 str. C227-11	562	CP011331,CP011332,CP011333,CP011334,CP011335,CP011336,CP011337,CP011338	GCA_000986765.1	5193	5156	0.992875	msp_0005	4148	0.8045	CAG00016	3242	0.628782	3482	0.67533	5
Escherichia coli strain CFSAN029787	562	CP011416,CP011417,CP011418	GCA_001007915.1	5117	4981	0.973422	msp_0005	4035	0.810078	CAG00016	3221	0.646657	3413	0.685204	5
Escherichia coli strain IH53473	562	LFZH01000000	GCA_001264175.1	5198	5049	0.971335	msp_0005	3946	0.781541	CAG00016	3141	0.622103	3350	0.663498	5
Escherichia coli strain IH57218	562	LFZJ01000000	GCA_001264215.1	5208	5062	0.971966	msp_0005	4149	0.819637	CAG00016	3212	0.634532	3449	0.681351	5
Escherichia coli strain 100414	562	JHQX01000000	GCA_001265155.1	5168	5022	0.971749	msp_0005	3901	0.776782	CAG00016	3072	0.611708	3477	0.692354	5
Escherichia coli strain 100290	562	JHQV01000000	GCA_001265165.1	5382	5201	0.966369	msp_0005	3799	0.730436	CAG00016	3047	0.585849	3439	0.661219	5
Escherichia coli strain 100343	562	JHQW01000000	GCA_001265175.1	4923	4833	0.981718	msp_0005	3993	0.826195	CAG00016	3197	0.661494	3420	0.707635	5
Escherichia coli strain 102550	562	JHQY01000000	GCA_001265185.1	5066	4953	0.977694	msp_0005	3998	0.807188	CAG00016	3154	0.636786	3376	0.681607	5
Escherichia coli 103573	562	JHRA01000000	GCA_001265255.1	5002	4907	0.981008	msp_0005	4048	0.824944	CAG00016	3251	0.662523	3468	0.706745	5
Escherichia coli 300059	562	JHRC01000000	GCA_001265295.1	4709	4544	0.964961	msp_0005	3599	0.792033	CAG00016	2916	0.641725	3252	0.715669	5
Escherichia coli strain 300262	562	JHRD01000000	GCA_001265315.1	4893	4704	0.961373	msp_0005	3634	0.772534	CAG00016	2904	0.617347	3245	0.689838	5
Escherichia coli strain 401031	562	JHRL01000000	GCA_001265415.1	4935	4848	0.982371	msp_0005	3720	0.767327	CAG00016	2992	0.617162	3356	0.692244	5
Escherichia coli strain 400791	562	JHRK01000000	GCA_001265435.1	5193	5112	0.984402	msp_0005	4202	0.821987	CAG00016	3343	0.653951	3576	0.699531	5
Escherichia coli 401140	562	JHRM01000000	GCA_001265465.1	4979	4854	0.974895	msp_0005	3879	0.799135	CAG00016	3117	0.642151	3315	0.682942	5
Escherichia coli strain 401264	562	JHRO01000000	GCA_001265515.1	5117	4949	0.967168	msp_0005	3770	0.76177	CAG00016	3004	0.606991	3363	0.679531	5
Escherichia coli 402290	562	JHRQ01000000	GCA_001265545.1	5189	5110	0.984775	msp_0005	4264	0.834442	CAG00016	3406	0.666536	3637	0.711742	5
Escherichia coli strain 702324	562	JHRR01000000	GCA_001265575.1	4932	4788	0.970803	msp_0005	3715	0.775898	CAG00016	3019	0.630535	3377	0.705305	5
Escherichia coli strain 100854	562	JHRU01000000	GCA_001265625.1	4513	4430	0.981609	msp_0005	3898	0.87991	CAG00016	3138	0.708352	3297	0.744244	5
Escherichia coli strain 102536	562	JHRV01000000	GCA_001265655.1	5140	4980	0.968872	msp_0005	3798	0.762651	CAG00016	2985	0.599398	3382	0.679116	5
Escherichia coli strain 102598	562	JHRW01000000	GCA_001265675.1	5380	5188	0.964312	msp_0005	3728	0.718581	CAG00016	2969	0.572282	3369	0.649383	5
Escherichia coli strain 102929	562	JHRX01000000	GCA_001265685.1	5102	5002	0.9804	msp_0005	4052	0.810076	CAG00016	3204	0.640544	3436	0.686925	5
Escherichia coli strain 200146	562	JHRZ01000000	GCA_001265735.1	5019	4877	0.971708	msp_0005	3947	0.809309	CAG00016	3106	0.636867	3348	0.686488	5
Escherichia coli strain 300075	562	JHSA01000000	GCA_001265755.1	4795	4667	0.973306	msp_0005	3672	0.786801	CAG00016	2957	0.633598	3294	0.705807	5
Escherichia coli strain 300214	562	JHSB01000000	GCA_001265765.1	4982	4786	0.960658	msp_0005	3710	0.775178	CAG00016	2981	0.622858	3322	0.694108	5
Escherichia coli strain 300231	562	JHSC01000000	GCA_001265795.1	4956	4806	0.969734	msp_0005	3717	0.773408	CAG00016	2905	0.604453	3309	0.688514	5
Escherichia coli strain 302150	562	JHSD01000000	GCA_001265815.1	4773	4665	0.977373	msp_0005	3749	0.803644	CAG00016	2960	0.634512	3348	0.717685	5
Escherichia coli strain 302909	562	JHSF01000000	GCA_001265845.1	4692	4556	0.971014	msp_0005	3666	0.804653	CAG00016	2985	0.65518	3330	0.730904	5
Escherichia coli strain 303145	562	JHSG01000000	GCA_001265875.1	4679	4546	0.971575	msp_0005	3566	0.784426	CAG00016	2891	0.635944	3206	0.705235	5
Escherichia coli strain 400738	562	JHSH01000000	GCA_001265885.1	5009	4871	0.97245	msp_0005	3766	0.773147	CAG00016	2951	0.60583	3359	0.689591	5
Escherichia coli strain 401588	562	JHSK01000000	GCA_001265925.1	5038	4847	0.962088	msp_0005	3690	0.761296	CAG00016	2966	0.611925	3308	0.682484	5
Escherichia coli strain 401817	562	JHSL01000000	GCA_001265935.1	4794	4629	0.965582	msp_0005	3597	0.777058	CAG00016	2877	0.621517	3191	0.68935	5
Escherichia coli strain 402310	562	JHSM01000000	GCA_001265975.1	5007	4826	0.963851	msp_0005	3733	0.773518	CAG00016	2970	0.615416	3321	0.688148	5
Escherichia coli strain 402804	562	JHSN01000000	GCA_001265995.1	5478	5361	0.978642	msp_0005	4206	0.784555	CAG00016	3320	0.619287	3558	0.663682	5
Escherichia coli strain 702423	562	JHSO01000000	GCA_001266005.1	5353	5207	0.972726	msp_0005	4055	0.778759	CAG00016	3215	0.617438	3433	0.659305	5
Escherichia coli strain 100100	562	JHSQ01000000	GCA_001266015.1	5124	4909	0.958041	msp_0005	3897	0.793848	CAG00016	3137	0.63903	3364	0.685272	5
Escherichia coli strain 702626	562	JHSP01000000	GCA_001266025.1	5167	5045	0.976389	msp_0005	4079	0.808523	CAG00016	3220	0.638256	3467	0.687215	5
Escherichia coli strain 100175	562	JHSR01000000	GCA_001266075.1	4642	4584	0.987505	msp_0005	3917	0.854494	CAG00016	3106	0.677574	3305	0.720986	5
Escherichia coli strain 102132	562	JHSS01000000	GCA_001266095.1	5087	4878	0.958915	msp_0005	3888	0.797048	CAG00016	3143	0.644321	3376	0.692087	5
Escherichia coli strain 102535	562	JHST01000000	GCA_001266115.1	4676	4512	0.964927	msp_0005	3583	0.794105	CAG00016	2897	0.642066	3263	0.723183	5
Escherichia coli strain 103338	562	JHSU01000000	GCA_001266125.1	4529	4414	0.974608	msp_0005	3654	0.827821	CAG00016	2849	0.645446	3021	0.684413	5
Escherichia coli strain 103447	562	JHSV01000000	GCA_001266155.1	4928	4824	0.978896	msp_0005	4020	0.833333	CAG00016	3179	0.658997	3401	0.705017	5
Escherichia coli strain 200077	562	JHSW01000000	GCA_001266175.1	5032	4843	0.96244	msp_0005	3723	0.768738	CAG00016	2975	0.614289	3353	0.692339	5
Escherichia coli strain 300469	562	JHSX01000000	GCA_001266195.1	4359	4261	0.977518	msp_0005	3443	0.808026	CAG00016	2826	0.663225	3141	0.737151	5
Escherichia coli strain 302312	562	JHTA01000000	GCA_001266255.1	5000	4856	0.9712	msp_0005	3856	0.794069	CAG00016	3067	0.63159	3428	0.705931	5
Escherichia coli strain 303139	562	JHTB01000000	GCA_001266275.1	4751	4653	0.979373	msp_0005	3920	0.842467	CAG00016	3125	0.67161	3347	0.719321	5
Escherichia coli strain 303301	562	JHTC01000000	GCA_001266305.1	4750	4608	0.970105	msp_0005	3691	0.800998	CAG00016	2935	0.636936	3291	0.714193	5
Escherichia coli strain 401195	562	JHTF01000000	GCA_001266355.1	4782	4696	0.982016	msp_0005	3647	0.776618	CAG00016	2954	0.629046	3323	0.707624	5
Escherichia coli strain 401675	562	JHTG01000000	GCA_001266375.1	4820	4662	0.96722	msp_0005	3705	0.794723	CAG00016	2996	0.642643	3342	0.71686	5
Escherichia coli strain 402559	562	JHTH01000000	GCA_001266385.1	4928	4801	0.974229	msp_0005	3705	0.771714	CAG00016	2979	0.620496	3327	0.692981	5
Escherichia coli strain 402981	562	JHTI01000000	GCA_001266405.1	5007	4862	0.971041	msp_0005	3767	0.774784	CAG00016	2955	0.607775	3362	0.691485	5
Escherichia coli strain 403341	562	JHTK01000000	GCA_001266435.1	4998	4957	0.991797	msp_0005	4115	0.830139	CAG00016	3249	0.655437	3465	0.699011	5
Escherichia coli strain 700283	562	JHTL01000000	GCA_001266445.1	4551	4391	0.964843	msp_0005	3539	0.805967	CAG00016	2899	0.660214	3267	0.744022	5
Escherichia coli strain 403116	562	JHTJ01000000	GCA_001267335.1	4838	4739	0.979537	msp_0005	3639	0.767884	CAG00016	2950	0.622494	3318	0.700148	5
Escherichia coli strain 303289	562	JHRJ01000000	GCA_001267345.1	5049	4907	0.971876	msp_0005	3703	0.754636	CAG00016	2968	0.60485	3360	0.684736	5
Escherichia coli strain 402058_aEPEC	562	CYCY01000000	GCA_001277395.1	4881	4795	0.982381	msp_0005	4062	0.847132	CAG00016	3204	0.668196	3461	0.721794	5
Escherichia coli strain 602370_aEPEC	562	CXZE01000000	GCA_001277415.1	4470	4389	0.981879	msp_0005	3961	0.902483	CAG00016	3212	0.73183	3373	0.768512	5
Escherichia coli strain 100554_aEPEC	562	CYAE01000000	GCA_001277435.1	5373	5283	0.98325	msp_0005	4037	0.764149	CAG00016	3165	0.599091	3439	0.650956	5
Escherichia coli strain 505393_aEPEC	562	CXZD01000000	GCA_001277455.1	4359	4309	0.988529	msp_0005	3965	0.920167	CAG00016	3215	0.746113	3368	0.78162	5
Escherichia coli strain 401117_aEPEC	562	CYCW01000000	GCA_001277475.1	4854	4769	0.982489	msp_0005	4054	0.850073	CAG00016	3205	0.672049	3444	0.722164	5
Escherichia coli strain 200456_aEPEC	562	CYCF01000000	GCA_001277495.1	4749	4674	0.984207	msp_0005	4009	0.857724	CAG00016	3196	0.683783	3417	0.731065	5
Escherichia coli strain 401886_aEPEC	562	CYBR01000000	GCA_001277515.1	4814	4712	0.978812	msp_0005	4016	0.852292	CAG00016	3189	0.676783	3417	0.72517	5
Escherichia coli strain 503028_aEPEC	562	CYAQ01000000	GCA_001277535.1	5047	4824	0.955815	msp_0005	3991	0.827322	CAG00016	3140	0.650912	3334	0.691128	5
Escherichia coli strain 504647_aEPEC	562	CXZT01000000	GCA_001277555.1	5101	4821	0.945109	msp_0005	4087	0.847749	CAG00016	3196	0.662933	3428	0.711056	5
Escherichia coli strain 503311	562	CYAG01000000	GCA_001277575.1	5108	5014	0.981597	msp_0005	4094	0.816514	CAG00016	3227	0.643598	3458	0.689669	5
Escherichia coli strain 300795_aEPEC	562	CXZK01000000	GCA_001277595.1	4753	4686	0.985904	msp_0005	4048	0.86385	CAG00016	3205	0.683952	3423	0.730474	5
Escherichia coli strain 504005_aEPEC	562	CYBZ01000000	GCA_001277615.1	5125	4959	0.96761	msp_0005	4065	0.819722	CAG00016	3203	0.645896	3443	0.694293	5
Escherichia coli strain 200708_aEPEC	562	CYGS01000000	GCA_001277635.1	5057	4836	0.956298	msp_0005	4039	0.835194	CAG00016	3144	0.650124	3344	0.691481	5
Escherichia coli strain 503537_aEPEC	562	CYAI01000000	GCA_001277655.1	4975	4899	0.984724	msp_0005	4125	0.842009	CAG00016	3197	0.652582	3442	0.702592	5
Escherichia coli strain 100269_aEPEC	562	CXZX01000000	GCA_001277675.1	4972	4884	0.982301	msp_0005	4082	0.83579	CAG00016	3223	0.65991	3479	0.712326	5
Escherichia coli strain 503225_aEPEC	562	CYAV01000000	GCA_001277695.1	5066	4841	0.955586	msp_0005	3790	0.782896	CAG00016	3087	0.637678	3385	0.699236	5
Escherichia coli strain 401596_aEPEC	562	CYBO01000000	GCA_001277715.1	5080	4928	0.970079	msp_0005	3819	0.774959	CAG00016	2963	0.601258	3363	0.682427	5
Escherichia coli strain 202973_aEPEC	562	CXZH01000000	GCA_001277735.1	4483	4400	0.981486	msp_0005	3971	0.9025	CAG00016	3217	0.731136	3383	0.768864	5
Escherichia coli strain 401174_aEPEC	562	CYCG01000000	GCA_001277755.1	4571	4511	0.986874	msp_0005	4011	0.88916	CAG00016	3220	0.713811	3383	0.749945	5
Escherichia coli strain 401938_aEPEC	562	CYBT01000000	GCA_001277775.1	4916	4774	0.971115	msp_0005	3729	0.781106	CAG00016	2942	0.616255	3332	0.697947	5
Escherichia coli strain STEC 771	562	LGAZ01000000	GCA_001281685.1	5154	5071	0.983896	msp_0005	3903	0.769671	CAG00016	3143	0.619799	3398	0.670085	5
Escherichia coli strain STEC 2868	562	LGBJ01000000	GCA_001281725.1	5131	5080	0.99006	msp_0005	3897	0.767126	CAG00016	3148	0.619685	3408	0.670866	5
Escherichia coli strain E09/224	562	LGBP01000000	GCA_001281755.1	5122	5066	0.989067	msp_0005	3968	0.783261	CAG00016	3173	0.626332	3439	0.678839	5
Escherichia coli strain STEC 989	562	LGBA01000000	GCA_001281775.1	5187	5116	0.986312	msp_0005	3926	0.767396	CAG00016	3156	0.616888	3431	0.670641	5
Escherichia coli strain STEC 2075	562	LGBD01000000	GCA_001281845.1	5133	5064	0.986558	msp_0005	3904	0.770932	CAG00016	3142	0.620458	3393	0.670024	5
Escherichia coli strain STEC 2112	562	LGBE01000000	GCA_001281855.1	5158	5109	0.9905	msp_0005	3907	0.764729	CAG00016	3153	0.617146	3422	0.669798	5
Escherichia coli strain STEC 2257	562	LGBF01000000	GCA_001281885.1	5176	5116	0.988408	msp_0005	3921	0.766419	CAG00016	3148	0.615324	3419	0.668296	5
Escherichia coli strain STEC 2410	562	LGBG01000000	GCA_001281905.1	5334	5253	0.984814	msp_0005	3906	0.743575	CAG00016	3139	0.597563	3396	0.646488	5
Escherichia coli strain STEC 2821	562	LGBI01000000	GCA_001281915.1	5188	5113	0.985544	msp_0005	3922	0.767064	CAG00016	3155	0.617055	3412	0.667319	5
Escherichia coli strain STEC 2667	562	LGBH01000000	GCA_001281925.1	5101	5044	0.988826	msp_0005	3914	0.775971	CAG00016	3149	0.624306	3410	0.676051	5
Escherichia coli strain E09/10	562	LGBK01000000	GCA_001281965.1	5290	5202	0.983365	msp_0005	3992	0.767397	CAG00016	3170	0.609381	3443	0.661861	5
Escherichia coli strain EPEC 287	562	LGBL01000000	GCA_001281985.1	5134	5085	0.990456	msp_0005	3911	0.769125	CAG00016	3149	0.619272	3413	0.67119	5
Escherichia coli strain EPEC 393	562	LGBM01000000	GCA_001281995.1	5107	5053	0.989426	msp_0005	3969	0.785474	CAG00016	3170	0.62735	3429	0.678607	5
Escherichia coli strain EPEC 1669	562	LGBO01000000	GCA_001282035.1	5261	5180	0.984604	msp_0005	4002	0.772587	CAG00016	3167	0.61139	3437	0.663514	5
Escherichia coli strain 202453_aEPEC	562	CYAB01000000	GCA_001283145.1	4982	4896	0.982738	msp_0005	4048	0.826797	CAG00016	3197	0.652982	3431	0.700776	5
Escherichia coli strain 200781_aEPEC	562	CXZG01000000	GCA_001283165.1	4549	4469	0.982414	msp_0005	3979	0.890356	CAG00016	3232	0.723204	3402	0.761244	5
Escherichia coli strain 703258_aEPEC	562	CYBB01000000	GCA_001283265.1	4917	4879	0.992272	msp_0005	4096	0.839516	CAG00016	3214	0.658742	3433	0.703628	5
Escherichia coli strain 302082	562	CYEQ01000000	GCA_001283285.1	4859	4783	0.984359	msp_0005	4053	0.847376	CAG00016	3203	0.669663	3426	0.716287	5
Escherichia coli strain 501016	562	CYEW01000000	GCA_001283305.1	4817	4684	0.972389	msp_0005	3858	0.823655	CAG00016	3085	0.658625	3262	0.696413	5
Escherichia coli strain R503696	562	CYFZ01000000	GCA_001283325.1	4887	4766	0.97524	msp_0005	3914	0.821234	CAG00016	3139	0.658624	3317	0.695971	5
Escherichia coli strain 503130_aEPEC	562	CYCS01000000	GCA_001283365.1	4937	4846	0.981568	msp_0005	4046	0.834915	CAG00016	3214	0.663227	3463	0.71461	5
Escherichia coli strain 500197_aEPEC	562	CYDB01000000	GCA_001283425.1	4952	4873	0.984047	msp_0005	4081	0.837472	CAG00016	3208	0.658321	3463	0.710651	5
Escherichia coli strain 700149	562	CYFN01000000	GCA_001283445.1	5133	5017	0.977401	msp_0005	4067	0.810644	CAG00016	3207	0.639227	3448	0.687263	5
Escherichia coli strain G401436	562	CYFW01000000	GCA_001283465.1	4818	4731	0.981943	msp_0005	4027	0.851194	CAG00016	3195	0.675333	3414	0.721623	5
Escherichia coli strain 201589_aEPEC	562	CYCX01000000	GCA_001283485.1	5175	4941	0.954783	msp_0005	4021	0.813803	CAG00016	3143	0.636106	3347	0.677393	5
Escherichia coli strain 505545	562	CYDP01000000	GCA_001283505.1	4944	4886	0.988269	msp_0005	4078	0.83463	CAG00016	3216	0.658207	3451	0.706304	5
Escherichia coli strain 204263_aEPEC	562	CXZY01000000	GCA_001283525.1	5108	5053	0.989233	msp_0005	4100	0.811399	CAG00016	3219	0.637047	3453	0.683356	5
Escherichia coli strain 201488_aEPEC	562	CYCU01000000	GCA_001283545.1	5045	4826	0.956591	msp_0005	4027	0.834438	CAG00016	3144	0.651471	3371	0.698508	5
Escherichia coli strain 700851	562	CYDS01000000	GCA_001283565.1	5144	4998	0.971617	msp_0005	3941	0.788515	CAG00016	3134	0.627051	3325	0.665266	5
Escherichia coli strain G503854	562	CYFM01000000	GCA_001283585.1	4730	4684	0.990275	msp_0005	3996	0.853117	CAG00016	3180	0.678907	3412	0.728437	5
Escherichia coli strain 602206	562	CYDQ01000000	GCA_001283605.1	4891	4806	0.982621	msp_0005	4024	0.837287	CAG00016	3181	0.661881	3413	0.710154	5
Escherichia coli strain 201534_aEPEC	562	CYAS01000000	GCA_001283645.1	5022	4881	0.971924	msp_0005	4100	0.839992	CAG00016	3218	0.659291	3475	0.711944	5
Escherichia coli strain 102010_aEPEC	562	CYBX01000000	GCA_001283665.1	4520	4439	0.98208	msp_0005	3975	0.895472	CAG00016	3213	0.723812	3381	0.761658	5
Escherichia coli strain 402074_aEPEC	562	CYBS01000000	GCA_001283685.1	4707	4636	0.984916	msp_0005	4019	0.866911	CAG00016	3193	0.68874	3413	0.736195	5
Escherichia coli strain 204302_aEPEC	562	CYAD01000000	GCA_001283705.1	4713	4596	0.975175	msp_0005	3950	0.859443	CAG00016	3171	0.689948	3363	0.731723	5
Escherichia coli strain 201214_aEPEC	562	CYBI01000000	GCA_001283725.1	4956	4875	0.983656	msp_0005	4074	0.835692	CAG00016	3225	0.661538	3466	0.710974	5
Escherichia coli strain G500007	562	CYFO01000000	GCA_001283745.1	4995	4943	0.98959	msp_0005	4089	0.82723	CAG00016	3217	0.650819	3444	0.696743	5
Escherichia coli strain 200959_aEPEC	562	CYCZ01000000	GCA_001283765.1	5274	5153	0.977057	msp_0005	4131	0.801669	CAG00016	3214	0.623714	3466	0.672618	5
Escherichia coli strain 302700	562	CYFI01000000	GCA_001283785.1	4656	4573	0.982174	msp_0005	4009	0.876667	CAG00016	3216	0.703258	3381	0.73934	5
Escherichia coli strain 504821_aEPEC	562	CYAR01000000	GCA_001283805.1	4957	4867	0.981844	msp_0005	4057	0.833573	CAG00016	3207	0.658927	3455	0.709883	5
Escherichia coli strain 403128	562	CXZV01000000	GCA_001283825.1	4821	4642	0.962871	msp_0005	3657	0.787807	CAG00016	2956	0.636794	3324	0.716071	5
Escherichia coli strain 702898_aEPEC	562	CYBW01000000	GCA_001283845.1	5086	4925	0.968344	msp_0005	3792	0.769949	CAG00016	2959	0.600812	3359	0.68203	5
Escherichia coli strain 401363	562	CYDW01000000	GCA_001283865.1	4414	4326	0.980063	msp_0005	3664	0.846972	CAG00016	2944	0.680536	3284	0.759131	5
Escherichia coli strain 300711_aEPEC	562	CXZP01000000	GCA_001283885.1	4668	4620	0.989717	msp_0005	3969	0.859091	CAG00016	3186	0.68961	3423	0.740909	5
Escherichia coli strain 501029_aEPEC	562	CYAK01000000	GCA_001283925.1	4996	4953	0.991393	msp_0005	4100	0.827781	CAG00016	3204	0.646881	3437	0.693923	5
Escherichia coli strain 300814_aEPEC	562	CYCN01000000	GCA_001283945.1	4568	4495	0.984019	msp_0005	4002	0.890323	CAG00016	3214	0.715017	3379	0.751724	5
Escherichia coli strain 202374	562	CYER01000000	GCA_001283965.1	4975	4915	0.98794	msp_0005	4081	0.830315	CAG00016	3202	0.651475	3463	0.704578	5
Escherichia coli strain 202521_aEPEC	562	CXZF01000000	GCA_001283985.1	4723	4594	0.972687	msp_0005	3635	0.791249	CAG00016	2954	0.643013	3300	0.718328	5
Escherichia coli strain 504888_aEPEC	562	CXZU01000000	GCA_001284005.1	5189	4894	0.943149	msp_0005	4087	0.835104	CAG00016	3205	0.654884	3440	0.702902	5
Escherichia coli strain 400549_aEPEC	562	CYBL01000000	GCA_001284025.1	5043	4952	0.981955	msp_0005	4089	0.825727	CAG00016	3218	0.649838	3479	0.702544	5
Escherichia coli strain 403728	562	CYDH01000000	GCA_001284045.1	4877	4659	0.9553	msp_0005	3926	0.84267	CAG00016	3129	0.671603	3318	0.71217	5
Escherichia coli strain 402794	562	CYFE01000000	GCA_001284065.1	4949	4730	0.955749	msp_0005	4004	0.846512	CAG00016	3134	0.662579	3335	0.705074	5
Escherichia coli strain 402138_aEPEC	562	CXZS01000000	GCA_001284085.1	5066	5008	0.988551	msp_0005	4101	0.81889	CAG00016	3221	0.643171	3450	0.688898	5
Escherichia coli strain 302613	562	CYEY01000000	GCA_001284105.1	4767	4687	0.983218	msp_0005	4067	0.867719	CAG00016	3193	0.681246	3388	0.72285	5
Escherichia coli strain 702566	562	CYDT01000000	GCA_001284125.1	5037	4978	0.988287	msp_0005	4080	0.819606	CAG00016	3218	0.646444	3444	0.691844	5
Escherichia coli strain 201350	562	CYFC01000000	GCA_001284185.1	4778	4701	0.983884	msp_0005	4036	0.858541	CAG00016	3209	0.682621	3411	0.72559	5
Escherichia coli strain 202443_aEPEC	562	CYAC01000000	GCA_001284205.1	4949	4836	0.977167	msp_0005	4026	0.832506	CAG00016	3189	0.659429	3430	0.709264	5
Escherichia coli strain G400871	562	CYFV01000000	GCA_001284225.1	5117	4993	0.975767	msp_0005	4031	0.80733	CAG00016	3193	0.639495	3413	0.683557	5
Escherichia coli strain 402097_aEPEC	562	CYCP01000000	GCA_001284245.1	4594	4567	0.994123	msp_0005	4015	0.879133	CAG00016	3211	0.703087	3412	0.747099	5
Escherichia coli strain 401250_aEPEC	562	CYBQ01000000	GCA_001284265.1	5013	4918	0.981049	msp_0005	4074	0.828386	CAG00016	3204	0.651484	3524	0.716551	5
Escherichia coli strain G702074-2	562	CYGA01000000	GCA_001284285.1	5278	5106	0.967412	msp_0005	3784	0.741089	CAG00016	2955	0.578731	3363	0.658637	5
Escherichia coli strain 700337	562	CXZM01000000	GCA_001284305.1	4710	4617	0.980255	msp_0005	4021	0.870912	CAG00016	3228	0.699155	3400	0.736409	5
Escherichia coli strain G702074-1	562	CYGG01000000	GCA_001284325.1	5190	5059	0.974759	msp_0005	4057	0.801937	CAG00016	3192	0.630955	3452	0.682348	5
Escherichia coli strain 500095	562	CYFA01000000	GCA_001284345.1	4934	4854	0.983786	msp_0005	4060	0.836424	CAG00016	3206	0.660486	3449	0.710548	5
Escherichia coli strain R402077	562	CYFY01000000	GCA_001284365.1	4991	4850	0.971749	msp_0005	3903	0.804742	CAG00016	3124	0.644124	3307	0.681856	5
Escherichia coli strain 401352	562	CYEN01000000	GCA_001284385.1	4614	4506	0.976593	msp_0005	3702	0.821571	CAG00016	2957	0.656236	3303	0.733023	5
Escherichia coli strain 403523	562	CYFD01000000	GCA_001284405.1	5067	4892	0.965463	msp_0005	4068	0.831562	CAG00016	3218	0.657809	3472	0.70973	5
Escherichia coli strain R302583-2B	562	CYGD01000000	GCA_001284425.1	4977	4918	0.988145	msp_0005	4080	0.829606	CAG00016	3219	0.654534	3439	0.699268	5
Escherichia coli strain 102014_aEPEC	562	CYBV01000000	GCA_001284445.1	4493	4440	0.988204	msp_0005	3979	0.896171	CAG00016	3219	0.725	3382	0.761712	5
Escherichia coli strain 201381_aEPEC	562	CYBN01000000	GCA_001284465.1	4863	4723	0.971211	msp_0005	3865	0.818336	CAG00016	3092	0.654669	3279	0.694262	5
Escherichia coli strain 401553	562	CYFQ01000000	GCA_001284485.1	5115	5018	0.981036	msp_0005	4061	0.809287	CAG00016	3217	0.641092	3467	0.690913	5
Escherichia coli strain 400654_aEPEC	562	CYBM01000000	GCA_001284545.1	5241	4973	0.948865	msp_0005	3957	0.795697	CAG00016	3164	0.636236	3428	0.689322	5
Escherichia coli strain 300812_aEPEC	562	CYCL01000000	GCA_001284565.1	4566	4495	0.98445	msp_0005	4000	0.889878	CAG00016	3214	0.715017	3378	0.751502	5
Escherichia coli strain 202387	562	CYDN01000000	GCA_001284585.1	5103	4922	0.964531	msp_0005	3948	0.802113	CAG00016	3131	0.636124	3341	0.678789	5
Escherichia coli strain 500275_aEPEC	562	CXZJ01000000	GCA_001284605.1	4559	4517	0.990787	msp_0005	4022	0.890414	CAG00016	3207	0.709985	3412	0.755369	5
Escherichia coli strain 703063	562	CYEU01000000	GCA_001284625.1	5099	4915	0.963914	msp_0005	3792	0.771516	CAG00016	2961	0.602442	3363	0.684232	5
Escherichia coli strain 503459_aEPEC	562	CXZO01000000	GCA_001284665.1	4913	4841	0.985345	msp_0005	4101	0.847139	CAG00016	3193	0.659574	3447	0.712043	5
Escherichia coli strain 500989	562	CYDE01000000	GCA_001284705.1	4861	4784	0.98416	msp_0005	3980	0.83194	CAG00016	3174	0.663462	3364	0.703177	5
Escherichia coli strain 504225_aEPEC	562	CXZC01000000	GCA_001284725.1	4495	4419	0.983092	msp_0005	3673	0.831184	CAG00016	2949	0.667346	3322	0.751754	5
Escherichia coli strain 401709_aEPEC	562	CYCR01000000	GCA_001284745.1	5068	4920	0.970797	msp_0005	3821	0.776626	CAG00016	2965	0.602642	3365	0.683943	5
Escherichia coli strain 504300_aEPEC	562	CXZN01000000	GCA_001284765.1	4980	4891	0.982129	msp_0005	4062	0.830505	CAG00016	3215	0.65733	3458	0.707013	5
Escherichia coli strain 500618_aEPEC	562	CYAH01000000	GCA_001284785.1	5303	5196	0.979823	msp_0005	4031	0.775789	CAG00016	3166	0.609315	3442	0.662433	5
Escherichia coli strain 202833_aEPEC	562	CYAM01000000	GCA_001284805.1	4821	4655	0.965567	msp_0005	3954	0.849409	CAG00016	3174	0.681847	3372	0.724382	5
Escherichia coli strain 200758_aEPEC	562	CYBJ01000000	GCA_001284825.1	5311	5187	0.976652	msp_0005	3987	0.768652	CAG00016	3161	0.609408	3422	0.659726	5
Escherichia coli strain R203092-3B	562	CYGE01000000	GCA_001284845.1	4784	4706	0.983696	msp_0005	4007	0.851466	CAG00016	3179	0.675521	3385	0.719295	5
Escherichia coli strain 503320	562	CYFJ01000000	GCA_001284865.1	5102	4809	0.942572	msp_0005	4079	0.848201	CAG00016	3197	0.664795	3429	0.713038	5
Escherichia coli strain 504180	562	CYDM01000000	GCA_001284885.1	5165	5067	0.981026	msp_0005	4097	0.808565	CAG00016	3209	0.633314	3440	0.678903	5
Escherichia coli strain 401082	562	CYDV01000000	GCA_001284905.1	4360	4321	0.991055	msp_0005	3934	0.910437	CAG00016	3212	0.743346	3352	0.775746	5
Escherichia coli strain 504528	562	CYDL01000000	GCA_001284945.1	5087	4910	0.965205	msp_0005	4044	0.823625	CAG00016	3203	0.652342	3430	0.698574	5
Escherichia coli strain 504324	562	CYDJ01000000	GCA_001284985.1	4925	4824	0.979492	msp_0005	4061	0.841833	CAG00016	3220	0.667496	3456	0.716418	5
Escherichia coli strain 504718	562	CYDK01000000	GCA_001285005.1	5069	4918	0.970211	msp_0005	4080	0.829606	CAG00016	3226	0.655958	3446	0.700691	5
Escherichia coli strain 403726_aEPEC	562	CYCA01000000	GCA_001285045.1	4871	4670	0.958735	msp_0005	3927	0.840899	CAG00016	3123	0.668737	3305	0.707709	5
Escherichia coli strain 702328	562	CYDR01000000	GCA_001285065.1	4752	4675	0.983796	msp_0005	4006	0.856898	CAG00016	3196	0.683636	3410	0.729412	5
Escherichia coli strain 403066	562	CYDA01000000	GCA_001285085.1	5104	4997	0.979036	msp_0005	4074	0.815289	CAG00016	3219	0.644187	3462	0.692816	5
Escherichia coli strain 504925	562	CYAN01000000	GCA_001285125.1	5326	5219	0.97991	msp_0005	4141	0.793447	CAG00016	3234	0.619659	3499	0.670435	5
Escherichia coli strain 200135_aEPEC	562	CYBG01000000	GCA_001285145.1	4723	4570	0.967605	msp_0005	3646	0.797812	CAG00016	2956	0.646827	3281	0.717943	5
Escherichia coli strain R203092-3A	562	CYGB01000000	GCA_001285165.1	4769	4685	0.982386	msp_0005	4002	0.854216	CAG00016	3177	0.678122	3373	0.719957	5
Escherichia coli strain 102485_aEPEC	562	CYBC01000000	GCA_001285185.1	4574	4521	0.988413	msp_0005	4017	0.88852	CAG00016	3211	0.710241	3416	0.755585	5
Escherichia coli strain G302551	562	CYFP01000000	GCA_001285205.1	4743	4661	0.982711	msp_0005	4044	0.867625	CAG00016	3189	0.684188	3379	0.724952	5
Escherichia coli strain 202423_aEPEC	562	CYAJ01000000	GCA_001285225.1	4959	4855	0.979028	msp_0005	4032	0.830484	CAG00016	3190	0.657055	3436	0.707724	5
Escherichia coli strain 503331	562	CYDI01000000	GCA_001285245.1	5043	4943	0.980171	msp_0005	4060	0.821364	CAG00016	3212	0.649808	3425	0.692899	5
Escherichia coli strain 400714_aEPEC	562	CYBK01000000	GCA_001285265.1	4603	4534	0.98501	msp_0005	4013	0.88509	CAG00016	3230	0.712395	3393	0.748346	5
Escherichia coli strain 703753	562	CYEO01000000	GCA_001285285.1	5230	5086	0.972467	msp_0005	4096	0.805348	CAG00016	3232	0.63547	3469	0.682068	5
Escherichia coli strain 503256	562	CYES01000000	GCA_001285305.1	5066	4894	0.966048	msp_0005	4049	0.82734	CAG00016	3202	0.654271	3432	0.701267	5
Escherichia coli strain 402654_aEPEC	562	CYAP01000000	GCA_001285325.1	4993	4866	0.974564	msp_0005	4008	0.823674	CAG00016	3189	0.655364	3428	0.70448	5
Escherichia coli strain 200439_aEPEC	562	CYBH01000000	GCA_001285345.1	4662	4574	0.981124	msp_0005	4003	0.875164	CAG00016	3216	0.703105	3398	0.742895	5
Escherichia coli strain 302302	562	CYFF01000000	GCA_001285365.1	4774	4692	0.982824	msp_0005	4042	0.861466	CAG00016	3195	0.680946	3426	0.730179	5
Escherichia coli strain 100383_aEPEC	562	CYCE01000000	GCA_001285405.1	4900	4798	0.979184	msp_0005	4027	0.839308	CAG00016	3204	0.667778	3457	0.720509	5
Escherichia coli strain 202621_aEPEC	562	CYDC01000000	GCA_001285425.1	5358	5230	0.97611	msp_0005	4133	0.790249	CAG00016	3210	0.613767	3465	0.662524	5
Escherichia coli strain 302701	562	CYEZ01000000	GCA_001285445.1	4712	4640	0.98472	msp_0005	4025	0.867457	CAG00016	3196	0.688793	3414	0.735776	5
Escherichia coli strain R302583-2A	562	CYGF01000000	GCA_001285485.1	5272	5155	0.977807	msp_0005	4076	0.790689	CAG00016	3209	0.622502	3445	0.668283	5
Escherichia coli strain 201191_aEPEC	562	CYCO01000000	GCA_001285505.1	4796	4695	0.978941	msp_0005	4006	0.853248	CAG00016	3198	0.68115	3419	0.728222	5
Escherichia coli strain 102298_aEPEC	562	CXZW01000000	GCA_001285525.1	4846	4745	0.979158	msp_0005	4024	0.848051	CAG00016	3193	0.672919	3427	0.722234	5
Escherichia coli strain G500407	562	CYFH01000000	GCA_001285565.1	4553	4506	0.989677	msp_0005	3955	0.877719	CAG00016	3208	0.71194	3401	0.754771	5
Escherichia coli strain G500830	562	CYFX01000000	GCA_001285605.1	5067	4968	0.980462	msp_0005	4141	0.833535	CAG00016	3196	0.643317	3443	0.693035	5
Escherichia coli strain 202317_aEPEC	562	CYCJ01000000	GCA_001285625.1	4595	4523	0.984331	msp_0005	4021	0.889012	CAG00016	3213	0.710369	3387	0.748839	5
Escherichia coli strain 505148	562	CYDO01000000	GCA_001285645.1	4906	4774	0.973094	msp_0005	3773	0.790323	CAG00016	2951	0.61814	3341	0.699832	5
Escherichia coli strain 402099_aEPEC	562	CXZR01000000	GCA_001285665.1	4840	4758	0.983058	msp_0005	4044	0.849937	CAG00016	3198	0.672131	3425	0.71984	5
Escherichia coli strain G504540	562	CYFL01000000	GCA_001285685.1	4941	4787	0.968832	msp_0005	4045	0.844997	CAG00016	3199	0.668268	3430	0.716524	5
Escherichia coli strain 402767	562	CYET01000000	GCA_001285705.1	5101	4943	0.969026	msp_0005	3822	0.773215	CAG00016	2964	0.599636	3366	0.680963	5
Escherichia coli strain 702745_aEPEC	562	CYCH01000000	GCA_001285725.1	5357	5255	0.980959	msp_0005	4035	0.76784	CAG00016	3162	0.601713	3435	0.653663	5
Escherichia coli strain 503662_aEPEC	562	CYAF01000000	GCA_001285745.1	4878	4816	0.98729	msp_0005	4064	0.843854	CAG00016	3207	0.665905	3460	0.718439	5
Escherichia coli strain 503023	562	CYEV01000000	GCA_001285785.1	4810	4669	0.970686	msp_0005	3846	0.823731	CAG00016	3082	0.660099	3257	0.69758	5
Escherichia coli strain 400998_aEPEC	562	CYBP01000000	GCA_001285805.1	4703	4608	0.9798	msp_0005	3947	0.856554	CAG00016	3165	0.686849	3357	0.728516	5
Escherichia coli strain 402048_aEPEC	562	CXZI01000000	GCA_001285825.1	4912	4776	0.972313	msp_0005	3706	0.775963	CAG00016	2940	0.615578	3324	0.69598	5
Escherichia coli strain 402227_aEPEC	562	CYDG01000000	GCA_001285885.1	5129	4974	0.96978	msp_0005	4022	0.808605	CAG00016	3200	0.643345	3453	0.69421	5
Escherichia coli strain G302544	562	CYFR01000000	GCA_001285905.1	4963	4799	0.966955	msp_0005	4054	0.844759	CAG00016	3212	0.669306	3464	0.721817	5
Escherichia coli strain 402617	562	CYFT01000000	GCA_001285945.1	4749	4659	0.981049	msp_0005	4012	0.861129	CAG00016	3194	0.685555	3379	0.725263	5
Escherichia coli strain 402635	562	CYDF01000000	GCA_001285965.1	5151	5042	0.978839	msp_0005	4078	0.808806	CAG00016	3226	0.639825	3456	0.685442	5
Escherichia coli strain 102328_aEPEC	562	CYBD01000000	GCA_001285985.1	5144	5044	0.98056	msp_0005	4108	0.814433	CAG00016	3203	0.635012	3464	0.686757	5
Escherichia coli strain 402480_aEPEC	562	CYBU01000000	GCA_001286005.1	5120	4971	0.970898	msp_0005	3841	0.772682	CAG00016	2965	0.596459	3372	0.678334	5
Escherichia coli strain 402924	562	CYCV01000000	GCA_001286025.1	4925	4826	0.979898	msp_0005	4007	0.830294	CAG00016	3201	0.663282	3372	0.698715	5
Escherichia coli strain 202474	562	CYFB01000000	GCA_001286105.1	4967	4903	0.987115	msp_0005	4077	0.831532	CAG00016	3199	0.652458	3455	0.704671	5
Escherichia coli strain 302710	562	CYFG01000000	GCA_001286125.1	4516	4473	0.990478	msp_0005	3989	0.891795	CAG00016	3203	0.716074	3400	0.760116	5
Escherichia coli strain 102366_aEPEC	562	CYCM01000000	GCA_001286185.1	4974	4760	0.956976	msp_0005	4016	0.843697	CAG00016	3131	0.657773	3325	0.698529	5
Escherichia coli strain 500858_aEPEC	562	CXZQ01000000	GCA_001286225.1	5185	4890	0.943105	msp_0005	4095	0.837423	CAG00016	3205	0.655419	3432	0.70184	5
Escherichia coli strain G400792	562	CYFS01000000	GCA_001286245.1	4851	4764	0.982066	msp_0005	4061	0.852435	CAG00016	3205	0.672754	3408	0.715365	5
Escherichia coli strain G603423	562	CYFU01000000	GCA_001286305.1	4998	4774	0.955182	msp_0005	3969	0.831378	CAG00016	3146	0.658986	3336	0.698785	5
Escherichia coli strain 402842	562	CYEX01000000	GCA_001286325.1	4956	4905	0.989709	msp_0005	4083	0.832416	CAG00016	3215	0.655454	3436	0.70051	5
Escherichia coli strain 402248_aEPEC	562	CYAL01000000	GCA_001286365.1	4987	4772	0.956888	msp_0005	4022	0.842833	CAG00016	3131	0.656119	3340	0.699916	5
Escherichia coli strain 402770_aEPEC	562	CYAT01000000	GCA_001286385.1	5123	4988	0.973648	msp_0005	4077	0.817362	CAG00016	3226	0.646752	3456	0.692863	5
Escherichia coli strain 203470_aEPEC	562	CXZL01000000	GCA_001286425.1	4805	4723	0.982934	msp_0005	4012	0.84946	CAG00016	3173	0.671819	3376	0.7148	5
Escherichia coli strain 100600_aEPEC	562	CYGH01000000	GCA_001286465.1	4475	4374	0.97743	msp_0005	3720	0.85048	CAG00016	2951	0.674668	3305	0.755601	5
Escherichia coli strain 703108	562	CYGI01000000	GCA_001286485.1	4480	4361	0.973437	msp_0005	3655	0.838111	CAG00016	2940	0.674157	3292	0.754873	5
Escherichia coli strain 302619	562	CYGN01000000	GCA_001286505.1	5118	4880	0.953497	msp_0005	4052	0.830328	CAG00016	3204	0.656557	3439	0.704713	5
Escherichia coli strain G401529	562	CYGM01000000	GCA_001286545.1	5163	5011	0.97056	msp_0005	4076	0.81341	CAG00016	3230	0.644582	3458	0.690082	5
Escherichia coli strain 155388	562	CYGK01000000	GCA_001286565.1	4389	4308	0.981545	msp_0005	3665	0.850743	CAG00016	2942	0.682916	3305	0.767177	5
Escherichia coli strain 700863	562	CYGO01000000	GCA_001286585.1	4833	4768	0.986551	msp_0005	4052	0.849832	CAG00016	3202	0.67156	3442	0.721896	5
Escherichia coli strain 200499	562	CYGJ01000000	GCA_001286605.1	4519	4444	0.983403	msp_0005	3687	0.829658	CAG00016	2940	0.661566	3280	0.738074	5
Escherichia coli strain 500193	562	CYGP01000000	GCA_001286645.1	5104	4924	0.964734	msp_0005	4050	0.822502	CAG00016	3203	0.650487	3432	0.696994	5
Escherichia coli strain 401480_aEPEC	562	CYGR01000000	GCA_001286665.1	4756	4610	0.969302	msp_0005	3638	0.789154	CAG00016	2960	0.642082	3307	0.717354	5
Escherichia coli strain G500297-1	562	CYGU01000000	GCA_001286685.1	4810	4703	0.977755	msp_0005	4011	0.85286	CAG00016	3196	0.679566	3418	0.72677	5
Escherichia coli strain STEC 343	562	LDOZ01000000	GCA_001297975.1	5179	5127	0.989959	msp_0005	3906	0.761849	CAG00016	3144	0.613224	3395	0.662181	5
Escherichia coli strain STEC 623	562	LFUB01000000	GCA_001297985.1	5205	5141	0.987704	msp_0005	3924	0.763276	CAG00016	3148	0.612332	3420	0.66524	5
Escherichia coli strain STEC 605	562	LFUA01000000	GCA_001297995.1	5203	5145	0.988853	msp_0005	3920	0.761905	CAG00016	3149	0.612051	3410	0.662779	5
Escherichia coli strain RU1	562	JRRI01000000	GCA_001413005.1	4474	4322	0.966026	msp_0005	3891	0.900278	CAG00016	3167	0.732763	3323	0.768857	5
Escherichia coli strain 2009C-3133	562	CP013025,CP013024,CP013026,CP013027	GCA_001420955.1	5258	5156	0.980601	msp_0005	3990	0.773856	CAG00016	3087	0.59872	3415	0.662335	5
Escherichia coli strain VACI-14	562	LASE01000000	GCA_001448025.1	4975	4918	0.988543	msp_0005	3919	0.796869	CAG00016	2957	0.601261	3346	0.680358	5
Escherichia coli NCCP 15656	562	ATLX01000000	GCA_001466815.1	4644	4476	0.963824	msp_0005	3953	0.883155	CAG00016	3202	0.715371	3395	0.75849	5
Escherichia coli NCCP 15655	562	ATLW01000000	GCA_001467005.1	4678	4503	0.962591	msp_0005	3966	0.880746	CAG00016	3204	0.711526	3399	0.75483	5
Escherichia coli strain AN61	562	LLYC01000000	GCA_001484085.1	4290	4139	0.964802	msp_0005	3658	0.883788	CAG00016	3107	0.750664	3268	0.789563	5
Escherichia coli strain AN62	562	LLYD01000000	GCA_001484235.1	4234	4096	0.967407	msp_0005	3663	0.894287	CAG00016	3114	0.760254	3277	0.800049	5
Escherichia coli strain AY62	562	LLYE01000000	GCA_001484255.1	4509	4471	0.991572	msp_0005	4013	0.897562	CAG00016	3201	0.715947	3415	0.763811	5
Escherichia coli strain AY64	562	LLYG01000000	GCA_001484265.1	4357	4311	0.989442	msp_0005	3900	0.904662	CAG00016	3188	0.739504	3349	0.77685	5
Escherichia coli strain AY69	562	LLYI01000000	GCA_001484295.1	4748	4710	0.991997	msp_0005	3957	0.840127	CAG00016	3099	0.657962	3701	0.785775	5
Escherichia coli strain AY63	562	LLYF01000000	GCA_001484305.1	4388	4348	0.990884	msp_0005	3965	0.911914	CAG00016	3226	0.74195	3402	0.782429	5
Escherichia coli strain AY65	562	LLYH01000000	GCA_001484335.1	4401	4354	0.989321	msp_0005	3827	0.878962	CAG00016	3128	0.71842	3317	0.761828	5
Escherichia coli strain AY71	562	LLYJ01000000	GCA_001484355.1	4358	4318	0.990821	msp_0005	3938	0.911996	CAG00016	3199	0.740852	3376	0.781843	5
Escherichia coli strain AZ71	562	LLYK01000000	GCA_001484375.1	4582	4379	0.955696	msp_0005	3784	0.864124	CAG00016	3113	0.710893	3330	0.760448	5
Escherichia coli strain AZ76	562	LLYO01000000	GCA_001484395.1	4305	4243	0.985598	msp_0005	3845	0.906198	CAG00016	3136	0.7391	3286	0.774452	5
Escherichia coli strain AZ75	562	LLYN01000000	GCA_001484405.1	4211	4159	0.987651	msp_0005	3865	0.92931	CAG00016	3182	0.765088	3343	0.803799	5
Escherichia coli strain AZ77	562	LLYP01000000	GCA_001484415.1	4493	4340	0.965947	msp_0005	3862	0.889862	CAG00016	3138	0.723041	3294	0.758986	5
Escherichia coli strain AZ79	562	LLYQ01000000	GCA_001484455.1	4488	4422	0.985294	msp_0005	3877	0.876753	CAG00016	3199	0.723428	3386	0.765717	5
Escherichia coli strain AZ72	562	LLYL01000000	GCA_001484475.1	4297	4151	0.966023	msp_0005	3650	0.879306	CAG00016	3119	0.751385	3269	0.787521	5
Escherichia coli strain AZ74	562	LLYM01000000	GCA_001484485.1	4642	4567	0.983843	msp_0005	3869	0.847164	CAG00016	3166	0.693234	3378	0.739654	5
Escherichia coli strain 703450	562	JHTM01000000	GCA_001506145.1	5538	5376	0.970748	msp_0005	4098	0.762277	CAG00016	3225	0.599888	3480	0.647321	5
Escherichia coli str. K-12 substr. MG1655	562	CP014225	GCA_001544635.1	4348	4338	0.9977	msp_0005	4048	0.933149	CAG00016	3251	0.749424	3466	0.798986	5
Escherichia coli strain 2963	562	LRVS00000000	GCA_001561105.1	4857	4817	0.991764	msp_0005	3830	0.795101	CAG00016	2970	0.616566	3364	0.69836	5
Escherichia coli strain SYRS1	562	LNUK00000000	GCA_001562765.1	4566	4490	0.983355	msp_0005	3989	0.888419	CAG00016	3217	0.716481	3392	0.755457	5
Escherichia coli strain UM141	562	LRXR00000000	GCA_001571565.1	4786	4739	0.99018	msp_0005	3834	0.809031	CAG00016	2943	0.621017	3355	0.707955	5
Escherichia coli strain UM131	562	LRXO00000000	GCA_001571575.1	4926	4855	0.985587	msp_0005	3841	0.791143	CAG00016	2946	0.606797	3322	0.684243	5
Escherichia coli strain CD121	562	LRXQ00000000	GCA_001571595.1	4717	4648	0.985372	msp_0005	3888	0.836489	CAG00016	3120	0.671256	3520	0.757315	5
Escherichia coli strain CD44	562	LRXP00000000	GCA_001571645.1	4624	4550	0.983997	msp_0005	3797	0.834505	CAG00016	2948	0.647912	3321	0.72989	5
Escherichia coli strain CD3	562	LRXS00000000	GCA_001571665.1	4627	4507	0.974065	msp_0005	4039	0.896162	CAG00016	3192	0.708232	3412	0.757045	5
Escherichia coli strain UC5	562	LRXT00000000	GCA_001571675.1	4473	4419	0.987928	msp_0005	3864	0.874406	CAG00016	3108	0.703327	3410	0.771668	5
Escherichia coli strain CD26	562	LRXV00000000	GCA_001571685.1	4908	4557	0.928484	msp_0005	3894	0.85451	CAG00016	3157	0.69278	3331	0.730963	5
Escherichia coli strain UM128	562	LRXU00000000	GCA_001571725.1	4535	4433	0.977508	msp_0005	3673	0.828559	CAG00016	2922	0.659147	3281	0.740131	5
Escherichia coli strain UC37	562	LRXW00000000	GCA_001571745.1	4815	4710	0.978193	msp_0005	3835	0.814225	CAG00016	2955	0.627389	3331	0.707219	5
Escherichia coli strain UM147	562	LRXX00000000	GCA_001571755.1	5099	4904	0.961757	msp_0005	3840	0.783034	CAG00016	2956	0.602773	3360	0.685155	5
Escherichia coli strain STEC 731	562	LOFN00000000	GCA_001606355.1	5066	4868	0.960916	msp_0005	3899	0.800945	CAG00016	3158	0.648726	3401	0.698644	5
Escherichia coli strain STEC 709	562	LOFM00000000	GCA_001606365.1	5515	5402	0.97951	msp_0005	4125	0.763606	CAG00016	3219	0.59589	3477	0.64365	5
Escherichia coli strain STEC 2193	562	LOGW00000000	GCA_001606385.1	5354	5263	0.983003	msp_0005	4160	0.790424	CAG00016	3225	0.612768	3466	0.65856	5
Escherichia coli strain STEC 2064	562	LOJC00000000	GCA_001606435.1	5160	5027	0.974225	msp_0005	4121	0.819773	CAG00016	3237	0.643923	3475	0.691267	5
Escherichia coli strain STEC 1442	562	LOGK00000000	GCA_001606445.1	5223	4974	0.952326	msp_0005	3897	0.783474	CAG00016	3152	0.633695	3391	0.681745	5
Escherichia coli strain STEC 1375	562	LOGJ00000000	GCA_001606465.1	4731	4633	0.979286	msp_0005	4070	0.87848	CAG00016	3220	0.695014	3437	0.741852	5
Escherichia coli strain STEC 1473	562	LOGM00000000	GCA_001606475.1	4820	4677	0.970332	msp_0005	3744	0.800513	CAG00016	2947	0.630105	3336	0.713278	5
Escherichia coli strain STEC 1465	562	LOGL00000000	GCA_001606515.1	5287	5042	0.95366	msp_0005	4092	0.811583	CAG00016	3223	0.63923	3472	0.688616	5
Escherichia coli strain STEC 1686	562	LOGT00000000	GCA_001606525.1	5470	5103	0.932907	msp_0005	3954	0.774838	CAG00016	3154	0.618068	3439	0.673917	5
Escherichia coli strain STEC 1284	562	LOGE00000000	GCA_001606545.1	5149	5058	0.982327	msp_0005	4096	0.809806	CAG00016	3230	0.638592	3442	0.680506	5
Escherichia coli strain STEC 1270	562	LOGD00000000	GCA_001606555.1	4787	4642	0.96971	msp_0005	3742	0.806118	CAG00016	2948	0.635071	3326	0.716502	5
Escherichia coli strain STEC 1255	562	LOGC00000000	GCA_001606595.1	5389	5192	0.963444	msp_0005	4084	0.786595	CAG00016	3241	0.62423	3498	0.673729	5
Escherichia coli strain STEC 1500	562	LOGN00000000	GCA_001606615.1	5061	4838	0.955938	msp_0005	4051	0.837329	CAG00016	3215	0.664531	3454	0.713931	5
Escherichia coli strain STEC 1506	562	LPWV00000000	GCA_001606625.1	5203	4878	0.937536	msp_0005	4040	0.828208	CAG00016	3228	0.661747	3435	0.704182	5
Escherichia coli strain STEC 1513	562	LOGO00000000	GCA_001606635.1	4947	4871	0.984637	msp_0005	4098	0.841306	CAG00016	3230	0.663108	3437	0.705605	5
Escherichia coli strain STEC 2174	562	LOGV00000000	GCA_001606675.1	5326	5152	0.96733	msp_0005	4127	0.801048	CAG00016	3239	0.628688	3472	0.673913	5
Escherichia coli strain STEC 707	562	LOFL00000000	GCA_001606695.1	5047	4960	0.982762	msp_0005	4091	0.824798	CAG00016	3223	0.649798	3438	0.693145	5
Escherichia coli strain STEC 793	562	LOFQ00000000	GCA_001606705.1	4824	4575	0.948383	msp_0005	3692	0.806995	CAG00016	2937	0.641967	3316	0.724809	5
Escherichia coli strain STEC 384	562	LOCW00000000	GCA_001606725.1	5283	5189	0.982207	msp_0005	4138	0.797456	CAG00016	3231	0.622663	3448	0.664483	5
Escherichia coli strain STEC 309	562	LOCS00000000	GCA_001606755.1	5658	5218	0.922234	msp_0005	4138	0.793024	CAG00016	3239	0.620736	3478	0.666539	5
Escherichia coli strain STEC 329	562	LOCT00000000	GCA_001606775.1	5269	5104	0.968685	msp_0005	4124	0.807994	CAG00016	3237	0.634208	3471	0.680055	5
Escherichia coli strain STEC 1299	562	LOGG00000000	GCA_001606785.1	5365	5110	0.95247	msp_0005	4115	0.805284	CAG00016	3223	0.630724	3480	0.681018	5
Escherichia coli strain STEC 1303	562	LOGH00000000	GCA_001606835.1	4871	4711	0.967153	msp_0005	3747	0.795373	CAG00016	2949	0.625982	3326	0.706007	5
Escherichia coli strain STEC 1178	562	LOFW00000000	GCA_001606855.1	4777	4627	0.9686	msp_0005	3737	0.807651	CAG00016	2947	0.636914	3326	0.718824	5
Escherichia coli strain STEC 1161	562	LOFV00000000	GCA_001606865.1	5111	5011	0.980434	msp_0005	4090	0.816204	CAG00016	3222	0.642985	3475	0.693474	5
Escherichia coli strain STEC 886	562	LOFR00000000	GCA_001606895.1	5083	4937	0.971277	msp_0005	4095	0.829451	CAG00016	3238	0.655864	3463	0.701438	5
Escherichia coli strain STEC 2499	562	LOIE00000000	GCA_001606915.1	4954	4791	0.967097	msp_0005	4090	0.853684	CAG00016	3211	0.670215	3432	0.716343	5
Escherichia coli strain STEC 2074	562	LOJD00000000	GCA_001606955.1	5398	5102	0.945165	msp_0005	4089	0.80145	CAG00016	3214	0.629949	3475	0.681105	5
Escherichia coli strain STEC 2144	562	LOGU00000000	GCA_001606985.1	5480	5414	0.987956	msp_0005	4163	0.768932	CAG00016	3220	0.594754	3503	0.647026	5
Escherichia coli strain STEC 477	562	LOCY00000000	GCA_001607015.1	5645	5562	0.985297	msp_0005	4163	0.748472	CAG00016	3221	0.579108	3471	0.624056	5
Escherichia coli strain STEC 940	562	LOFT00000000	GCA_001607045.1	4881	4602	0.94284	msp_0005	3687	0.801173	CAG00016	2936	0.637983	3314	0.720122	5
Escherichia coli strain STEC 931	562	LOFS00000000	GCA_001607075.1	5710	5595	0.97986	msp_0005	4165	0.744415	CAG00016	3230	0.577301	3473	0.620733	5
Escherichia coli strain STEC 2270	562	LPWX00000000	GCA_001607105.1	5416	5312	0.980798	msp_0005	4029	0.758471	CAG00016	3200	0.60241	3434	0.646461	5
Escherichia coli strain STEC 2236	562	LOGY00000000	GCA_001607125.1	5001	4799	0.959608	msp_0005	4059	0.845801	CAG00016	3226	0.672223	3437	0.716191	5
Escherichia coli strain STEC 1363	562	LOGI00000000	GCA_001607155.1	5467	5174	0.946406	msp_0005	4106	0.793583	CAG00016	3222	0.622729	3475	0.671627	5
Escherichia coli strain STEC 1201	562	LOFZ00000000	GCA_001607175.1	4928	4858	0.985795	msp_0005	4097	0.843351	CAG00016	3230	0.664883	3447	0.709551	5
Escherichia coli strain STEC 1225	562	LOGA00000000	GCA_001607185.1	5153	5014	0.973025	msp_0005	4040	0.805744	CAG00016	3219	0.642002	3456	0.68927	5
Escherichia coli strain STEC 2334	562	LOGZ00000000	GCA_001607225.1	4839	4569	0.944203	msp_0005	3715	0.813088	CAG00016	2972	0.650471	3346	0.732327	5
Escherichia coli strain STEC 2346	562	LOHA00000000	GCA_001607255.1	5365	5302	0.988257	msp_0005	4136	0.780083	CAG00016	3226	0.60845	3474	0.655224	5
Escherichia coli strain STEC 2441	562	LOHC00000000	GCA_001607265.1	5056	4892	0.967563	msp_0005	4066	0.831153	CAG00016	3236	0.661488	3465	0.708299	5
Escherichia coli strain STEC 2363	562	LPWY00000000	GCA_001607285.1	5340	5167	0.967603	msp_0005	4135	0.800271	CAG00016	3244	0.62783	3476	0.672731	5
Escherichia coli strain STEC 2359	562	LOHB00000000	GCA_001607295.1	4857	4547	0.936175	msp_0005	4015	0.883	CAG00016	3218	0.707719	3444	0.757422	5
Escherichia coli strain STEC 2797	562	LOIP00000000	GCA_001607335.1	5192	4941	0.951656	msp_0005	4004	0.810362	CAG00016	3189	0.645416	3453	0.698846	5
Escherichia coli strain STEC 2788	562	LOIO00000000	GCA_001607355.1	5037	4922	0.977169	msp_0005	4088	0.830557	CAG00016	3222	0.654612	3453	0.701544	5
Escherichia coli strain STEC 2839	562	LOJB00000000	GCA_001607365.1	5094	4806	0.943463	msp_0005	4013	0.834998	CAG00016	3206	0.667083	3419	0.711402	5
Escherichia coli strain STEC 169	562	LNZJ00000000	GCA_001607385.1	4941	4711	0.953451	msp_0005	4017	0.852685	CAG00016	3226	0.68478	3454	0.733178	5
Escherichia coli strain STEC 196	562	LNZK00000000	GCA_001607415.1	5197	5034	0.968636	msp_0005	4112	0.816845	CAG00016	3235	0.64263	3467	0.688717	5
Escherichia coli strain STEC 200	562	LNZL00000000	GCA_001607435.1	4772	4618	0.967728	msp_0005	4031	0.872889	CAG00016	3214	0.695972	3441	0.745128	5
Escherichia coli strain STEC 464	562	LOCX00000000	GCA_001607445.1	5033	4947	0.982913	msp_0005	4085	0.825753	CAG00016	3223	0.651506	3432	0.693754	5
Escherichia coli strain STEC 2450	562	LPXA00000000	GCA_001607455.1	5550	5269	0.949369	msp_0005	4100	0.778136	CAG00016	3224	0.611881	3470	0.658569	5
Escherichia coli strain STEC 2505	562	LPXB00000000	GCA_001607495.1	5429	5149	0.948425	msp_0005	4129	0.801903	CAG00016	3237	0.628666	3504	0.68052	5
Escherichia coli strain STEC 2564	562	LOIG00000000	GCA_001607515.1	4945	4734	0.957331	msp_0005	3700	0.78158	CAG00016	2919	0.616603	3291	0.695184	5
Escherichia coli strain STEC 2539	562	LOIF00000000	GCA_001607525.1	4817	4559	0.94644	msp_0005	3690	0.809388	CAG00016	2936	0.644001	3314	0.726914	5
Escherichia coli strain STEC 2573	562	LOIH00000000	GCA_001607555.1	5182	4939	0.953107	msp_0005	4059	0.821826	CAG00016	3206	0.649119	3509	0.710468	5
Escherichia coli strain STEC 2591	562	LOII00000000	GCA_001607575.1	5005	4869	0.972827	msp_0005	4101	0.842267	CAG00016	3205	0.658246	3445	0.707537	5
Escherichia coli strain STEC 2595	562	LOIJ00000000	GCA_001607595.1	5076	4949	0.97498	msp_0005	3923	0.792685	CAG00016	3112	0.628814	3488	0.704789	5
Escherichia coli strain STEC 2633	562	LOIK00000000	GCA_001607605.1	4961	4842	0.976013	msp_0005	4063	0.839116	CAG00016	3224	0.665841	3454	0.713342	5
Escherichia coli strain STEC 2746	562	LPXD00000000	GCA_001607655.1	5315	5046	0.949389	msp_0005	4105	0.813516	CAG00016	3225	0.63912	3483	0.69025	5
Escherichia coli strain STEC 2743	562	LOIM00000000	GCA_001607675.1	5443	5324	0.978137	msp_0005	4100	0.770098	CAG00016	3238	0.608189	3475	0.652705	5
Escherichia coli strain STEC 2708	562	LOIL00000000	GCA_001607685.1	4602	4461	0.969361	msp_0005	3989	0.894194	CAG00016	3207	0.718897	3369	0.755212	5
Escherichia coli strain STEC 2764	562	LOIN00000000	GCA_001607715.1	5102	4870	0.954528	msp_0005	4057	0.83306	CAG00016	3215	0.660164	3428	0.703901	5
Escherichia coli strain STEC 2770	562	LPXF00000000	GCA_001607735.1	5184	5133	0.990162	msp_0005	3933	0.766219	CAG00016	3154	0.614455	3415	0.665303	5
Escherichia coli strain STEC 2826	562	LOJA00000000	GCA_001607755.1	4818	4678	0.970942	msp_0005	4026	0.860624	CAG00016	3204	0.684908	3427	0.732578	5
Escherichia coli strain STEC 2841	562	LOIQ00000000	GCA_001607765.1	4717	4520	0.958236	msp_0005	3830	0.847345	CAG00016	3150	0.696903	3398	0.75177	5
Escherichia coli strain STEC 2861	562	LOIR00000000	GCA_001607795.1	4759	4636	0.974154	msp_0005	3908	0.842968	CAG00016	3145	0.678387	3467	0.747843	5
Escherichia coli strain STEC 2894.1	562	LOIS00000000	GCA_001607815.1	4809	4677	0.972551	msp_0005	3916	0.837289	CAG00016	3141	0.671584	3467	0.741287	5
Escherichia coli strain STEC 2894.2	562	LOIT00000000	GCA_001607835.1	5182	5028	0.970282	msp_0005	4001	0.795744	CAG00016	3259	0.64817	3476	0.691329	5
Escherichia coli strain STEC 2938	562	LOIV00000000	GCA_001607845.1	5098	4957	0.972342	msp_0005	4042	0.815413	CAG00016	3220	0.649586	3453	0.696591	5
Escherichia coli strain STEC 2953	562	LOIW00000000	GCA_001607895.1	5007	4756	0.94987	msp_0005	4040	0.849453	CAG00016	3222	0.67746	3418	0.718671	5
Escherichia coli strain STEC 2954	562	LPXE00000000	GCA_001607915.1	5035	4831	0.959484	msp_0005	4046	0.837508	CAG00016	3207	0.663838	3426	0.70917	5
Escherichia coli strain STEC 2962	562	LOIX00000000	GCA_001607925.1	5269	5103	0.968495	msp_0005	4095	0.802469	CAG00016	3232	0.633353	3461	0.678228	5
Escherichia coli strain STEC 2980	562	LOIY00000000	GCA_001607955.1	5418	5136	0.947951	msp_0005	4127	0.803544	CAG00016	3228	0.628505	3500	0.681464	5
Escherichia coli strain STEC 2211	562	LOGX00000000	GCA_001607975.1	5214	5041	0.96682	msp_0005	4036	0.800635	CAG00016	3219	0.638564	3492	0.69272	5
Escherichia coli strain STEC 299	562	LOCR00000000	GCA_001607995.1	5038	4882	0.969035	msp_0005	4058	0.831217	CAG00016	3241	0.663867	3463	0.70934	5
Escherichia coli strain STEC 370	562	LOCU00000000	GCA_001608055.1	5602	5497	0.981257	msp_0005	4065	0.739494	CAG00016	3201	0.582318	3458	0.62907	5
Escherichia coli strain STEC 1532	562	LOGQ00000000	GCA_001608105.1	5205	5123	0.984246	msp_0005	4126	0.805387	CAG00016	3226	0.629709	3467	0.676752	5
Escherichia coli strain STEC 1528	562	LOGP00000000	GCA_001608125.1	4854	4770	0.982695	msp_0005	3842	0.805451	CAG00016	2947	0.61782	3334	0.698952	5
Escherichia coli strain STEC 1634	562	LOGS00000000	GCA_001608155.1	5428	5063	0.932756	msp_0005	4093	0.808414	CAG00016	3205	0.633024	3437	0.678847	5
Escherichia coli strain STEC 1585	562	LOGR00000000	GCA_001608165.1	5242	5070	0.967188	msp_0005	4075	0.803748	CAG00016	3225	0.636095	3476	0.685602	5
Escherichia coli strain STEC 1188	562	LOFX00000000	GCA_001608185.1	5166	5015	0.97077	msp_0005	4108	0.819143	CAG00016	3233	0.644666	3474	0.692722	5
Escherichia coli strain STEC 2419	562	LPWZ00000000	GCA_001608205.1	5150	5070	0.984466	msp_0005	4114	0.81144	CAG00016	3229	0.636884	3460	0.682446	5
Escherichia coli strain STEC 1198	562	LOFY00000000	GCA_001608235.1	4760	4516	0.948739	msp_0005	3682	0.815323	CAG00016	2941	0.65124	3315	0.734057	5
Escherichia coli strain STEC 3031	562	LOIZ00000000	GCA_001608245.1	5462	5172	0.946906	msp_0005	4102	0.793117	CAG00016	3228	0.62413	3441	0.665313	5
Escherichia coli strain STEC 66	562	LNFT00000000	GCA_001608265.1	5113	4937	0.965578	msp_0005	3979	0.805955	CAG00016	3201	0.648369	3429	0.694551	5
Escherichia coli strain STEC 168	562	LNFV00000000	GCA_001608285.1	4974	4841	0.973261	msp_0005	4085	0.843834	CAG00016	3232	0.667631	3450	0.712663	5
Escherichia coli strain STEC 29	562	LNFU00000000	GCA_001608315.1	5056	4900	0.969146	msp_0005	4102	0.837143	CAG00016	3228	0.658776	3467	0.707551	5
Escherichia coli strain STEC 3055	562	LPUI00000000	GCA_001609215.1	5265	5030	0.955366	msp_0005	4076	0.810338	CAG00016	3209	0.637972	3455	0.686879	5
Escherichia coli strain STEC 3039	562	LPUH00000000	GCA_001609235.1	5363	5058	0.943129	msp_0005	4083	0.807236	CAG00016	3226	0.637802	3460	0.684065	5
Escherichia coli strain STEC 3084	562	LPUJ00000000	GCA_001609255.1	5189	5038	0.9709	msp_0005	4126	0.818976	CAG00016	3238	0.642715	3476	0.689956	5
Escherichia coli strain STEC 3087	562	LPUK00000000	GCA_001609265.1	5132	4983	0.970966	msp_0005	4106	0.824002	CAG00016	3231	0.648405	3459	0.69416	5
Escherichia coli strain STEC 3098	562	LPUM00000000	GCA_001609295.1	4636	4528	0.976704	msp_0005	4053	0.895097	CAG00016	3208	0.708481	3429	0.757288	5
Escherichia coli strain STEC 3106	562	LPUN00000000	GCA_001609315.1	5195	5039	0.969971	msp_0005	4107	0.815043	CAG00016	3232	0.641397	3468	0.688232	5
Escherichia coli strain STEC 3094	562	LPUL00000000	GCA_001609335.1	4996	4903	0.981385	msp_0005	4097	0.835611	CAG00016	3231	0.658984	3452	0.704059	5
Escherichia coli strain STEC 559	562	LODC00000000	GCA_001609735.1	5234	5076	0.969813	msp_0005	4019	0.791765	CAG00016	3219	0.634161	3481	0.685776	5
Escherichia coli strain STEC 565	562	LODE00000000	GCA_001609795.1	5047	4921	0.975035	msp_0005	4028	0.818533	CAG00016	3205	0.65129	3443	0.699655	5
Escherichia coli strain STEC 627	562	LODF00000000	GCA_001609815.1	5289	5118	0.967669	msp_0005	4064	0.79406	CAG00016	3229	0.630911	3456	0.675264	5
Escherichia coli strain STEC 645	562	LODG00000000	GCA_001609835.1	4973	4843	0.973859	msp_0005	4070	0.840388	CAG00016	3228	0.666529	3463	0.715053	5
Escherichia coli strain 31111	562	LSBT00000000	GCA_001641865.1	4848	4781	0.98618	msp_0005	4030	0.84292	CAG00016	3200	0.669316	3622	0.757582	5
Escherichia coli strain TN1	562	LSBW00000000	GCA_001641925.1	4871	4751	0.975364	msp_0005	4080	0.858767	CAG00016	3291	0.692696	3590	0.75563	5
Escherichia coli strain 2011C-3911	562	CP015240,CP015239	GCA_001644725.1	4643	4550	0.97997	msp_0005	4022	0.883956	CAG00016	3210	0.705495	3425	0.752747	5
Escherichia coli strain 2013C-4465	562	CP015241,CP015242	GCA_001644745.1	5193	5108	0.983632	msp_0005	3945	0.772318	CAG00016	3170	0.620595	3416	0.668755	5
Escherichia coli strain 2011C-3198	562	CM004378,LXPF00000000	GCA_001645225.1	5035	4836	0.960477	msp_0005	4078	0.843259	CAG00016	3231	0.668114	3460	0.715467	5
Escherichia coli strain 2014C-3250	562	CM004381,LXPH00000000	GCA_001645245.1	5196	5073	0.976328	msp_0005	4082	0.804652	CAG00016	3217	0.634142	3481	0.686182	5
Escherichia coli strain S250	562	LXQL00000000	GCA_001648715.1	4675	4638	0.992086	msp_0005	3725	0.803148	CAG00016	2941	0.63411	3317	0.715179	5
Escherichia coli O157 strain 180-PT54	562	CP015832,CP015833	GCA_001650275.1	5589	5481	0.980676	msp_0005	3920	0.715198	CAG00016	3136	0.572158	3479	0.634738	5
Escherichia coli O157 strain 644-PT8	562	CP015831	GCA_001650295.1	5688	5625	0.988924	msp_0005	4098	0.728533	CAG00016	3269	0.581156	3547	0.630578	5
Escherichia coli strain O177:H21	562	CP016546,CP016547,CP016548,CP016549,CP016550,CP016551	GCA_001693635.1	5365	5243	0.97726	msp_0005	4143	0.790196	CAG00016	3243	0.618539	3514	0.670227	5
Escherichia coli strain FORC_028	562	CP012693	GCA_001721125.1	5600	5530	0.9875	msp_0005	4148	0.75009	CAG00016	3230	0.584087	3504	0.633635	5
Escherichia coli strain EPEC 536	562	LZDV00000000	GCA_001742465.1	4683	4575	0.976938	msp_0005	4037	0.882404	CAG00016	3221	0.704044	3409	0.745137	5
Escherichia coli strain EPEC 720	562	LZDX00000000	GCA_001742475.1	4738	4635	0.978261	msp_0005	4060	0.875944	CAG00016	3224	0.695577	3415	0.736785	5
Escherichia coli strain EPEC 631	562	LZDW00000000	GCA_001742485.1	4832	4693	0.971233	msp_0005	4053	0.863627	CAG00016	3222	0.686554	3418	0.728319	5
Escherichia coli strain EPEC 400	562	LZDU00000000	GCA_001742495.1	4732	4636	0.979713	msp_0005	4055	0.874676	CAG00016	3223	0.695211	3420	0.737705	5
Escherichia coli strain EPEC 1316	562	LZDY00000000	GCA_001742545.1	4970	4860	0.977867	msp_0005	4096	0.842798	CAG00016	3225	0.66358	3427	0.705144	5
Escherichia coli strain EPEC 2646	562	LZDZ00000000	GCA_001742555.1	4826	4707	0.975342	msp_0005	4071	0.864882	CAG00016	3229	0.686	3426	0.727852	5
Escherichia coli strain EPEC 2669	562	LZEA00000000	GCA_001742565.1	4827	4731	0.980112	msp_0005	4093	0.865145	CAG00016	3247	0.686324	3440	0.727119	5
Escherichia coli strain EPEC 3029	562	LZEB00000000	GCA_001742575.1	4809	4701	0.977542	msp_0005	4043	0.86003	CAG00016	3225	0.686024	3411	0.72559	5
Escherichia coli strain EPEC 1150	562	LZEC00000000	GCA_001742625.1	4732	4588	0.969569	msp_0005	3629	0.790976	CAG00016	2958	0.644725	3306	0.720575	5
Escherichia coli strain EPEC 1554	562	LZED00000000	GCA_001742645.1	4827	4687	0.970996	msp_0005	3657	0.780243	CAG00016	2952	0.629827	3307	0.705569	5
Escherichia coli strain EPEC 2252	562	LZEE00000000	GCA_001742655.1	4742	4598	0.969633	msp_0005	3632	0.789909	CAG00016	2960	0.643758	3310	0.719878	5
Escherichia coli strain EPEC 2272	562	LZEF00000000	GCA_001742665.1	4732	4588	0.969569	msp_0005	3630	0.791194	CAG00016	2958	0.644725	3305	0.720357	5
Escherichia coli strain EPEC 2081	562	LZEG00000000	GCA_001742705.1	5144	4986	0.969285	msp_0005	4062	0.814681	CAG00016	3212	0.644204	3411	0.684116	5
Escherichia coli strain FORC_031	562	CP013190,CP013191,CP013192,CP013193,CP013194	GCA_001750845.1	4895	4747	0.969765	msp_0005	4006	0.843901	CAG00016	3194	0.672846	3390	0.714135	5
Escherichia coli strain F-18	562	MLZI00000000	GCA_001854565.1	5001	4940	0.987802	msp_0005	3874	0.784211	CAG00016	2961	0.599393	3382	0.684615	5
Escherichia coli strain Fec 67	562	MDRZ00000000	GCA_001865185.1	4843	4797	0.990502	msp_0005	3832	0.798833	CAG00016	2945	0.613925	3313	0.69064	5
Escherichia coli strain Fec101	562	MDYZ00000000	GCA_001865195.1	4661	4532	0.972324	msp_0005	3990	0.880406	CAG00016	3205	0.707193	3398	0.749779	5
Escherichia coli strain Tob1	562	MIIH00000000	GCA_001865895.1	4859	4650	0.956987	msp_0005	3719	0.799785	CAG00016	2948	0.633978	3305	0.710753	5
Escherichia coli strain 122262	562	MINC00000000	GCA_001884785.1	5056	5020	0.99288	msp_0005	3952	0.787251	CAG00016	3170	0.631474	3412	0.679681	5
Escherichia coli strain FMU073332	562	CP017844,CP017848,CP017845,CP017846,CP017847	GCA_001888075.1	4813	4655	0.967172	msp_0005	3917	0.841461	CAG00016	3158	0.67841	3319	0.712997	5
Escherichia coli strain 641	562	MOKO00000000	GCA_001894505.1	5206	5079	0.975605	msp_0005	4127	0.812562	CAG00016	3218	0.633589	3483	0.685765	5
Escherichia coli strain N11-1317	562	MPGQ00000000	GCA_001902655.1	5303	4808	0.906657	msp_0005	3831	0.796797	CAG00016	3110	0.646839	3406	0.708403	5
Escherichia coli strain 302042	562	LRLK00000000	GCA_001910825.1	5046	4956	0.982164	msp_0005	4142	0.835755	CAG00016	3260	0.657789	3509	0.708031	5
Escherichia coli strain 203739	562	LRLQ00000000	GCA_001910835.1	5035	4980	0.989076	msp_0005	4394	0.882329	CAG00016	3488	0.700402	3742	0.751406	5
Escherichia coli strain 201530	562	LRLM00000000	GCA_001910855.1	4938	4864	0.985014	msp_0005	4177	0.858758	CAG00016	3261	0.670436	3531	0.725946	5
Escherichia coli strain 204021	562	LRLR00000000	GCA_001910905.1	5048	4905	0.971672	msp_0005	4160	0.848114	CAG00016	3254	0.663405	3490	0.711519	5
Escherichia coli strain 300237	562	LRKF00000000	GCA_001910915.1	4922	4836	0.982527	msp_0005	4109	0.849669	CAG00016	3253	0.672663	3501	0.723945	5
Escherichia coli strain 600035	562	LRKJ00000000	GCA_001910995.1	5195	5005	0.963426	msp_0005	3618	0.722877	CAG00016	2799	0.559241	3237	0.646753	5
Escherichia coli strain 200244	562	LRKK00000000	GCA_001911015.1	4811	4741	0.98545	msp_0005	4149	0.875132	CAG00016	3261	0.68783	3491	0.736343	5
Escherichia coli strain 100885	562	LRKR00000000	GCA_001911065.1	5128	4970	0.969189	msp_0005	3639	0.732193	CAG00016	2812	0.565795	3257	0.655332	5
Escherichia coli strain 302057	562	LRKV00000000	GCA_001911075.1	4887	4785	0.979128	msp_0005	4168	0.871055	CAG00016	3256	0.68046	3424	0.715569	5
Escherichia coli strain 302555	562	LRKW00000000	GCA_001911095.1	5053	4952	0.980012	msp_0005	4193	0.846729	CAG00016	3294	0.665186	3532	0.713247	5
Escherichia coli strain 602720	562	LRKY00000000	GCA_001911145.1	4931	4786	0.970594	msp_0005	3649	0.762432	CAG00016	2810	0.587129	3255	0.680109	5
Escherichia coli strain 102878	562	LRLD00000000	GCA_001911155.1	4833	4757	0.984275	msp_0005	4124	0.866933	CAG00016	3245	0.682153	3476	0.730713	5
Escherichia coli strain 504662	562	LRLL00000000	GCA_001911225.1	4738	4653	0.98206	msp_0005	4172	0.896626	CAG00016	3270	0.702772	3459	0.743391	5
Escherichia coli strain 203145	562	LRLN00000000	GCA_001911235.1	5208	5106	0.980415	msp_0005	4244	0.831179	CAG00016	3301	0.646494	3593	0.703682	5
Escherichia coli strain 203153	562	LRLO00000000	GCA_001911245.1	5073	4991	0.983836	msp_0005	4183	0.838109	CAG00016	3281	0.657383	3520	0.705269	5
Escherichia coli strain 403314	562	LRLT00000000	GCA_001911305.1	4824	4712	0.976783	msp_0005	4147	0.880093	CAG00016	3257	0.691214	3505	0.743846	5
Escherichia coli strain 100082	562	LRLZ00000000	GCA_001911385.1	4677	4616	0.986957	msp_0005	4053	0.878033	CAG00016	3209	0.695191	3432	0.743501	5
Escherichia coli strain 103199	562	LRMC00000000	GCA_001911405.1	5249	5104	0.972376	msp_0005	3721	0.729036	CAG00016	2806	0.549765	3260	0.638715	5
Escherichia coli strain 3693	562	LGLX00000000	GCA_001911465.1	4852	4735	0.975886	msp_0005	4092	0.864203	CAG00016	3216	0.679197	3417	0.721647	5
Escherichia coli strain 963a-1	562	LGMA00000000	GCA_001911495.1	4898	4757	0.971213	msp_0005	4061	0.853689	CAG00016	3164	0.665125	3397	0.714106	5
Escherichia coli strain 503210	562	LGMP00000000	GCA_001911585.1	4961	4872	0.98206	msp_0005	4119	0.845443	CAG00016	3232	0.663383	3478	0.713875	5
Escherichia coli strain 402594	562	LGMW00000000	GCA_001911635.1	5135	4971	0.968062	msp_0005	4196	0.844096	CAG00016	3300	0.66385	3582	0.720579	5
Escherichia coli strain 702332	562	LGMX00000000	GCA_001911665.1	4800	4737	0.986875	msp_0005	4212	0.88917	CAG00016	3303	0.697277	3481	0.734853	5
Escherichia coli strain 603388	562	LGMZ00000000	GCA_001911675.1	4960	4862	0.980242	msp_0005	4188	0.861374	CAG00016	3309	0.680584	3564	0.733032	5
Escherichia coli strain 203518	562	LGNA00000000	GCA_001911695.1	4850	4719	0.97299	msp_0005	4078	0.864166	CAG00016	3245	0.687646	3483	0.73808	5
Escherichia coli strain 505077	562	LGNE00000000	GCA_001911725.1	5156	5038	0.977114	msp_0005	4235	0.840611	CAG00016	3274	0.649861	3482	0.691147	5
Escherichia coli strain 9343a	562	LGMH00000000	GCA_001911745.1	4803	4714	0.98147	msp_0005	4210	0.893084	CAG00016	3268	0.693254	3468	0.735681	5
Escherichia coli strain 403885	562	LGNF00000000	GCA_001911755.1	4782	4717	0.986407	msp_0005	4195	0.889336	CAG00016	3245	0.687937	3441	0.729489	5
Escherichia coli strain 10380a	562	LGMK00000000	GCA_001911775.1	4664	4582	0.982419	msp_0005	4091	0.892842	CAG00016	3249	0.709079	3514	0.766914	5
Escherichia coli strain 100664	562	LGMS00000000	GCA_001911805.1	5238	5040	0.962199	msp_0005	4222	0.837698	CAG00016	3284	0.651587	3520	0.698413	5
Escherichia coli strain 602687	562	LGMU00000000	GCA_001911825.1	5099	5018	0.984115	msp_0005	4148	0.826624	CAG00016	3280	0.653647	3552	0.707852	5
Escherichia coli strain 403418	562	LGNB00000000	GCA_001911845.1	4798	4738	0.987495	msp_0005	4129	0.871465	CAG00016	3253	0.686577	3503	0.739341	5
Escherichia coli strain 603936	562	LGND00000000	GCA_001911865.1	5060	4976	0.983399	msp_0005	4134	0.830788	CAG00016	3248	0.652733	3502	0.703778	5
Escherichia coli strain 8350a	562	LGMF00000000	GCA_001911985.1	4815	4752	0.986916	msp_0005	4193	0.882365	CAG00016	3247	0.683291	3444	0.724747	5
Escherichia coli strain 9312a	562	LGMG00000000	GCA_001912005.1	4713	4626	0.98154	msp_0005	4118	0.890186	CAG00016	3213	0.694553	3414	0.738003	5
Escherichia coli strain 9788a	562	LGMJ00000000	GCA_001912015.1	4761	4648	0.976265	msp_0005	4141	0.890921	CAG00016	3221	0.692986	3419	0.735585	5
Escherichia coli strain 300659	562	LGMM00000000	GCA_001912035.1	5087	4999	0.982701	msp_0005	4123	0.824765	CAG00016	3260	0.65213	3543	0.708742	5
Escherichia coli strain 200617	562	LGMO00000000	GCA_001912055.1	5299	5181	0.977732	msp_0005	4010	0.773982	CAG00016	3165	0.610886	3562	0.687512	5
Escherichia coli strain 401909	562	LGMQ00000000	GCA_001912085.1	4796	4619	0.963094	msp_0005	4088	0.88504	CAG00016	3263	0.70643	3474	0.752111	5
Escherichia coli strain 401900	562	LGMR00000000	GCA_001912105.1	4495	4401	0.979088	msp_0005	4006	0.910248	CAG00016	3197	0.726426	3377	0.767326	5
Escherichia coli strain 703200	562	LGNC00000000	GCA_001912115.1	5119	4982	0.973237	msp_0005	3988	0.800482	CAG00016	3116	0.625452	3387	0.679847	5
Escherichia coli strain 302025	562	LGMT00000000	GCA_001912145.1	4988	4887	0.979751	msp_0005	4138	0.846736	CAG00016	3254	0.665848	3534	0.723143	5
Escherichia coli strain 202733	562	LRKB00000000	GCA_001912185.1	4660	4550	0.976395	msp_0005	4017	0.882857	CAG00016	3210	0.705495	3418	0.751209	5
Escherichia coli strain 600555	562	LRKI00000000	GCA_001912235.1	5151	4996	0.969909	msp_0005	3662	0.732986	CAG00016	2796	0.559648	3260	0.652522	5
Escherichia coli strain 401624	562	LRKO00000000	GCA_001912265.1	5153	4994	0.969144	msp_0005	4163	0.8336	CAG00016	3291	0.658991	3535	0.707849	5
Escherichia coli strain 200907	562	LRKL00000000	GCA_001912275.1	5115	5033	0.983969	msp_0005	4175	0.829525	CAG00016	3286	0.652891	3523	0.69998	5
Escherichia coli strain 102265	562	LRKQ00000000	GCA_001912305.1	5014	4878	0.972876	msp_0005	4188	0.858549	CAG00016	3280	0.672407	3517	0.720992	5
Escherichia coli strain 503698	562	LRLA00000000	GCA_001912345.1	4947	4840	0.978371	msp_0005	4171	0.861777	CAG00016	3287	0.679132	3545	0.732438	5
Escherichia coli strain 603030	562	LRKZ00000000	GCA_001912365.1	4997	4910	0.98259	msp_0005	4171	0.849491	CAG00016	3274	0.666802	3492	0.711202	5
Escherichia coli strain 102928	562	LRLE00000000	GCA_001912385.1	4935	4811	0.974873	msp_0005	3590	0.746207	CAG00016	2789	0.579713	3216	0.668468	5
Escherichia coli strain 100197	562	LRMA00000000	GCA_001912475.1	4991	4919	0.985574	msp_0005	4190	0.851799	CAG00016	3248	0.660297	3486	0.708681	5
Escherichia coli strain 100451	562	LRMB00000000	GCA_001912485.1	4938	4837	0.979546	msp_0005	4158	0.859624	CAG00016	3257	0.673351	3498	0.723176	5
Escherichia coli strain 601028	562	LRMD00000000	GCA_001912525.1	5144	4989	0.969868	msp_0005	3671	0.735819	CAG00016	2806	0.562437	3276	0.656645	5
Escherichia coli strain 700324	562	LRKC00000000	GCA_001912565.1	5300	5150	0.971698	msp_0005	3770	0.732039	CAG00016	2868	0.556893	3323	0.645243	5
Escherichia coli strain 500883	562	LRKN00000000	GCA_001912625.1	4988	4887	0.979751	msp_0005	4182	0.85574	CAG00016	3287	0.672601	3479	0.711889	5
Escherichia coli strain 102148	562	LRKS00000000	GCA_001912665.1	4969	4817	0.96941	msp_0005	4043	0.839319	CAG00016	3159	0.655802	3419	0.709778	5
Escherichia coli strain 503688	562	LRLB00000000	GCA_001912705.1	4931	4860	0.985601	msp_0005	4162	0.856379	CAG00016	3278	0.674486	3517	0.723663	5
Escherichia coli strain SLK172	562	CP017631,CP017632,CP017633	GCA_001936315.1	5612	5389	0.960264	msp_0005	4176	0.774912	CAG00016	3219	0.597328	3499	0.649286	5
Escherichia coli strain 204965	562	MSEK00000000	GCA_001940485.1	5133	4876	0.949932	msp_0005	4036	0.827728	CAG00016	3189	0.65402	3487	0.715135	5
Escherichia coli strain 11.1-R1	562	MOYT00000000	GCA_002001525.1	4890	4833	0.988344	msp_0005	3766	0.779226	CAG00016	2950	0.610387	3347	0.692531	5
Escherichia coli strain 18.1-R1	562	MDZI00000000	GCA_002001535.1	5090	4997	0.981729	msp_0005	4054	0.811287	CAG00016	3115	0.623374	3525	0.705423	5
Escherichia coli strain 1.9-R6	562	MOYP00000000	GCA_002001545.1	4855	4782	0.984964	msp_0005	3861	0.807403	CAG00016	2966	0.620243	3356	0.701798	5
Escherichia coli strain 19.1-R3	562	MOZD00000000	GCA_002001585.1	4955	4924	0.993744	msp_0005	3920	0.796101	CAG00016	2946	0.598294	3356	0.68156	5
Escherichia coli strain 3.3-R2	562	MOZC00000000	GCA_002001595.1	4780	4716	0.986611	msp_0005	3743	0.793681	CAG00016	2925	0.620229	3296	0.698897	5
Escherichia coli strain 19.1-R1a	562	MOZQ00000000	GCA_002001625.1	5071	4989	0.98383	msp_0005	4080	0.817799	CAG00016	3221	0.64562	3434	0.688314	5
Escherichia coli strain 1.4-R4	562	MOZS00000000	GCA_002001635.1	4962	4849	0.977227	msp_0005	4182	0.862446	CAG00016	3227	0.665498	3408	0.702825	5
Escherichia coli strain 22.1-R1	562	MOZT00000000	GCA_002001665.1	5039	4991	0.990474	msp_0005	3933	0.788018	CAG00016	2956	0.592266	3386	0.678421	5
Escherichia coli strain 1.10-R8	562	MOZZ00000000	GCA_002001685.1	5162	5114	0.990701	msp_0005	3963	0.774932	CAG00016	2959	0.578608	3378	0.66054	5
Escherichia coli strain 3.6-R5	562	MPAD00000000	GCA_002001715.1	4731	4670	0.987106	msp_0005	4023	0.861456	CAG00016	3187	0.682441	3371	0.721842	5
Escherichia coli strain 14.2-R2	562	MPAE00000000	GCA_002001745.1	5079	5044	0.993109	msp_0005	3947	0.782514	CAG00016	2954	0.585646	3369	0.667922	5
Escherichia coli strain 2.2-R2	562	MPAG00000000	GCA_002001765.1	4944	4856	0.982201	msp_0005	4135	0.851524	CAG00016	3214	0.661862	3449	0.710255	5
Escherichia coli strain 4-R2	562	MPAH00000000	GCA_002001785.1	5006	4986	0.996005	msp_0005	4029	0.808063	CAG00016	3115	0.624749	3528	0.707581	5
Escherichia coli strain 19.1-R1	562	MOYR00000000	GCA_002001805.1	5079	4988	0.982083	msp_0005	4076	0.817161	CAG00016	3218	0.645148	3433	0.688252	5
Escherichia coli strain 24.1-R1	562	MOYU00000000	GCA_002001825.1	4710	4641	0.98535	msp_0005	3891	0.838397	CAG00016	3132	0.674855	3708	0.798966	5
Escherichia coli strain 24.1-R2	562	MOYV00000000	GCA_002001845.1	4489	4409	0.982179	msp_0005	3834	0.869585	CAG00016	3099	0.70288	3415	0.774552	5
Escherichia coli strain 4.4-R2b	562	MOYY00000000	GCA_002001855.1	4982	4961	0.995785	msp_0005	4025	0.811328	CAG00016	3112	0.627293	3517	0.70893	5
Escherichia coli strain 24-R3	562	MOYW00000000	GCA_002001885.1	4796	4735	0.987281	msp_0005	4116	0.869271	CAG00016	3216	0.679197	3408	0.719747	5
Escherichia coli strain 1-R1	562	MOYZ00000000	GCA_002001905.1	5003	4888	0.977014	msp_0005	4176	0.854337	CAG00016	3222	0.659165	3405	0.696604	5
Escherichia coli strain 14.1-R1	562	MOZA00000000	GCA_002001915.1	4984	4965	0.996188	msp_0005	4020	0.809668	CAG00016	3117	0.627795	3520	0.708963	5
Escherichia coli strain 11.3-R3	562	MOZN00000000	GCA_002001945.1	4972	4907	0.986927	msp_0005	3785	0.771347	CAG00016	2951	0.601386	3374	0.687589	5
Escherichia coli strain 13.1-R1	562	MOZB00000000	GCA_002001965.1	4795	4724	0.985193	msp_0005	3908	0.827265	CAG00016	3114	0.659187	3463	0.733065	5
Escherichia coli strain 3.5-R3	562	MOZF00000000	GCA_002001995.1	5066	4983	0.983616	msp_0005	4077	0.818182	CAG00016	3219	0.645996	3435	0.689344	5
Escherichia coli strain 1.2-R3	562	MOZI00000000	GCA_002002005.1	4391	4335	0.987247	msp_0005	3966	0.914879	CAG00016	3221	0.743022	3379	0.779469	5
Escherichia coli strain 2.3-R3	562	MOZL00000000	GCA_002002045.1	5172	5069	0.980085	msp_0005	3897	0.768791	CAG00016	3073	0.606234	3419	0.674492	5
Escherichia coli strain 11.4-R4	562	MOZJ00000000	GCA_002002055.1	5333	5195	0.974123	msp_0005	4018	0.773436	CAG00016	3132	0.602887	3538	0.681039	5
Escherichia coli strain 15.1-R1	562	MOZP00000000	GCA_002002075.1	4790	4734	0.988309	msp_0005	4110	0.868188	CAG00016	3212	0.678496	3402	0.718631	5
Escherichia coli strain 5.2-R2	562	MOZM00000000	GCA_002002105.1	4873	4795	0.983993	msp_0005	3928	0.819187	CAG00016	3123	0.651303	3476	0.724922	5
Escherichia coli strain 13.1-R2a	562	MOZV00000000	GCA_002002125.1	4857	4824	0.993206	msp_0005	3875	0.803275	CAG00016	2946	0.610697	3348	0.69403	5
Escherichia coli strain 6.2-R1	562	MOZX00000000	GCA_002002145.1	4863	4792	0.9854	msp_0005	3930	0.820117	CAG00016	3131	0.653381	3671	0.766068	5
Escherichia coli strain 13.1-R2	562	MOYS00000000	GCA_002002165.1	4852	4816	0.99258	msp_0005	3873	0.804194	CAG00016	2948	0.612126	3354	0.696429	5
Escherichia coli strain 3.6-R4	562	MOZU00000000	GCA_002002175.1	4698	4636	0.986803	msp_0005	4032	0.869715	CAG00016	3195	0.689172	3374	0.727783	5
Escherichia coli strain 14.2-R3	562	MOZW00000000	GCA_002002195.1	4275	4220	0.987135	msp_0005	3873	0.917773	CAG00016	3182	0.754028	3331	0.789336	5
Escherichia coli strain 5.1-R1	562	MOYX00000000	GCA_002002225.1	4354	4318	0.991732	msp_0005	3678	0.851783	CAG00016	2944	0.681797	3294	0.762853	5
Escherichia coli strain 1.9-R7	562	MOZH00000000	GCA_002002235.1	4474	4386	0.980331	msp_0005	3950	0.900593	CAG00016	3205	0.730734	3355	0.764934	5
Escherichia coli strain 4.3-R2a	562	MOZK00000000	GCA_002002255.1	4944	4923	0.995752	msp_0005	4024	0.817388	CAG00016	3116	0.632947	3516	0.714199	5
Escherichia coli strain 21.1-R1	562	MOZR00000000	GCA_002002285.1	5086	5014	0.985843	msp_0005	4174	0.832469	CAG00016	3200	0.638213	3419	0.681891	5
Escherichia coli strain 9.1-R1	562	MOZY00000000	GCA_002002305.1	4620	4557	0.986364	msp_0005	3863	0.847707	CAG00016	3116	0.683783	3529	0.774413	5
Escherichia coli strain 3-S1R	562	MPAB00000000	GCA_002002315.1	5093	5057	0.992931	msp_0005	3949	0.780898	CAG00016	2960	0.585327	3372	0.666798	5
Escherichia coli strain 2.3-R5	562	MPAC00000000	GCA_002002325.1	5181	5071	0.978769	msp_0005	3898	0.768685	CAG00016	3074	0.606192	3423	0.675015	5
Escherichia coli strain 2.1-R1	562	MOZO00000000	GCA_002002465.1	4941	4894	0.990488	msp_0005	3878	0.792399	CAG00016	2976	0.608092	3422	0.699224	5
Escherichia coli strain 24.16-R4	562	MQAE00000000	GCA_002002545.1	4541	4501	0.991191	msp_0005	4022	0.893579	CAG00016	3203	0.71162	3390	0.753166	5
Escherichia coli strain 24.20-R5	562	MQAG00000000	GCA_002002685.1	4250	4132	0.972235	msp_0005	3798	0.919167	CAG00016	3137	0.759197	3298	0.798161	5
Escherichia coli strain 10.1-R1	562	MOYQ00000000	GCA_002002805.1	4998	4910	0.982393	msp_0005	3871	0.788391	CAG00016	2968	0.604481	3354	0.683096	5
Escherichia coli strain 1.2-R2	562	MOZE00000000	GCA_002002815.1	4375	4300	0.982857	msp_0005	3945	0.917442	CAG00016	3191	0.742093	3351	0.779302	5
Escherichia coli strain E811sc	562	BDRS00000000	GCA_002206665.1	4433	4324	0.975412	msp_0005	3997	0.924376	CAG00016	3218	0.744218	3395	0.785153	5
Escherichia coli strain E621sc	562	BDRT00000000	GCA_002206685.1	4457	4411	0.989679	msp_0005	4013	0.909771	CAG00016	3208	0.727273	3395	0.769667	5
Escherichia coli strain E710sc	562	BDRU00000000	GCA_002206705.1	4455	4383	0.983838	msp_0005	4002	0.913073	CAG00016	3213	0.73306	3401	0.775953	5
Escherichia coli strain E509sc	562	BDRV00000000	GCA_002206725.1	4607	4518	0.980682	msp_0005	4064	0.899513	CAG00016	3209	0.71027	3409	0.754537	5
Escherichia coli strain E2981sc	562	BDRW00000000	GCA_002206745.1	4773	4716	0.988058	msp_0005	3878	0.822307	CAG00016	3122	0.662002	3517	0.745759	5
Escherichia coli strain E1657	562	BDOU00000000	GCA_002206765.1	4748	4633	0.975779	msp_0005	4048	0.873732	CAG00016	3205	0.691776	3426	0.739478	5
Escherichia coli strain E636	562	BDOV00000000	GCA_002206785.1	4989	4789	0.959912	msp_0005	4104	0.856964	CAG00016	3203	0.668824	3402	0.710378	5
Escherichia coli strain E563	562	BDOW00000000	GCA_002206805.1	5008	4809	0.960264	msp_0005	4083	0.849033	CAG00016	3198	0.665003	3403	0.707632	5
Escherichia coli strain E897	562	BDOX00000000	GCA_002206825.1	4876	4683	0.960418	msp_0005	4063	0.867606	CAG00016	3198	0.682896	3383	0.7224	5
Escherichia coli strain E2348	562	BDOY00000000	GCA_002206845.1	4848	4733	0.976279	msp_0005	4093	0.864779	CAG00016	3217	0.679696	3468	0.732728	5
Escherichia coli strain E1548	562	BDOZ00000000	GCA_002206865.1	4974	4787	0.962405	msp_0005	4078	0.851891	CAG00016	3198	0.668059	3419	0.714226	5
Escherichia coli strain E562	562	BDPA00000000	GCA_002206885.1	5010	4820	0.962076	msp_0005	4092	0.848963	CAG00016	3201	0.664108	3411	0.707676	5
Escherichia coli strain E1604	562	BDPC00000000	GCA_002206905.1	5023	4842	0.963966	msp_0005	4114	0.849649	CAG00016	3204	0.66171	3422	0.706733	5
Escherichia coli strain E1526	562	BDPD00000000	GCA_002206925.1	4647	4575	0.984506	msp_0005	4059	0.887213	CAG00016	3226	0.705137	3436	0.751038	5
Escherichia coli strain E1594	562	BDPE00000000	GCA_002206945.1	4769	4677	0.980709	msp_0005	4072	0.870644	CAG00016	3213	0.686979	3399	0.726748	5
Escherichia coli strain E167	562	BDPF00000000	GCA_002206965.1	4823	4671	0.968484	msp_0005	4109	0.879683	CAG00016	3203	0.68572	3397	0.727253	5
Escherichia coli strain E513	562	BDPH00000000	GCA_002207005.1	4403	4338	0.985237	msp_0005	4029	0.928769	CAG00016	3218	0.741817	3374	0.777778	5
Escherichia coli strain E1647	562	BDPI00000000	GCA_002207025.1	4674	4563	0.976252	msp_0005	4017	0.880342	CAG00016	3196	0.700416	3406	0.746439	5
Escherichia coli strain E703	562	BDPJ00000000	GCA_002207045.1	5158	5044	0.977898	msp_0005	4118	0.816416	CAG00016	3218	0.637986	3435	0.681007	5
Escherichia coli strain E1193	562	BDPK00000000	GCA_002207065.1	4507	4432	0.983359	msp_0005	4012	0.905235	CAG00016	3198	0.72157	3394	0.765794	5
Escherichia coli strain E1599	562	BDPL00000000	GCA_002207085.1	4401	4368	0.992502	msp_0005	4025	0.921474	CAG00016	3205	0.733745	3415	0.781822	5
Escherichia coli strain E356	562	BDPM00000000	GCA_002207105.1	4409	4348	0.986165	msp_0005	3971	0.913293	CAG00016	3187	0.732981	3353	0.771159	5
Escherichia coli strain E1642	562	BDPN00000000	GCA_002207125.1	4928	4594	0.932224	msp_0005	3506	0.763169	CAG00016	2777	0.604484	3172	0.690466	5
Escherichia coli strain E1674	562	BDPO00000000	GCA_002207145.1	4648	4576	0.984509	msp_0005	4048	0.884615	CAG00016	3219	0.703453	3444	0.752622	5
Escherichia coli strain E1574	562	BDPP00000000	GCA_002207165.1	4827	4728	0.97949	msp_0005	4079	0.862733	CAG00016	3213	0.679569	3410	0.721235	5
Escherichia coli strain E704	562	BDPQ00000000	GCA_002207185.1	4630	4484	0.968467	msp_0005	4061	0.905665	CAG00016	3220	0.718109	3403	0.758921	5
Escherichia coli strain E1282	562	BDPR00000000	GCA_002207205.1	4750	4684	0.986105	msp_0005	4063	0.867421	CAG00016	3222	0.687874	3440	0.734415	5
Escherichia coli strain E705	562	BDPS00000000	GCA_002207225.1	4580	4475	0.977074	msp_0005	4085	0.912849	CAG00016	3236	0.723128	3426	0.765587	5
Escherichia coli strain E1638	562	BDPT00000000	GCA_002207245.1	4429	4350	0.982163	msp_0005	4003	0.92023	CAG00016	3211	0.738161	3396	0.78069	5
Escherichia coli strain E1637	562	BDPV00000000	GCA_002207285.1	4702	4627	0.984049	msp_0005	4052	0.875729	CAG00016	3217	0.695267	3446	0.744759	5
Escherichia coli strain E819	562	BDPW00000000	GCA_002207305.1	4865	4789	0.984378	msp_0005	4119	0.860096	CAG00016	3218	0.671957	3446	0.719566	5
Escherichia coli strain E620	562	BDPX00000000	GCA_002207325.1	4410	4354	0.987302	msp_0005	4025	0.924437	CAG00016	3216	0.738631	3398	0.780432	5
Escherichia coli strain E998	562	BDPZ00000000	GCA_002207365.1	4721	4612	0.976912	msp_0005	4070	0.88248	CAG00016	3215	0.697095	3423	0.742194	5
Escherichia coli strain E821	562	BDRA00000000	GCA_002207385.1	4837	4762	0.984495	msp_0005	4109	0.862873	CAG00016	3213	0.674717	3443	0.723016	5
Escherichia coli strain E604	562	BDRB00000000	GCA_002207405.1	4869	4755	0.976587	msp_0005	4112	0.864774	CAG00016	3222	0.677603	3422	0.719664	5
Escherichia coli strain E828	562	BDRC00000000	GCA_002207425.1	4348	4302	0.98942	msp_0005	3972	0.923291	CAG00016	3214	0.747094	3375	0.784519	5
Escherichia coli strain E616	562	BDRD00000000	GCA_002207445.1	4904	4793	0.977365	msp_0005	4121	0.859796	CAG00016	3230	0.673899	3437	0.717087	5
Escherichia coli strain E618	562	BDRE00000000	GCA_002207465.1	5094	4995	0.980565	msp_0005	4137	0.828228	CAG00016	3214	0.643443	3441	0.688889	5
Escherichia coli strain E1623	562	BDRF00000000	GCA_002207485.1	4760	4690	0.985294	msp_0005	4064	0.866525	CAG00016	3222	0.686994	3460	0.73774	5
Escherichia coli strain E645	562	BDRG00000000	GCA_002207505.1	4934	4839	0.980746	msp_0005	4112	0.849762	CAG00016	3206	0.662534	3442	0.711304	5
Escherichia coli strain E1650	562	BDRH00000000	GCA_002207525.1	4520	4447	0.98385	msp_0005	3981	0.89521	CAG00016	3229	0.726107	3428	0.770857	5
Escherichia coli strain E1102	562	BDRI00000000	GCA_002207545.1	4988	4841	0.970529	msp_0005	4043	0.835158	CAG00016	3199	0.660814	3402	0.702747	5
Escherichia coli strain E390	562	BDRJ00000000	GCA_002207565.1	4990	4914	0.98477	msp_0005	4125	0.839438	CAG00016	3222	0.655678	3485	0.709198	5
Escherichia coli strain E1682	562	BDRK00000000	GCA_002207585.1	4887	4771	0.976264	msp_0005	4079	0.854957	CAG00016	3204	0.671557	3426	0.718088	5
Escherichia coli strain E1542	562	BDRL00000000	GCA_002207605.1	4832	4727	0.97827	msp_0005	4003	0.846837	CAG00016	3181	0.672943	3379	0.71483	5
Escherichia coli strain E890	562	BDRM00000000	GCA_002207625.1	4895	4827	0.986108	msp_0005	4119	0.853325	CAG00016	3219	0.666874	3481	0.721152	5
Escherichia coli strain E626	562	BDRN00000000	GCA_002207645.1	4400	4354	0.989545	msp_0005	4027	0.924897	CAG00016	3219	0.73932	3402	0.78135	5
Escherichia coli strain E855	562	BDRO00000000	GCA_002207665.1	4719	4601	0.974995	msp_0005	4046	0.879374	CAG00016	3211	0.697892	3400	0.73897	5
Escherichia coli strain E628	562	BDRP00000000	GCA_002207685.1	4919	4802	0.976215	msp_0005	4117	0.857351	CAG00016	3227	0.672012	3433	0.71491	5
Escherichia coli strain E1534	562	BDRQ00000000	GCA_002207705.1	4942	4775	0.966208	msp_0005	4089	0.856335	CAG00016	3218	0.673927	3427	0.717696	5
Escherichia coli strain E949	562	BDRR00000000	GCA_002207725.1	4803	4690	0.976473	msp_0005	4016	0.85629	CAG00016	3179	0.677825	3362	0.716844	5
Escherichia coli strain E1525	562	BDPB00000000	GCA_002207745.1	4728	4632	0.979695	msp_0005	4051	0.874568	CAG00016	3218	0.694732	3419	0.738126	5
Escherichia coli strain FORC_044	562	CP016755,CP018625,CP018626	GCA_002220265.1	5604	5560	0.992148	msp_0005	3993	0.718165	CAG00016	3192	0.574101	3469	0.623921	5
Escherichia coli strain MOD1-EC5745	562	NLFW00000000	GCA_002225715.1	4663	4593	0.984988	msp_0005	4074	0.887002	CAG00016	3216	0.700196	3448	0.750708	5
Escherichia coli strain MOD1-EC5744	562	NLFX00000000	GCA_002225725.1	4390	4346	0.989977	msp_0005	3953	0.909572	CAG00016	3176	0.730787	3338	0.768063	5
Escherichia coli strain MOD1-EC5689	562	NLHW00000000	GCA_002226775.1	5098	5020	0.9847	msp_0005	3931	0.783068	CAG00016	3125	0.62251	3489	0.69502	5
Escherichia coli strain MOD1-EC5501	562	NLNP00000000	GCA_002228775.1	5073	4967	0.979105	msp_0005	3928	0.790819	CAG00016	3122	0.628548	3488	0.702235	5
Escherichia coli strain MOD1-EC5499	562	NLNR00000000	GCA_002229245.1	5184	5079	0.979745	msp_0005	3932	0.774168	CAG00016	3124	0.615082	3510	0.691081	5
Escherichia coli strain MOD1-EC5500	562	NLNQ00000000	GCA_002229375.1	5066	4977	0.982432	msp_0005	4076	0.818967	CAG00016	3199	0.642757	3439	0.690979	5
Escherichia coli strain MOD1-EC5199	562	NLQX00000000	GCA_002231655.1	4775	4716	0.987644	msp_0005	4094	0.868109	CAG00016	3230	0.684902	3438	0.729008	5
Escherichia coli strain MOD1-EC5119	562	NLRV00000000	GCA_002232175.1	4506	4445	0.986462	msp_0005	4016	0.903487	CAG00016	3201	0.720135	3368	0.757705	5
Escherichia coli strain MOD1-EC5117	562	NLRX00000000	GCA_002232295.1	4831	4756	0.984475	msp_0005	3982	0.837258	CAG00016	3210	0.674937	3446	0.724558	5
Escherichia coli strain MOD1-EC5096	562	NLSR00000000	GCA_002232505.1	5029	4905	0.975343	msp_0005	3915	0.798165	CAG00016	3110	0.634047	3508	0.715189	5
Escherichia coli strain MOD1-EC5091	562	NLSW00000000	GCA_002232535.1	4806	4758	0.990012	msp_0005	4145	0.871164	CAG00016	3267	0.686633	3460	0.727196	5
Escherichia coli strain MOD1-EC5094	562	NLST00000000	GCA_002232595.1	4926	4820	0.978482	msp_0005	3956	0.820747	CAG00016	3133	0.65	3584	0.743568	5
Escherichia coli strain MOD1-EC5093	562	NLSU00000000	GCA_002232615.1	4645	4595	0.989236	msp_0005	3834	0.834385	CAG00016	2943	0.640479	3391	0.737976	5
Escherichia coli strain MOD1-EC5092	562	NLSV00000000	GCA_002232655.1	4966	4822	0.971003	msp_0005	4078	0.845707	CAG00016	3219	0.667565	3445	0.714434	5
Escherichia coli O157:H7	562	NOKN00000000	GCA_002259555.1	5448	5393	0.989905	msp_0005	3948	0.73206	CAG00016	3165	0.586872	3432	0.63638	5
Escherichia coli strain LH1	562	CM008267,NKYJ00000000	GCA_002262865.1	4660	4474	0.960086	msp_0005	3871	0.865221	CAG00016	3095	0.691775	3329	0.744077	5
Escherichia coli strain LH57	562	CM008264,NKYM00000000	GCA_002263035.1	5065	4920	0.971372	msp_0005	4122	0.837805	CAG00016	3212	0.652846	3502	0.711789	5
Escherichia coli strain LH30	562	CM008265,NKYL00000000	GCA_002263045.1	4946	4786	0.967651	msp_0005	3928	0.820727	CAG00016	3171	0.662557	3457	0.722315	5
Escherichia coli strain 1rc4	562	CM008266,NKYK00000000	GCA_002263065.1	4971	4861	0.977872	msp_0005	4123	0.848179	CAG00016	3198	0.657889	3508	0.721662	5
Escherichia coli strain EC-117-6-3	562	NQIR00000000	GCA_002268235.1	5045	5009	0.992864	msp_0005	3990	0.796566	CAG00016	3126	0.624077	3536	0.705929	5
Escherichia coli strain EC-117-6-4	562	NQIQ00000000	GCA_002268245.1	4755	4633	0.974343	msp_0005	3813	0.823009	CAG00016	2917	0.629614	3316	0.715735	5
Escherichia coli strain EC-117-2-3	562	NQIU00000000	GCA_002268255.1	4664	4617	0.989923	msp_0005	3831	0.82976	CAG00016	2954	0.639809	3338	0.72298	5
Escherichia coli strain EC-117-6-1	562	NQIV00000000	GCA_002268295.1	4692	4564	0.97272	msp_0005	3792	0.83085	CAG00016	2915	0.638694	3303	0.723707	5
Escherichia coli strain EC-117-5-4	562	NQIS00000000	GCA_002268325.1	4699	4649	0.989359	msp_0005	3849	0.82792	CAG00016	2953	0.63519	3354	0.721445	5
Escherichia coli strain EC-117-2-4	562	NQJC00000000	GCA_002268435.1	4635	4571	0.986192	msp_0005	3844	0.840954	CAG00016	2969	0.64953	3343	0.73135	5
Escherichia coli strain EC-117-5-3	562	NQIZ00000000	GCA_002268455.1	4640	4586	0.988362	msp_0005	3819	0.832752	CAG00016	2950	0.643262	3334	0.726995	5
Escherichia coli strain 102771	562	MJIP00000000	GCA_002269725.1	5062	4993	0.986369	msp_0005	4112	0.823553	CAG00016	3234	0.647707	3486	0.698177	5
Escherichia coli 102712	562	MJIO00000000	GCA_002269735.1	5064	4969	0.98124	msp_0005	4074	0.819883	CAG00016	3201	0.644194	3465	0.697323	5
Escherichia coli 102651	562	MJIN00000000	GCA_002269745.1	5184	5113	0.986304	msp_0005	4285	0.83806	CAG00016	3358	0.656757	3612	0.706435	5
Escherichia coli strain STEC 480-3	562	MRVT00000000	GCA_002286435.1	5442	5356	0.984197	msp_0005	4158	0.776326	CAG00016	3221	0.601382	3480	0.649739	5
Escherichia coli strain STEC 536-9	562	MRVS00000000	GCA_002286445.1	5513	5423	0.983675	msp_0005	4158	0.766734	CAG00016	3216	0.59303	3474	0.640605	5
Escherichia coli strain STEC 476-14	562	MRVU00000000	GCA_002286455.1	5434	5351	0.984726	msp_0005	4149	0.775369	CAG00016	3218	0.601383	3477	0.649785	5
Escherichia coli strain STEC 479BS2	562	MRVR00000000	GCA_002286465.1	5544	5448	0.982684	msp_0005	4163	0.764134	CAG00016	3222	0.59141	3480	0.638767	5
Escherichia coli strain STEC 510-5	562	MRVV00000000	GCA_002286515.1	5427	5339	0.983785	msp_0005	4150	0.777299	CAG00016	3217	0.602547	3477	0.651246	5
Escherichia coli strain STEC 625C-4	562	MRVW00000000	GCA_002286525.1	5535	5433	0.981572	msp_0005	4159	0.765507	CAG00016	3221	0.592858	3479	0.640346	5
Escherichia coli strain STEC 440	562	MRVY00000000	GCA_002286535.1	5337	5192	0.972831	msp_0005	4079	0.785632	CAG00016	3224	0.620955	3455	0.665447	5
Escherichia coli strain STEC 621S1	562	MRVX00000000	GCA_002286545.1	5266	5196	0.986707	msp_0005	3931	0.756543	CAG00016	3153	0.606813	3423	0.658776	5
Escherichia coli strain ETEC-2265	562	CP023346,CP023347,CP023348	GCA_002302315.1	5092	4941	0.970346	msp_0005	4118	0.833435	CAG00016	3223	0.652297	3458	0.699858	5
Escherichia coli strain ETEC-2264	562	CP023349,CP023350,CP023351,CP023352	GCA_002302335.1	4964	4856	0.978243	msp_0005	4098	0.843904	CAG00016	3215	0.662068	3433	0.70696	5
Escherichia coli strain FDAARGOS_401 strain Not applicable	562	CP023531,CP023530	GCA_002393465.1	5133	5089	0.991428	msp_0005	4137	0.81293	CAG00016	3224	0.633523	3460	0.679898	5
Escherichia coli strain MOD1-EC892	562	NKDH01000000	GCA_002456195.1	4576	4474	0.97771	msp_0005	4003	0.894725	CAG00016	3209	0.717255	3419	0.764193	5
Escherichia coli strain MOD1-EC563	562	NKEI01000000	GCA_002456885.1	4937	4818	0.975896	msp_0005	4090	0.8489	CAG00016	3196	0.663346	3402	0.706102	5
Escherichia coli strain MOD1-EC1844	562	NJYL01000000	GCA_002458175.1	4776	4646	0.972781	msp_0005	4061	0.874085	CAG00016	3214	0.691778	3438	0.739991	5
Escherichia coli strain MOD1-EC1569	562	NJZM01000000	GCA_002460895.1	4629	4465	0.964571	msp_0005	3698	0.828219	CAG00016	2956	0.662038	3303	0.739754	5
Escherichia coli strain MOD1-EC1559	562	NJVM01000000	GCA_002461025.1	4673	4523	0.967901	msp_0005	3660	0.809197	CAG00016	2977	0.658191	3356	0.741985	5
Escherichia coli strain MOD1-EC1561	562	NJVK01000000	GCA_002461035.1	5198	5107	0.982493	msp_0005	3912	0.766007	CAG00016	3096	0.606227	3449	0.675348	5
Escherichia coli strain MOD1-EC1558	562	NJVN01000000	GCA_002461055.1	5050	4860	0.962376	msp_0005	3672	0.755556	CAG00016	2971	0.611317	3318	0.682716	5
Escherichia coli strain MOD1-EC1557	562	NJZO01000000	GCA_002461095.1	4819	4773	0.990454	msp_0005	3915	0.820239	CAG00016	3122	0.654096	3492	0.731615	5
Escherichia coli strain MOD1-EC1556	562	NJZP01000000	GCA_002461105.1	4842	4688	0.968195	msp_0005	4028	0.859215	CAG00016	3223	0.6875	3462	0.738481	5
Escherichia coli strain MOD1-EC1553	562	NJVP01000000	GCA_002461115.1	4739	4542	0.95843	msp_0005	3714	0.817701	CAG00016	2999	0.660282	3379	0.743945	5
Escherichia coli strain MOD1-EC1552	562	NJVQ01000000	GCA_002461145.1	4965	4920	0.990937	msp_0005	4120	0.837398	CAG00016	3220	0.654472	3439	0.698984	5
Escherichia coli strain MOD1-EC1549	562	NJVT01000000	GCA_002461175.1	4507	4478	0.993566	msp_0005	4018	0.897276	CAG00016	3199	0.714381	3418	0.763287	5
Escherichia coli strain MOD1-EC1546	562	NJZQ01000000	GCA_002461205.1	4399	4337	0.985906	msp_0005	3958	0.912612	CAG00016	3198	0.737376	3403	0.784644	5
Escherichia coli strain MOD1-EC1545	562	NJVW01000000	GCA_002461225.1	4864	4721	0.9706	msp_0005	3681	0.779708	CAG00016	2962	0.627409	3327	0.704724	5
Escherichia coli strain MOD1-EC1544	562	NJZR01000000	GCA_002461255.1	4715	4581	0.97158	msp_0005	3691	0.805719	CAG00016	2952	0.644401	3307	0.721895	5
Escherichia coli strain MOD1-EC1540	562	NJZV01000000	GCA_002461265.1	4411	4353	0.986851	msp_0005	3998	0.918447	CAG00016	3218	0.73926	3425	0.786814	5
Escherichia coli strain MOD1-EC1537	562	NJZW01000000	GCA_002461335.1	4961	4774	0.962306	msp_0005	3699	0.774822	CAG00016	2998	0.627985	3396	0.711353	5
Escherichia coli strain MOD1-EC1404	562	NKAA01000000	GCA_002461505.1	5066	4917	0.970588	msp_0005	3701	0.752695	CAG00016	2969	0.603823	3376	0.686598	5
Escherichia coli strain MOD1-EC1394	562	NJWG01000000	GCA_002461625.1	4904	4811	0.981036	msp_0005	4102	0.852629	CAG00016	3230	0.671378	3467	0.72064	5
Escherichia coli strain MOD1-EC1389	562	NKAG01000000	GCA_002461695.1	4942	4911	0.993727	msp_0005	3904	0.79495	CAG00016	2951	0.600896	3377	0.68764	5
Escherichia coli strain MOD1-EC1223	562	NKPS01000000	GCA_002461775.1	4729	4561	0.964475	msp_0005	3984	0.873493	CAG00016	3214	0.70467	3438	0.753782	5
Escherichia coli strain MOD1-EC1570	562	NKPA01000000	GCA_002461805.1	4607	4486	0.973736	msp_0005	3912	0.872046	CAG00016	3178	0.708426	3351	0.746991	5
Escherichia coli strain MOD1-EC1560	562	NJVL01000000	GCA_002461825.1	4908	4850	0.988183	msp_0005	4093	0.843918	CAG00016	3222	0.66433	3458	0.71299	5
Escherichia coli strain MOD1-EC1551	562	NJVR01000000	GCA_002461885.1	4685	4532	0.967343	msp_0005	3660	0.80759	CAG00016	2978	0.657105	3357	0.740733	5
Escherichia coli strain MOD1-EC1542	562	NJZT01000000	GCA_002461965.1	4749	4622	0.973258	msp_0005	3659	0.791649	CAG00016	2952	0.638685	3294	0.712678	5
Escherichia coli strain MOD1-EC1536	562	NJZX01000000	GCA_002462005.1	4441	4391	0.988741	msp_0005	3957	0.901161	CAG00016	3201	0.728991	3393	0.772717	5
Escherichia coli strain MOD1-EC1508	562	NJWA01000000	GCA_002462045.1	4805	4684	0.974818	msp_0005	4076	0.870196	CAG00016	3217	0.686806	3455	0.737617	5
Escherichia coli strain MOD1-EC1384	562	NKAH01000000	GCA_002462215.1	4827	4672	0.967889	msp_0005	4054	0.867723	CAG00016	3210	0.687072	3449	0.738228	5
Escherichia coli strain MOD1-EC3870	562	NJWL01000000	GCA_002462645.1	4284	4209	0.982493	msp_0005	3904	0.927536	CAG00016	3154	0.749347	3355	0.797101	5
Escherichia coli strain MOD1-EC6213	562	NTOE01000000	GCA_002463255.1	4472	4365	0.976073	msp_0005	3881	0.889118	CAG00016	3163	0.724628	3363	0.770447	5
Escherichia coli strain MOD1-EC6211	562	NTOG01000000	GCA_002463275.1	4368	4288	0.981685	msp_0005	3930	0.916511	CAG00016	3193	0.744636	3342	0.779384	5
Escherichia coli strain MOD1-EC6648	562	NXMI01000000	GCA_002464385.1	4697	4598	0.978923	msp_0005	4013	0.872771	CAG00016	3198	0.69552	3400	0.739452	5
Escherichia coli strain MOD1-EC587	562	NJLJ01000000	GCA_002465975.1	4932	4901	0.993715	msp_0005	3949	0.805754	CAG00016	2961	0.604162	3365	0.686595	5
Escherichia coli strain MOD1-EC541	562	NJLU01000000	GCA_002466145.1	4705	4653	0.988948	msp_0005	4097	0.880507	CAG00016	3223	0.692671	3400	0.730711	5
Escherichia coli strain MOD1-EC417	562	NJLV01000000	GCA_002466185.1	4914	4886	0.994302	msp_0005	3938	0.805976	CAG00016	2957	0.605199	3357	0.687065	5
Escherichia coli strain MOD1-EC402	562	NJLZ01000000	GCA_002466255.1	4930	4899	0.993712	msp_0005	3941	0.80445	CAG00016	2959	0.604001	3361	0.686058	5
Escherichia coli strain MOD1-EC322	562	NJMC01000000	GCA_002466305.1	4863	4783	0.983549	msp_0005	3646	0.762283	CAG00016	2962	0.619277	3325	0.69517	5
Escherichia coli strain MOD1-EC321	562	NJMD01000000	GCA_002466345.1	5043	4949	0.98136	msp_0005	3729	0.753486	CAG00016	2967	0.599515	3353	0.677511	5
Escherichia coli strain MOD1-EC6737	562	NMLC01000000	GCA_002467475.1	4581	4524	0.987557	msp_0005	3946	0.872237	CAG00016	3190	0.705128	3416	0.755084	5
Escherichia coli strain MOD1-EC6624	562	NMLO01000000	GCA_002467545.1	5066	4797	0.946901	msp_0005	4109	0.856577	CAG00016	3224	0.672087	3442	0.717532	5
Escherichia coli strain MOD1-EC6611	562	NMLR01000000	GCA_002467555.1	4579	4496	0.981874	msp_0005	3993	0.888123	CAG00016	3219	0.71597	3392	0.754448	5
Escherichia coli strain MOD1-EC6732	562	NMLD01000000	GCA_002468565.1	4796	4700	0.979983	msp_0005	4057	0.863191	CAG00016	3209	0.682766	3443	0.732553	5
Escherichia coli strain MOD1-EC6625	562	NMLN01000000	GCA_002468685.1	4681	4601	0.98291	msp_0005	4029	0.875679	CAG00016	3190	0.693328	3369	0.732232	5
Escherichia coli strain MOD1-EC6613	562	NMLP01000000	GCA_002468725.1	4337	4321	0.996311	msp_0005	3963	0.917149	CAG00016	3203	0.741264	3416	0.790558	5
Escherichia coli strain MOD1-EC6612	562	NMLQ01000000	GCA_002468745.1	5246	5162	0.983988	msp_0005	4101	0.79446	CAG00016	3144	0.609066	3589	0.695273	5
Escherichia coli strain MOD1-EC6605	562	NMLT01000000	GCA_002468755.1	4875	4763	0.977026	msp_0005	4080	0.856603	CAG00016	3215	0.674995	3441	0.722444	5
Escherichia coli strain MOD1-EC6584	562	NMMJ01000000	GCA_002468995.1	4619	4490	0.972072	msp_0005	3849	0.857238	CAG00016	3111	0.692873	3535	0.787305	5
Escherichia coli strain MOD1-EC6582	562	NMOB01000000	GCA_002469015.1	4981	4858	0.975306	msp_0005	3854	0.793331	CAG00016	2957	0.608687	3373	0.694319	5
Escherichia coli strain MOD1-EC5163	562	NOFR01000000	GCA_002474895.1	5017	4934	0.983456	msp_0005	3997	0.810093	CAG00016	3138	0.635995	3840	0.778273	5
Escherichia coli strain MOD1-EC5162	562	NOFS01000000	GCA_002474915.1	5137	4810	0.936344	msp_0005	4025	0.836798	CAG00016	3190	0.663202	3445	0.716216	5
Escherichia coli strain MOD1-EC5123	562	NOHE01000000	GCA_002475185.1	4775	4651	0.974031	msp_0005	3899	0.838314	CAG00016	3181	0.683939	3340	0.718125	5
Escherichia coli strain MOD1-EC5120	562	NOHF01000000	GCA_002475195.1	5001	4950	0.989802	msp_0005	4209	0.850303	CAG00016	3209	0.648283	3460	0.69899	5
Escherichia coli strain MOD1-EC5042	562	NOHR01000000	GCA_002475395.1	4654	4564	0.980662	msp_0005	3922	0.859334	CAG00016	3183	0.697415	3457	0.75745	5
Escherichia coli strain MOD1-EC6671	562	NNTH01000000	GCA_002484565.1	4776	4725	0.989322	msp_0005	3843	0.813333	CAG00016	2952	0.624762	3369	0.713016	5
Escherichia coli strain MOD1-EC6667	562	NNTK01000000	GCA_002484615.1	4626	4551	0.983787	msp_0005	4011	0.881345	CAG00016	3196	0.702263	3403	0.747748	5
Escherichia coli strain MOD1-EC6666	562	NNTL01000000	GCA_002484635.1	4470	4395	0.983221	msp_0005	3942	0.896928	CAG00016	3218	0.732196	3414	0.776792	5
Escherichia coli strain MOD1-EC6665	562	NNTM01000000	GCA_002484655.1	4701	4569	0.971921	msp_0005	3991	0.873495	CAG00016	3178	0.695557	3369	0.73736	5
Escherichia coli strain MOD1-EC6663	562	NNTN01000000	GCA_002484685.1	4669	4559	0.97644	msp_0005	4062	0.890985	CAG00016	3198	0.70147	3392	0.744023	5
Escherichia coli strain MOD1-EC6662	562	NNTO01000000	GCA_002484695.1	4727	4627	0.978845	msp_0005	4022	0.869246	CAG00016	3204	0.692457	3406	0.736114	5
Escherichia coli strain MOD1-EC6661	562	NNTP01000000	GCA_002484725.1	4787	4628	0.966785	msp_0005	4027	0.870138	CAG00016	3217	0.695117	3441	0.743518	5
Escherichia coli strain MOD1-EC6660	562	NNTQ01000000	GCA_002484735.1	4643	4464	0.961447	msp_0005	3891	0.87164	CAG00016	3174	0.711022	3352	0.750896	5
Escherichia coli strain MOD1-EC6659	562	NNTR01000000	GCA_002484775.1	4658	4479	0.961571	msp_0005	3903	0.8714	CAG00016	3180	0.70998	3358	0.749721	5
Escherichia coli strain MOD1-EC6658	562	NNTS01000000	GCA_002484785.1	4889	4752	0.971978	msp_0005	3943	0.829756	CAG00016	3136	0.659933	3532	0.743266	5
Escherichia coli strain MOD1-EC6657	562	NNTT01000000	GCA_002484815.1	4732	4568	0.965342	msp_0005	3935	0.861427	CAG00016	3156	0.690893	3371	0.73796	5
Escherichia coli strain MOD1-EC6656	562	NNTU01000000	GCA_002484825.1	4677	4565	0.976053	msp_0005	3937	0.862432	CAG00016	3150	0.690033	3345	0.732749	5
Escherichia coli strain MOD1-EC6655	562	NNTV01000000	GCA_002484835.1	4581	4546	0.99236	msp_0005	4002	0.880334	CAG00016	3214	0.706995	3388	0.745271	5
Escherichia coli strain MOD1-EC6654	562	NNTW01000000	GCA_002484855.1	4329	4277	0.987988	msp_0005	3956	0.924947	CAG00016	3216	0.751929	3407	0.796586	5
Escherichia coli strain MOD1-EC6653	562	NNTX01000000	GCA_002484875.1	4769	4642	0.97337	msp_0005	3977	0.856743	CAG00016	3160	0.680741	3392	0.73072	5
Escherichia coli strain MOD1-EC6651	562	NNTZ01000000	GCA_002484905.1	5058	5024	0.993278	msp_0005	3947	0.785629	CAG00016	2958	0.588774	3367	0.670183	5
Escherichia coli strain MOD1-EC6652	562	NNTY01000000	GCA_002484915.1	5053	4886	0.96695	msp_0005	4098	0.838723	CAG00016	3201	0.655137	3423	0.700573	5
Escherichia coli strain MOD1-EC6650	562	NNUA01000000	GCA_002484955.1	4901	4778	0.974903	msp_0005	4105	0.859146	CAG00016	3219	0.673713	3440	0.719967	5
Escherichia coli strain MOD1-EC6649	562	NNUB01000000	GCA_002484965.1	4652	4562	0.980653	msp_0005	3853	0.844586	CAG00016	3114	0.682595	3430	0.751863	5
Escherichia coli strain MOD1-EC6647	562	NNUC01000000	GCA_002484975.1	4784	4673	0.976798	msp_0005	4058	0.868393	CAG00016	3186	0.681789	3420	0.731864	5
Escherichia coli strain MOD1-EC6642	562	NNUE01000000	GCA_002485015.1	4662	4572	0.980695	msp_0005	4009	0.876859	CAG00016	3216	0.703412	3385	0.740376	5
Escherichia coli strain MOD1-EC6641	562	NNUF01000000	GCA_002485025.1	4741	4669	0.984813	msp_0005	4021	0.861212	CAG00016	3206	0.686657	3420	0.732491	5
Escherichia coli strain MOD1-EC6646	562	NNUD01000000	GCA_002485055.1	4643	4570	0.984277	msp_0005	3989	0.872867	CAG00016	3201	0.700438	3382	0.740044	5
Escherichia coli strain MOD1-EC6637	562	NNUH01000000	GCA_002485075.1	4531	4408	0.972854	msp_0005	3991	0.905399	CAG00016	3210	0.728221	3374	0.765426	5
Escherichia coli strain MOD1-EC6638	562	NNUG01000000	GCA_002485085.1	4830	4765	0.986542	msp_0005	4107	0.86191	CAG00016	3216	0.674921	3418	0.717314	5
Escherichia coli strain MOD1-EC6636	562	NNUI01000000	GCA_002485105.1	5015	4856	0.968295	msp_0005	4141	0.852759	CAG00016	3221	0.663303	3448	0.710049	5
Escherichia coli strain MOD1-EC6635	562	NNUJ01000000	GCA_002485115.1	4697	4614	0.982329	msp_0005	4083	0.884915	CAG00016	3223	0.698526	3420	0.741222	5
Escherichia coli strain MOD1-EC6634	562	NNUK01000000	GCA_002485145.1	4846	4729	0.975856	msp_0005	4098	0.866568	CAG00016	3237	0.6845	3403	0.719602	5
Escherichia coli strain MOD1-EC6633	562	NNUL01000000	GCA_002485165.1	4922	4796	0.974401	msp_0005	4114	0.857798	CAG00016	3215	0.67035	3445	0.718307	5
Escherichia coli strain MOD1-EC6631	562	NNUM01000000	GCA_002485185.1	4701	4557	0.969368	msp_0005	3953	0.867457	CAG00016	3158	0.693	3348	0.734694	5
Escherichia coli strain MOD1-EC6630	562	NNUN01000000	GCA_002485195.1	4607	4522	0.98155	msp_0005	4029	0.890977	CAG00016	3207	0.709199	3409	0.75387	5
Escherichia coli strain MOD1-EC6626	562	NNUR01000000	GCA_002485295.1	4443	4392	0.988521	msp_0005	4008	0.912568	CAG00016	3210	0.730874	3387	0.771175	5
Escherichia coli strain MOD1-EC6623	562	NNUS01000000	GCA_002485305.1	4749	4514	0.950516	msp_0005	4040	0.894993	CAG00016	3221	0.713558	3455	0.765397	5
Escherichia coli strain MOD1-EC6621	562	NNUU01000000	GCA_002485345.1	4589	4536	0.988451	msp_0005	3830	0.844356	CAG00016	3084	0.679894	3382	0.745591	5
Escherichia coli strain MOD1-EC6620	562	NNUV01000000	GCA_002485355.1	4647	4581	0.985797	msp_0005	3967	0.865968	CAG00016	3198	0.698101	3379	0.737612	5
Escherichia coli strain MOD1-EC6616	562	NNUW01000000	GCA_002485375.1	4321	4244	0.98218	msp_0005	3893	0.917295	CAG00016	3151	0.74246	3338	0.786522	5
Escherichia coli strain MOD1-EC6614	562	NNUY01000000	GCA_002485415.1	4624	4589	0.992431	msp_0005	4048	0.882109	CAG00016	3164	0.689475	3360	0.732186	5
Escherichia coli strain MOD1-EC6610	562	NNUZ01000000	GCA_002485435.1	4829	4746	0.982812	msp_0005	4059	0.855247	CAG00016	3171	0.668142	3426	0.721871	5
Escherichia coli strain MOD1-EC6609	562	NNVA01000000	GCA_002485465.1	4337	4276	0.985935	msp_0005	3937	0.92072	CAG00016	3164	0.739944	3321	0.77666	5
Escherichia coli strain MOD1-EC6608	562	NNVB01000000	GCA_002485485.1	4717	4548	0.964172	msp_0005	4048	0.890062	CAG00016	3221	0.708223	3423	0.752639	5
Escherichia coli strain MOD1-EC6607	562	NNVC01000000	GCA_002485495.1	4239	4091	0.965086	msp_0005	3707	0.906135	CAG00016	3067	0.749694	3220	0.787094	5
Escherichia coli strain MOD1-EC6448	562	NNWB01000000	GCA_002486005.1	4848	4769	0.983705	msp_0005	3957	0.829734	CAG00016	3121	0.654435	3471	0.727826	5
Escherichia coli strain HEC01	562	PCMY01000000	GCA_002490265.1	5025	4933	0.981692	msp_0005	3928	0.79627	CAG00016	3094	0.627205	3418	0.692885	5
Escherichia coli strain EC192	562	PCFO01000000	GCA_002507485.1	4762	4720	0.99118	msp_0005	3724	0.788983	CAG00016	2949	0.624788	3328	0.705085	5
Escherichia coli strain ETEC-2268	562	NQYL01000000	GCA_002507955.1	4635	4553	0.982309	msp_0005	4030	0.885131	CAG00016	3212	0.705469	3422	0.751592	5
Escherichia coli strain ETEC-2269	562	NQYK01000000	GCA_002507975.1	4882	4774	0.977878	msp_0005	4074	0.853372	CAG00016	3210	0.672392	3450	0.722664	5
Escherichia coli strain ETEC-2267	562	NQYM01000000	GCA_002507985.1	4773	4686	0.981772	msp_0005	4108	0.876654	CAG00016	3218	0.686726	3418	0.729407	5
Escherichia coli strain MOD1-EC2006	562	NKNC01000000	GCA_002509865.1	5169	5121	0.990714	msp_0005	4125	0.805507	CAG00016	3223	0.629369	3480	0.679555	5
Escherichia coli strain MOD1-EC6447	562	NLXI01000000	GCA_002510755.1	5276	5188	0.983321	msp_0005	4230	0.815343	CAG00016	3222	0.621049	3450	0.664996	5
Escherichia coli strain MOD1-EC6380	562	NLYV01000000	GCA_002511035.1	4569	4487	0.982053	msp_0005	3952	0.880767	CAG00016	3143	0.700468	3316	0.739024	5
Escherichia coli strain MOD1-EC6446	562	NLXJ01000000	GCA_002512165.1	4585	4554	0.993239	msp_0005	4047	0.888669	CAG00016	3212	0.705314	3429	0.752964	5
Escherichia coli strain MOD1-EC6445	562	NLXK01000000	GCA_002512175.1	4913	4811	0.979239	msp_0005	3820	0.794014	CAG00016	2936	0.610268	3374	0.701309	5
Escherichia coli strain MOD1-EC6383	562	NLYT01000000	GCA_002512415.1	4698	4639	0.987441	msp_0005	3963	0.854279	CAG00016	3150	0.679026	3508	0.756197	5
Escherichia coli strain MOD1-EC6381	562	NLYU01000000	GCA_002512425.1	4796	4714	0.982902	msp_0005	4006	0.849809	CAG00016	3167	0.671829	3375	0.715952	5
Escherichia coli strain MOD1-EC6376	562	NMII01000000	GCA_002512455.1	4704	4594	0.976616	msp_0005	3982	0.866783	CAG00016	3197	0.695908	3368	0.73313	5
Escherichia coli strain MOD1-EC6260	562	NMAO01000000	GCA_002512915.1	4978	4777	0.959622	msp_0005	3884	0.813063	CAG00016	3123	0.653758	3459	0.724095	5
Escherichia coli strain MOD1-EC6444	562	NLXL01000000	GCA_002513485.1	5255	5189	0.987441	msp_0005	4056	0.781653	CAG00016	3144	0.605897	3633	0.700135	5
Escherichia coli strain MOD1-EC6443	562	NLXM01000000	GCA_002513495.1	4501	4470	0.993113	msp_0005	4058	0.90783	CAG00016	3215	0.719239	3384	0.757047	5
Escherichia coli strain MOD1-EC6442	562	NLXN01000000	GCA_002513525.1	5195	5113	0.984216	msp_0005	4089	0.799726	CAG00016	3160	0.618032	3610	0.706043	5
Escherichia coli strain MOD1-EC6401	562	NLYH01000000	GCA_002513715.1	4629	4595	0.992655	msp_0005	3935	0.856366	CAG00016	3113	0.677476	3481	0.757563	5
Escherichia coli strain MOD1-EC6379	562	NMIH01000000	GCA_002513885.1	4615	4518	0.978982	msp_0005	3942	0.87251	CAG00016	3195	0.707171	3389	0.750111	5
Escherichia coli strain MOD1-EC3869	562	NJRR01000000	GCA_002515885.1	4399	4334	0.985224	msp_0005	3947	0.910706	CAG00016	3165	0.730272	3386	0.781264	5
Escherichia coli strain MOD1-EC3868	562	NJRS01000000	GCA_002515945.1	4407	4343	0.985478	msp_0005	3956	0.910891	CAG00016	3167	0.729219	3388	0.780106	5
Escherichia coli strain MOD1-EC5135	562	NOGT01000000	GCA_002516485.1	4818	4647	0.964508	msp_0005	3933	0.846352	CAG00016	3190	0.686464	3391	0.729718	5
Escherichia coli strain MOD1-EC5134	562	NOGU01000000	GCA_002516505.1	5061	4947	0.977475	msp_0005	3943	0.797049	CAG00016	3132	0.633111	3684	0.744694	5
Escherichia coli strain MOD1-EC5133	562	NOGV01000000	GCA_002516545.1	4842	4678	0.96613	msp_0005	4100	0.876443	CAG00016	3207	0.685549	3441	0.735571	5
Escherichia coli strain MOD1-EC5161	562	NOFT01000000	GCA_002516775.1	4672	4481	0.959118	msp_0005	3926	0.876144	CAG00016	3181	0.709886	3369	0.751841	5
Escherichia coli strain MOD1-EC5164	562	NOFQ01000000	GCA_002516795.1	4597	4518	0.982815	msp_0005	3968	0.878265	CAG00016	3214	0.711377	3386	0.749447	5
Escherichia coli strain MOD1-EC5313	562	NOEP01000000	GCA_002517165.1	5227	5047	0.965563	msp_0005	3982	0.788984	CAG00016	3155	0.625124	3410	0.675649	5
Escherichia coli strain MOD1-EC5324	562	NOEN01000000	GCA_002517195.1	4704	4585	0.974702	msp_0005	3935	0.858233	CAG00016	3187	0.695093	3411	0.743948	5
Escherichia coli strain MOD1-EC5335	562	NOEJ01000000	GCA_002517405.1	4960	4897	0.987298	msp_0005	4094	0.836022	CAG00016	3223	0.658158	3462	0.706963	5
Escherichia coli strain MOD1-EC6377	562	NNWT01000000	GCA_002517745.1	4744	4637	0.977445	msp_0005	3967	0.85551	CAG00016	3183	0.686435	3390	0.731076	5
Escherichia coli strain MOD1-EC6214	562	NMBB01000000	GCA_002535165.1	5117	5019	0.980848	msp_0005	3874	0.771867	CAG00016	3070	0.611676	3430	0.683403	5
Escherichia coli strain MOD1-EC6172	562	NMBL01000000	GCA_002535255.1	4599	4457	0.969124	msp_0005	3848	0.863361	CAG00016	3144	0.705407	3395	0.761723	5
Escherichia coli strain MOD1-EC6216	562	NMAZ01000000	GCA_002535715.1	4799	4703	0.979996	msp_0005	4079	0.867319	CAG00016	3226	0.685945	3427	0.728684	5
Escherichia coli strain MOD1-EC6217	562	NMAY01000000	GCA_002536795.1	4909	4790	0.975759	msp_0005	4139	0.864092	CAG00016	3243	0.677035	3458	0.721921	5
Escherichia coli strain MOD1-EC6209	562	NMBC01000000	GCA_002536805.1	4927	4870	0.988431	msp_0005	3878	0.796304	CAG00016	2974	0.610678	3417	0.701643	5
Escherichia coli strain MOD1-EC6215	562	NMBA01000000	GCA_002536975.1	4463	4406	0.987228	msp_0005	4031	0.914889	CAG00016	3216	0.729914	3394	0.770313	5
Escherichia coli strain MOD1-EC6171	562	NMBM01000000	GCA_002537035.1	4606	4462	0.968736	msp_0005	3849	0.862618	CAG00016	3141	0.703944	3391	0.759973	5
Escherichia coli strain MOD1-EC6131	562	NMCJ01000000	GCA_002537345.1	4799	4696	0.978537	msp_0005	3989	0.849446	CAG00016	3172	0.675468	3393	0.72253	5
Escherichia coli strain MOD1-EC6057	562	NMDQ01000000	GCA_002537695.1	4852	4745	0.977947	msp_0005	4003	0.843625	CAG00016	3170	0.668072	3370	0.710221	5
Escherichia coli strain MOD1-EC6054	562	NMDT01000000	GCA_002537735.1	4678	4594	0.982044	msp_0005	3749	0.816064	CAG00016	2947	0.641489	3321	0.722899	5
Escherichia coli strain MOD1-EC6051	562	NMDV01000000	GCA_002537815.1	4533	4483	0.98897	msp_0005	3936	0.877983	CAG00016	3192	0.712023	3363	0.750167	5
Escherichia coli strain MOD1-EC6016	562	NMEX01000000	GCA_002538175.1	4425	4391	0.992316	msp_0005	3985	0.907538	CAG00016	3207	0.730358	3430	0.781143	5
Escherichia coli strain MOD1-EC6009	562	NMFE01000000	GCA_002538205.1	4638	4555	0.982104	msp_0005	4062	0.891767	CAG00016	3205	0.703622	3423	0.751482	5
Escherichia coli strain MOD1-EC6008	562	NMFF01000000	GCA_002538255.1	4521	4480	0.990931	msp_0005	4043	0.902455	CAG00016	3197	0.713616	3403	0.759598	5
Escherichia coli strain MOD1-EC6056	562	NMDR01000000	GCA_002541635.1	4625	4556	0.985081	msp_0005	3757	0.824627	CAG00016	2935	0.644205	3307	0.725856	5
Escherichia coli strain MOD1-EC6055	562	NMDS01000000	GCA_002541735.1	4677	4593	0.98204	msp_0005	3751	0.816678	CAG00016	2949	0.642064	3322	0.723275	5
Escherichia coli strain MOD1-EC6052	562	NMDU01000000	GCA_002541755.1	4947	4891	0.98868	msp_0005	3890	0.795338	CAG00016	2949	0.602944	3395	0.694132	5
Escherichia coli strain MOD1-EC6049	562	NMDX01000000	GCA_002541795.1	4840	4818	0.995455	msp_0005	3935	0.816729	CAG00016	2949	0.61208	3337	0.692611	5
Escherichia coli strain MOD1-EC6050	562	NMDW01000000	GCA_002541825.1	4673	4630	0.990798	msp_0005	4105	0.886609	CAG00016	3234	0.698488	3442	0.743413	5
Escherichia coli strain MOD1-EC6048	562	NMDY01000000	GCA_002541895.1	4502	4446	0.987561	msp_0005	3872	0.870895	CAG00016	3138	0.705803	3427	0.770805	5
Escherichia coli strain MOD1-EC6047	562	NMDZ01000000	GCA_002541935.1	4746	4636	0.976823	msp_0005	3861	0.83283	CAG00016	3106	0.669974	3451	0.744392	5
Escherichia coli strain MOD1-EC6046	562	NMEA01000000	GCA_002542015.1	4508	4484	0.994676	msp_0005	3771	0.84099	CAG00016	2956	0.659233	3322	0.740856	5
Escherichia coli strain MOD1-EC6018	562	NMEV01000000	GCA_002542555.1	4673	4584	0.980954	msp_0005	4088	0.891798	CAG00016	3205	0.699171	3426	0.747382	5
Escherichia coli strain MOD1-EC6015	562	NMEY01000000	GCA_002542825.1	4646	4559	0.981274	msp_0005	4020	0.881772	CAG00016	3208	0.703663	3368	0.738758	5
Escherichia coli strain MOD1-EC6014	562	NMEZ01000000	GCA_002542845.1	4829	4708	0.974943	msp_0005	4089	0.868522	CAG00016	3204	0.680544	3440	0.730671	5
Escherichia coli strain MOD1-EC6017	562	NMEW01000000	GCA_002542855.1	4666	4577	0.980926	msp_0005	4083	0.892069	CAG00016	3203	0.699803	3421	0.747433	5
Escherichia coli strain MOD1-EC6013	562	NMFA01000000	GCA_002542865.1	4316	4274	0.990269	msp_0005	3959	0.926299	CAG00016	3206	0.750117	3394	0.794104	5
Escherichia coli strain MOD1-EC6011	562	NMFC01000000	GCA_002542995.1	4471	4317	0.965556	msp_0005	3921	0.90827	CAG00016	3184	0.737549	3355	0.77716	5
Escherichia coli strain MOD1-EC6012	562	NMFB01000000	GCA_002543065.1	4806	4703	0.978568	msp_0005	3924	0.834361	CAG00016	3155	0.670848	3507	0.745694	5
Escherichia coli strain MOD1-EC6010	562	NMFD01000000	GCA_002543075.1	4279	4254	0.994158	msp_0005	3953	0.929243	CAG00016	3215	0.755759	3415	0.802774	5
Escherichia coli strain MOD1-EC5942	562	NMHF01000000	GCA_002544545.1	4872	4793	0.983785	msp_0005	3897	0.813061	CAG00016	3119	0.650741	3636	0.758606	5
Escherichia coli strain MOD1-EC6058	562	NNYY01000000	GCA_002545315.1	4608	4539	0.985026	msp_0005	3757	0.827715	CAG00016	2935	0.646618	3303	0.727693	5
Escherichia coli strain MOD1-EC6173	562	NNYN01000000	GCA_002546965.1	4626	4510	0.974924	msp_0005	3981	0.882705	CAG00016	3170	0.702882	3374	0.748115	5
Escherichia coli strain 2_Esco_CA-NL	562	MOXU01000000	GCA_002573025.1	5009	4950	0.988221	msp_0005	3914	0.790707	CAG00016	3084	0.62303	3410	0.688889	5
Escherichia coli strain 3_Esco_CA-NL	562	MOXV01000000	GCA_002573055.1	5667	5436	0.959238	msp_0005	4042	0.743561	CAG00016	3161	0.581494	3563	0.655445	5
Escherichia coli strain 6_Esco_CA-NL	562	MOXY01000000	GCA_002573065.1	4688	4648	0.991468	msp_0005	4068	0.875215	CAG00016	3216	0.69191	3446	0.741394	5
Escherichia coli strain 4_Esco_CA-NL	562	MOXW01000000	GCA_002573075.1	5118	4997	0.976358	msp_0005	3983	0.797078	CAG00016	3167	0.63378	3412	0.68281	5
Escherichia coli strain 5_Esco_CA-NL	562	MOXX01000000	GCA_002573115.1	4723	4666	0.987931	msp_0005	4071	0.872482	CAG00016	3212	0.688384	3385	0.725461	5
Escherichia coli strain 7_Esco_CA-NL	562	MOXZ01000000	GCA_002573125.1	4729	4687	0.991119	msp_0005	4092	0.873053	CAG00016	3221	0.68722	3455	0.737145	5
Escherichia coli strain 8_Esco_CA-NL	562	MPHW01000000	GCA_002573155.1	5016	4964	0.989633	msp_0005	4021	0.810032	CAG00016	3129	0.630338	3783	0.762087	5
Escherichia coli strain 9_Esco_CA-NL	562	MPHX01000000	GCA_002573175.1	4449	4377	0.983817	msp_0005	3919	0.895362	CAG00016	3195	0.729952	3379	0.77199	5
Escherichia coli strain 10_Esco_CA-NL	562	MPHY01000000	GCA_002573185.1	4338	4286	0.988013	msp_0005	3867	0.90224	CAG00016	3159	0.737051	3310	0.772282	5
Escherichia coli strain 11_Esco_CA-NL	562	MPHZ01000000	GCA_002573205.1	5123	5058	0.987312	msp_0005	3990	0.788849	CAG00016	3128	0.618426	3576	0.706999	5
Escherichia coli strain ATCC 43886	562	CP024256,CP024254,CP024255	GCA_002741295.1	4970	4868	0.979477	msp_0005	4142	0.850863	CAG00016	3230	0.663517	3439	0.70645	5
Escherichia coli strain ATCC 43896	562	CP024278,CP024279,CP024280,CP024281	GCA_002741355.1	4987	4888	0.980148	msp_0005	4104	0.839607	CAG00016	3217	0.658142	3465	0.708879	5
Escherichia coli O178:H19 strain 2012C-4431	562	CP024289,CP024290,CP024291,CP024292	GCA_002741595.1	5040	4860	0.964286	msp_0005	4051	0.833539	CAG00016	3206	0.659671	3438	0.707407	5
Escherichia coli strain M885	562	FBUV00000000	GCA_900007725.1	4642	4483	0.965748	msp_0005	3629	0.809503	CAG00016	2926	0.652688	3334	0.743698	5
Escherichia coli strain M900	562	FBUL00000000	GCA_900007735.1	4591	4386	0.955347	msp_0005	3629	0.827405	CAG00016	2933	0.668719	3284	0.748746	5
Escherichia coli strain M856	562	FBUQ00000000	GCA_900015985.1	5161	4834	0.93664	msp_0005	3759	0.777617	CAG00016	2938	0.607778	3346	0.69218	5
Escherichia coli strain M858	562	FBVD00000000	GCA_900015995.1	5045	4777	0.946878	msp_0005	3746	0.784174	CAG00016	2936	0.614612	3335	0.698137	5
Escherichia coli strain M859	562	FBUM00000000	GCA_900016005.1	4625	4504	0.973838	msp_0005	3692	0.819716	CAG00016	2917	0.647647	3296	0.731794	5
Escherichia coli strain M884	562	FBUS00000000	GCA_900016365.1	4834	4680	0.968142	msp_0005	3764	0.804274	CAG00016	2949	0.630128	3357	0.717308	5
Blastocystis sp. subtype 4 WR1	944170	JPUL00000000	GCA_000743755.1	25616	10794	0.421377	msp_0006	6890	0.638318	CAG00005	7135	0.661015	7135	0.661015	6
Blastocystis sp. subtype 4 BT1	944170	JZRL00000000	GCA_000963395.1	23157	9644	0.416462	msp_0006	5915	0.613335	CAG00005	6162	0.638946	6162	0.638946	6
Bacteroides intestinalis DSM 17393	329854	ABJL00000000	GCA_000172175.1	4721	4653	0.985596	msp_0007	3751	0.806147	CAG00741	1362	0.292714	2195	0.471739	7
Bacteroides intestinalis 2e7A	329854	CDQQ01000000	GCA_000940235.1	5631	5309	0.942817	msp_0007	4630	0.872104	CAG00741	1759	0.331324	2893	0.544924	7
[Clostridium] bolteae ATCC BAA-613	208479	ABCC00000000	GCA_000154365.1	6033	5985	0.992044	msp_0008	4998	0.835088	CAG00010	4396	0.734503	4886	0.816374	8
[Clostridium] bolteae 90B8	208479	AGYG00000000	GCA_000371645.1	5944	5643	0.949361	msp_0008	4658	0.825447	CAG00010	4206	0.745348	4575	0.810739	8
[Clostridium] bolteae 90B7	208479	AGYF00000000	GCA_000371665.1	5806	5718	0.984843	msp_0008	5037	0.880902	CAG00010	4358	0.762155	4768	0.833858	8
[Clostridium] bolteae 90B3	208479	AGYJ00000000	GCA_000371685.1	5968	5752	0.963807	msp_0008	4541	0.789465	CAG00010	3582	0.62274	4120	0.716273	8
[Clostridium] bolteae 90A9	208479	AGYH00000000	GCA_000371705.1	5750	5559	0.966783	msp_0008	4523	0.813636	CAG00010	3584	0.64472	4110	0.739342	8
[Clostridium] bolteae 90A5	208479	AGYI00000000	GCA_000371725.1	5747	5665	0.985732	msp_0008	4965	0.876434	CAG00010	4358	0.769285	4759	0.840071	8
[Clostridium] bolteae WAL-14578	208479	ADLI01000000	GCA_001078425.1	6030	5924	0.982421	msp_0008	4958	0.836935	CAG00010	4363	0.736496	4846	0.818028	8
Bacteroides fragilis YCH46	817	AP006841,AP006842	GCA_000009925.1	4416	4335	0.981658	msp_0009	3916	0.903345	CAG00035	3244	0.748328	3538	0.816148	9
Bacteroides fragilis NCTC 9343	817	CR626927,CR626928	GCA_000025985.1	4352	4303	0.988741	msp_0009	3913	0.909366	CAG00035	3242	0.753428	3268	0.75947	9
Bacteroides fragilis 638R	817	FQ312004	GCA_000210835.1	4433	4379	0.987819	msp_0009	3856	0.880566	CAG00035	3241	0.740123	3300	0.753597	9
Bacteroides fragilis CL07T00C01	817	AGXM00000000	GCA_000263115.1	4598	4514	0.981731	msp_0009	3916	0.867523	CAG00035	3230	0.715552	3339	0.739699	9
Bacteroides fragilis CL03T00C08	817	AGXK00000000	GCA_000273095.1	4368	4251	0.973214	msp_0009	3644	0.85721	CAG00035	3211	0.755352	3243	0.762879	9
Bacteroides fragilis CL03T12C07	817	AGXL00000000	GCA_000273115.1	4368	4256	0.974359	msp_0009	3640	0.855263	CAG00035	3205	0.753055	3237	0.760573	9
Bacteroides fragilis CL05T12C13	817	AGXP00000000	GCA_000273135.1	4432	4301	0.970442	msp_0009	3643	0.847012	CAG00035	3107	0.72239	3149	0.732155	9
Bacteroides fragilis CL07T12C05	817	AGXN00000000	GCA_000273155.1	4606	4519	0.981112	msp_0009	3920	0.867449	CAG00035	3234	0.715645	3343	0.739765	9
Bacteroides fragilis CL05T00C42	817	AGXO00000000	GCA_000273765.1	4429	4308	0.97268	msp_0009	3652	0.847725	CAG00035	3113	0.722609	3155	0.732358	9
Bacteroides fragilis HMW 615	817	AGXR00000000	GCA_000297735.1	4487	4387	0.977713	msp_0009	3824	0.871666	CAG00035	3176	0.723957	3382	0.770914	9
Bacteroides fragilis str. 2-F-2 #7	817	JGCO00000000	GCA_000598145.1	4951	4835	0.97657	msp_0009	3985	0.824199	CAG00035	3273	0.676939	3516	0.727198	9
Bacteroides fragilis str. 3976T7	817	JGCU00000000	GCA_000598165.1	4515	4428	0.980731	msp_0009	3890	0.8785	CAG00035	3252	0.734417	3437	0.776197	9
Bacteroides fragilis str. 3986T(B)10	817	JGCV00000000	GCA_000598185.2	4280	4235	0.989486	msp_0009	3876	0.91523	CAG00035	3294	0.777804	3335	0.787485	9
Bacteroides fragilis str. 3988 T1	817	JGCZ00000000	GCA_000598205.1	4749	4683	0.986102	msp_0009	3846	0.821268	CAG00035	3252	0.694427	3393	0.724536	9
Bacteroides fragilis str. 3996 N(B) 6	817	JGDA00000000	GCA_000598225.1	5012	4922	0.982043	msp_0009	4033	0.819382	CAG00035	3387	0.688135	3584	0.728159	9
Bacteroides fragilis str. DS-166	817	JGDD00000000	GCA_000598245.1	4343	4282	0.985954	msp_0009	3919	0.915227	CAG00035	3242	0.757123	3290	0.768333	9
Bacteroides fragilis str. 1007-1-F #8	817	JGCM00000000	GCA_000598265.1	4840	4724	0.976033	msp_0009	4025	0.852032	CAG00035	3274	0.693057	3364	0.712108	9
Bacteroides fragilis str. 2-F-2 #5	817	JGCN00000000	GCA_000598285.1	4965	4845	0.975831	msp_0009	4051	0.83612	CAG00035	3337	0.688751	3566	0.736017	9
Bacteroides fragilis str. 3774 T13	817	JGCR00000000	GCA_000598305.1	4720	4661	0.9875	msp_0009	3949	0.847243	CAG00035	3246	0.696417	3414	0.732461	9
Bacteroides fragilis str. 3783N1-2	817	JGCS00000000	GCA_000598325.1	4575	4481	0.979454	msp_0009	3937	0.878599	CAG00035	3237	0.722383	3425	0.764338	9
Bacteroides fragilis str. 3783N2-1	817	JGCT00000000	GCA_000598345.1	4492	4405	0.980632	msp_0009	3871	0.878774	CAG00035	3226	0.73235	3414	0.775028	9
Bacteroides fragilis str. 3988T(B)14	817	JGCY00000000	GCA_000598365.1	4564	4493	0.984443	msp_0009	3737	0.831738	CAG00035	3175	0.706655	3378	0.751836	9
Bacteroides fragilis str. 3998 T(B) 4	817	JGDC00000000	GCA_000598385.1	4824	4742	0.983002	msp_0009	3893	0.820962	CAG00035	3281	0.691902	3373	0.711303	9
Bacteroides fragilis str. 3397 T10	817	JGCP00000000	GCA_000598405.1	7757	7596	0.979245	msp_0009	4060	0.534492	CAG00035	3297	0.434044	4719	0.621248	9
Bacteroides fragilis str. 34-F-2 #13	817	JGCQ00000000	GCA_000598425.1	4594	4490	0.977362	msp_0009	3902	0.869042	CAG00035	3227	0.718708	3355	0.747216	9
Bacteroides fragilis str. 3986 N(B)19	817	JGCW00000000	GCA_000598445.1	4856	4735	0.975082	msp_0009	4117	0.869483	CAG00035	3465	0.731785	3522	0.743823	9
Bacteroides fragilis str. 3986 T(B)9	817	JGCX00000000	GCA_000598465.1	4582	4530	0.988651	msp_0009	4159	0.918102	CAG00035	3570	0.788079	3620	0.799117	9
Bacteroides fragilis str. 3998T(B)3	817	JGDB00000000	GCA_000598485.1	5459	5353	0.980583	msp_0009	4256	0.795068	CAG00035	3537	0.660751	3644	0.68074	9
Bacteroides fragilis str. DS-208	817	JGDE00000000	GCA_000598505.1	4340	4251	0.979493	msp_0009	3707	0.87203	CAG00035	3136	0.737709	3206	0.754175	9
Bacteroides fragilis str. J-143-4	817	JGDH00000000	GCA_000598525.1	4822	4654	0.96516	msp_0009	4032	0.866352	CAG00035	3298	0.708638	3416	0.733992	9
Bacteroides fragilis str. 1007-1-F #4	817	JGDK00000000	GCA_000598545.2	4699	4599	0.978719	msp_0009	4017	0.873451	CAG00035	3276	0.712329	3304	0.718417	9
Bacteroides fragilis str. 3397 N2	817	JGDN00000000	GCA_000598565.1	4295	4182	0.97369	msp_0009	3822	0.913917	CAG00035	3137	0.75012	3163	0.756337	9
Bacteroides fragilis str. 3725 D9(v)	817	JGDQ00000000	GCA_000598585.1	4810	4754	0.988358	msp_0009	3904	0.821203	CAG00035	3307	0.695625	3704	0.779133	9
Bacteroides fragilis str. 3783N1-8	817	JGDR00000000	GCA_000598605.1	5050	4958	0.981782	msp_0009	4310	0.869302	CAG00035	3472	0.700282	3665	0.739209	9
Bacteroides fragilis str. B1 (UDC16-1)	817	JGDU00000000	GCA_000598625.1	6318	6225	0.98528	msp_0009	5616	0.902169	CAG00035	4758	0.764337	4790	0.769478	9
Bacteroides fragilis str. J38-1	817	JGDV00000000	GCA_000598645.1	4264	4213	0.988039	msp_0009	3892	0.923807	CAG00035	3260	0.773795	3291	0.781154	9
Bacteroides fragilis str. S23 R14	817	JGDX00000000	GCA_000598665.1	4609	4422	0.959427	msp_0009	3921	0.886703	CAG00035	3259	0.736997	3301	0.746495	9
Bacteroides fragilis str. 1007-1-F #10	817	JGEA00000000	GCA_000598685.2	4757	4647	0.976876	msp_0009	3952	0.850441	CAG00035	3262	0.701958	3369	0.724984	9
Bacteroides fragilis str. 1009-4-F #10	817	JGED00000000	GCA_000598705.1	4189	4142	0.98878	msp_0009	3902	0.942057	CAG00035	3260	0.787059	3281	0.792129	9
Bacteroides fragilis str. 3719 T6	817	JGEH00000000	GCA_000598725.1	4227	4105	0.971138	msp_0009	3663	0.892326	CAG00035	3154	0.768331	3195	0.778319	9
Bacteroides fragilis str. S24L26	817	JGEN00000000	GCA_000598745.1	4379	4263	0.97351	msp_0009	3960	0.928923	CAG00035	3287	0.771053	3367	0.789819	9
Bacteroides fragilis str. S38L3	817	JGEV00000000	GCA_000598765.2	4051	3968	0.979511	msp_0009	3699	0.932208	CAG00035	3256	0.820565	3295	0.830393	9
Bacteroides fragilis str. I1345	817	JGEW00000000	GCA_000598785.2	4430	4370	0.986456	msp_0009	3954	0.904805	CAG00035	3289	0.752632	3323	0.760412	9
Bacteroides fragilis str. Ds-233	817	JGDG00000000	GCA_000598805.1	4334	4243	0.979003	msp_0009	3869	0.911855	CAG00035	3261	0.76856	3277	0.772331	9
Bacteroides fragilis str. 2-F-2 #4	817	JGDM00000000	GCA_000598825.1	4799	4679	0.974995	msp_0009	3826	0.817696	CAG00035	3155	0.674289	3441	0.735414	9
Bacteroides fragilis str. 3719 A10	817	JGDP00000000	GCA_000598845.1	4411	4338	0.98345	msp_0009	3923	0.904334	CAG00035	3226	0.743661	3356	0.773628	9
Bacteroides fragilis str. 3-F-2 #6	817	JGDT00000000	GCA_000598865.1	4550	4494	0.987692	msp_0009	3939	0.876502	CAG00035	3287	0.73142	3386	0.753449	9
Bacteroides fragilis str. 1007-1-F #9	817	JGEC00000000	GCA_000598885.1	4734	4627	0.977398	msp_0009	3932	0.849795	CAG00035	3246	0.701534	3353	0.72466	9
Bacteroides fragilis str. 20793-3	817	JGEF00000000	GCA_000598905.1	4489	4328	0.964135	msp_0009	3879	0.896257	CAG00035	3212	0.742144	3268	0.755083	9
Bacteroides fragilis str. 3397 N3	817	JGEG00000000	GCA_000598925.1	4378	4259	0.972819	msp_0009	3877	0.910308	CAG00035	3189	0.748767	3212	0.754168	9
Bacteroides fragilis str. 3986 N(B)22	817	JGEI00000000	GCA_000598945.1	4183	4143	0.990437	msp_0009	3773	0.910693	CAG00035	3247	0.783732	3286	0.793145	9
Bacteroides fragilis str. 3986 T(B)13	817	JGEJ00000000	GCA_000598965.1	4200	4156	0.989524	msp_0009	3795	0.913138	CAG00035	3267	0.786092	3306	0.795476	9
Bacteroides fragilis str. A7 (UDC12-2)	817	JGEK00000000	GCA_000598985.1	4308	4261	0.98909	msp_0009	4004	0.939686	CAG00035	3317	0.778456	3331	0.781741	9
Bacteroides fragilis str. S24L15	817	JGEM00000000	GCA_000599005.1	4390	4271	0.972893	msp_0009	3972	0.929993	CAG00035	3281	0.768204	3362	0.787169	9
Bacteroides fragilis str. S36L5	817	JGEQ00000000	GCA_000599025.1	5076	4974	0.979905	msp_0009	3825	0.768999	CAG00035	3250	0.653398	3420	0.687575	9
Bacteroides fragilis str. S6R5	817	JGET00000000	GCA_000599045.1	4440	4366	0.983333	msp_0009	3883	0.889372	CAG00035	3243	0.742785	3357	0.768896	9
Bacteroides fragilis str. 3783N1-6	817	JGEU00000000	GCA_000599065.2	4595	4507	0.980849	msp_0009	3887	0.862436	CAG00035	3214	0.713113	3402	0.754826	9
Bacteroides fragilis str. DS-71	817	JGDF00000000	GCA_000599085.1	4232	4168	0.984877	msp_0009	3888	0.932821	CAG00035	3256	0.78119	3315	0.795345	9
Bacteroides fragilis str. S13 L11	817	JGDI00000000	GCA_000599105.1	4425	4343	0.981469	msp_0009	3843	0.884872	CAG00035	3218	0.740962	3240	0.746028	9
Bacteroides fragilis str. S36L11	817	JGDJ00000000	GCA_000599125.1	5120	5009	0.97832	msp_0009	3837	0.766021	CAG00035	3247	0.648233	3420	0.682771	9
Bacteroides fragilis str. 1007-1-F #7	817	JGDL00000000	GCA_000599145.2	4808	4688	0.975042	msp_0009	3968	0.846416	CAG00035	3256	0.694539	3365	0.71779	9
Bacteroides fragilis str. 3397 T14	817	JGDO00000000	GCA_000599165.2	4410	4307	0.976644	msp_0009	3864	0.897144	CAG00035	3180	0.738333	3202	0.743441	9
Bacteroides fragilis str. 3976T8	817	JGDS00000000	GCA_000599185.2	4532	4444	0.980583	msp_0009	3654	0.822232	CAG00035	3181	0.715797	3296	0.741674	9
Bacteroides fragilis str. Korea 419	817	JGDW00000000	GCA_000599205.1	6039	5969	0.988409	msp_0009	5674	0.950578	CAG00035	4737	0.7936	4778	0.800469	9
Bacteroides fragilis str. S6L3	817	JGDY00000000	GCA_000599225.1	4545	4470	0.983498	msp_0009	3909	0.874497	CAG00035	3254	0.727964	3371	0.754139	9
Bacteroides fragilis str. S6R6	817	JGDZ00000000	GCA_000599245.1	4444	4374	0.984248	msp_0009	3844	0.878829	CAG00035	3217	0.735482	3345	0.764746	9
Bacteroides fragilis str. 1007-1-F #3	817	JGEB00000000	GCA_000599265.1	4898	4784	0.976725	msp_0009	4073	0.85138	CAG00035	3374	0.705268	3481	0.727634	9
Bacteroides fragilis str. 1009-4-F #7	817	JGEE00000000	GCA_000599285.2	4908	4861	0.990424	msp_0009	4512	0.928204	CAG00035	3809	0.783584	3830	0.787904	9
Bacteroides fragilis str. S23L24	817	JGEL00000000	GCA_000599305.1	4546	4368	0.960845	msp_0009	3835	0.877976	CAG00035	3239	0.741529	3276	0.75	9
Bacteroides fragilis str. S24L34	817	JGEO00000000	GCA_000599325.1	4369	4254	0.973678	msp_0009	3958	0.930418	CAG00035	3281	0.771274	3362	0.790315	9
Bacteroides fragilis str. S36L12	817	JGEP00000000	GCA_000599345.1	5453	5336	0.978544	msp_0009	4145	0.776799	CAG00035	3461	0.648613	3638	0.681784	9
Bacteroides fragilis str. S38L5	817	JGER00000000	GCA_000599365.1	4075	3987	0.978405	msp_0009	3716	0.932029	CAG00035	3268	0.819664	3308	0.829697	9
Bacteroides fragilis str. S6L8	817	JGES00000000	GCA_000599385.1	4459	4388	0.984077	msp_0009	3889	0.886281	CAG00035	3241	0.738605	3357	0.765041	9
Bacteroides fragilis str. S6L5	817	JGVC00000000	GCA_000601015.1	5520	4525	0.819746	msp_0009	4013	0.886851	CAG00035	3350	0.740331	3467	0.766188	9
Bacteroides fragilis str. 1007-1-F #5	817	JGVD00000000	GCA_000601035.1	4766	4655	0.97671	msp_0009	3951	0.848765	CAG00035	3251	0.698389	3359	0.72159	9
Bacteroides fragilis str. S23L17	817	JHEF00000000	GCA_000601055.1	4550	4370	0.96044	msp_0009	3828	0.875973	CAG00035	3249	0.743478	3284	0.751487	9
Bacteroides fragilis str. S6R8	817	JGVE00000000	GCA_000601075.2	4461	4383	0.982515	msp_0009	3895	0.888661	CAG00035	3247	0.740817	3360	0.766598	9
Bacteroides fragilis str. 1007-1-F #6	817	JGVF00000000	GCA_000601095.1	4815	4695	0.975078	msp_0009	4000	0.85197	CAG00035	3275	0.697551	3381	0.720128	9
Bacteroides fragilis str. 3986 N3	817	JGVG00000000	GCA_000601115.1	4220	4177	0.98981	msp_0009	3816	0.913574	CAG00035	3288	0.787168	3327	0.796505	9
Bacteroides fragilis JCM 11017	817	BAIY00000000	GCA_000613425.1	5347	5235	0.979054	msp_0009	4746	0.90659	CAG00035	3929	0.750525	3980	0.760267	9
Bacteroides fragilis DCMOUH0042B	817	JPGQ01000000	GCA_000724795.1	4295	4171	0.971129	msp_0009	3740	0.896667	CAG00035	3227	0.773675	3321	0.796212	9
Bacteroides fragilis 2d2A	817	CDQM01000000	GCA_000944095.1	4686	4249	0.906743	msp_0009	4034	0.9494	CAG00035	3651	0.859261	3688	0.867969	9
Bacteroides fragilis BOB25	817	CP011073	GCA_000965785.1	4392	4337	0.987477	msp_0009	3989	0.91976	CAG00035	3262	0.752133	3299	0.760664	9
Bacteroides fragilis 320_BFRA	817	JVLR01000000	GCA_001054865.1	4652	4599	0.988607	msp_0009	3898	0.847576	CAG00035	3258	0.708415	3478	0.756251	9
Bacteroides fragilis 322_BFRA	817	JVLP01000000	GCA_001054895.1	4629	4578	0.988983	msp_0009	3889	0.849498	CAG00035	3256	0.711228	3477	0.759502	9
Bacteroides fragilis 321_BFRA	817	JVLQ01000000	GCA_001056335.1	4651	4592	0.987315	msp_0009	3899	0.849085	CAG00035	3261	0.710148	3481	0.758057	9
Bacteroides fragilis 885_BFRA	817	JUPJ01000000	GCA_001058755.1	4652	4569	0.982158	msp_0009	3984	0.871963	CAG00035	3289	0.719851	3404	0.745021	9
Bacteroides fragilis 894_BFRA	817	JUOZ01000000	GCA_001058775.1	4623	4534	0.980748	msp_0009	3954	0.872078	CAG00035	3271	0.721438	3389	0.747464	9
Bacteroides fragilis 915_BFRA	817	JUOA01000000	GCA_001077245.1	5059	4961	0.980629	msp_0009	4294	0.865551	CAG00035	3577	0.721024	3705	0.746825	9
Bacteroides fragilis BE1	817	LN877293	GCA_001286525.1	4224	4168	0.986742	msp_0009	3911	0.93834	CAG00035	3190	0.765355	3241	0.777591	9
Bacteroides fragilis 4g8B	817	CDQP01000000	GCA_001373095.1	4406	4195	0.952111	msp_0009	4001	0.953754	CAG00035	3608	0.860072	3648	0.869607	9
Bacteroides fragilis KLE1758	817	LTZK00000000	GCA_001580095.1	4385	4279	0.975827	msp_0009	3894	0.910026	CAG00035	3231	0.755083	3257	0.761159	9
Bacteroides fragilis S14	817	CP012706	GCA_001682215.1	3977	3919	0.985416	msp_0009	3774	0.963001	CAG00035	3214	0.820107	3240	0.826742	9
Bacteroides fragilis JIM10	817	CM004507,MBRB00000000	GCA_001692695.1	4396	4352	0.989991	msp_0009	3839	0.882123	CAG00035	3242	0.744945	3367	0.773667	9
Bacteroides fragilis 20793-3	817	LIDT00000000	GCA_001699855.1	4389	4195	0.955799	msp_0009	3760	0.896305	CAG00035	3135	0.747318	3189	0.760191	9
Bacteroides fragilis 2-078382-3	817	CM004523,LIDV00000000	GCA_001699865.1	4380	4285	0.978311	msp_0009	3905	0.911319	CAG00035	3252	0.758926	3308	0.771995	9
Bacteroides fragilis 20656-2-1	817	CM004522,LIDU00000000	GCA_001699875.1	4042	3964	0.980703	msp_0009	3675	0.927094	CAG00035	3167	0.79894	3250	0.819879	9
Bacteroides fragilis 86-5443-2-2	817	LIDS00000000	GCA_001699885.1	4490	4435	0.987751	msp_0009	3999	0.901691	CAG00035	3278	0.739121	3386	0.763472	9
Bacteroides fragilis 14-106904-1	817	MKXL00000000	GCA_001816225.2	4529	4460	0.984765	msp_0009	3888	0.871749	CAG00035	3243	0.72713	3282	0.735874	9
Bacteroides fragilis ATCC 25285	817	MTGH00000000	GCA_001997325.1	4361	4309	0.988076	msp_0009	3920	0.909724	CAG00035	3247	0.753539	3273	0.759573	9
Bacteroides thetaiotaomicron VPI-5482	818	AE015928,AY171301	GCA_000011065.1	4944	4887	0.988471	msp_0010	4034	0.825455	CAG00059	2873	0.587886	2988	0.611418	10
Bacteroides thetaiotaomicron dnLKV9	818	ASSM00000000	GCA_000403155.2	4799	4569	0.952073	msp_0010	3843	0.841103	CAG00059	2813	0.615671	2892	0.632961	10
Bacteroides thetaiotaomicron 3a5B	818	CDQT01000000	GCA_000937835.1	5580	5179	0.928136	msp_0010	4518	0.872369	CAG00059	3535	0.682564	3669	0.708438	10
Bacteroides thetaiotaomicron 3731	818	CVOY01000000	GCA_001049535.1	5833	5676	0.973084	msp_0010	3996	0.704017	CAG00059	2947	0.519204	3188	0.561663	10
Bacteroides thetaiotaomicron 7330	818	CVOZ01000000	GCA_001049555.1	5695	5553	0.975066	msp_0010	4121	0.742121	CAG00059	2961	0.533225	3254	0.58599	10
Bacteroides thetaiotaomicron 19_BTHE	818	JVQR01000000	GCA_001055755.1	5132	5026	0.979345	msp_0010	4033	0.802427	CAG00059	2907	0.578392	3167	0.630123	10
Bacteroides thetaiotaomicron 2e6A	818	CDQO01000000	GCA_001373135.1	5633	5382	0.955441	msp_0010	4560	0.847269	CAG00059	3535	0.656819	3699	0.687291	10
Bacteroides thetaiotaomicron KLE1254	818	LTDD00000000	GCA_001578565.1	4818	4694	0.974263	msp_0010	3944	0.840222	CAG00059	2868	0.610993	2992	0.637409	10
Bacteroides thetaiotaomicron 14-106904-2	818	MKXM00000000	GCA_001816245.2	5242	5159	0.984166	msp_0010	4083	0.791432	CAG00059	2901	0.562318	2944	0.570653	10
Bacteroides thetaiotaomicron NLAE-zl-C579	818	FNVL00000000	GCA_900108155.1	5045	4950	0.981169	msp_0010	4015	0.811111	CAG00059	2908	0.587475	3026	0.611313	10
Bacteroides thetaiotaomicron KPPR-3	818	FOAL00000000	GCA_900109385.1	4914	4800	0.976801	msp_0010	3998	0.832917	CAG00059	2890	0.602083	2942	0.612917	10
Parabacteroides distasonis ATCC 8503	823	CP000140	GCA_000012845.1	4002	3947	0.986257	msp_0011	3444	0.872561	CAG00148	2308	0.584748	2503	0.634153	11
Parabacteroides distasonis CL03T12C09	823	AGZM00000000	GCA_000307455.1	4229	4166	0.985103	msp_0011	3591	0.861978	CAG00148	2304	0.553048	2498	0.599616	11
Parabacteroides distasonis str. 3999B T(B) 6	823	JNHQ00000000	GCA_000699765.1	4853	4734	0.975479	msp_0011	3635	0.76785	CAG00148	2349	0.496198	2629	0.555344	11
Parabacteroides distasonis str. 3999B T(B) 4	823	JNHP00000000	GCA_000699905.1	4734	4603	0.972328	msp_0011	3570	0.775581	CAG00148	2316	0.50315	2573	0.558983	11
Parabacteroides distasonis An199	823	NFJX00000000	GCA_002160095.1	4294	4087	0.951793	msp_0011	3310	0.809885	CAG00148	2270	0.55542	2490	0.609249	11
Parabacteroides distasonis FDAARGOS_344	823	NJFM00000000	GCA_002206325.2	4194	4130	0.98474	msp_0011	3580	0.866828	CAG00148	2379	0.576029	2581	0.624939	11
Ruminococcus bicirculans 80/3	1160721	HF545616.1,HF545617.1	GCA_000723465.1	2756	2709	0.982946	msp_0012	2476	0.91399	CAG00224	1724	0.636397	1758	0.648948	12
Ruminococcus bicirculans 43_17	1160721	MNTN00000000	GCA_001917015.1	2291	2245	0.979921	msp_0012	2096	0.93363	CAG00224	1654	0.736748	1685	0.750557	12
Eisenbergiella tayi NML 120489	1432052	MCGI00000000	GCA_001717125.1	6401	6067	0.947821	msp_0013	5485	0.904071	CAG00021	4513	0.74386	5219	0.860227	13
Eisenbergiella tayi NML 110608	1432052	MCGH00000000	GCA_001717135.1	6091	5738	0.942046	msp_0013	5473	0.953817	CAG00021	4525	0.788602	5160	0.899268	13
Eisenbergiella tayi NML150140-1	1432052	MEHA00000000	GCA_001722555.1	7425	7153	0.963367	msp_0013	5839	0.816301	CAG00021	4671	0.653013	5359	0.749196	13
Eisenbergiella tayi NML110678	1432052	MEHB00000000	GCA_001722575.1	6369	5710	0.89653	msp_0013	5485	0.960595	CAG00021	4569	0.800175	5114	0.895622	13
Eisenbergiella tayi NML140904	1432052	MEHC00000000	GCA_001722585.1	6501	6380	0.981387	msp_0013	5707	0.894514	CAG00021	4586	0.718809	5291	0.82931	13
Eisenbergiella tayi NML120146	1432052	MEHD00000000	GCA_001722635.1	6470	6405	0.989954	msp_0013	5844	0.912412	CAG00021	4677	0.730211	5323	0.831069	13
Eisenbergiella tayi NML120147	1432052	MEHE00000000	GCA_001722655.1	6472	6402	0.989184	msp_0013	5841	0.912371	CAG00021	4674	0.730084	5320	0.83099	13
Eisenbergiella tayi DSM 26961	1432052	MPDJ00000000	GCA_001881565.1	6458	6167	0.95494	msp_0013	5602	0.908383	CAG00021	4572	0.741365	5298	0.859089	13
Roseburia faecis M72	301302	CVRR01000000	GCA_001406815.1	3226	3198	0.991321	msp_0014	2494	0.779862	CAG00302	1703	0.53252	1710	0.534709	14
Bacteroides plebeius DSM 17135	310297	ABQC00000000	GCA_000187895.1	3662	3609	0.985527	msp_0015	1921	0.53228	CAG00973	941	0.260737	1604	0.444444	15
Bacteroides plebeius 45_130	310297	MNQR00000000	GCA_001915535.1	2474	2374	0.95958	msp_0015	1693	0.713142	CAG00973	788	0.331929	925	0.389638	15
Roseburia intestinalis L1-82	166486	ABYJ00000000	GCA_000156535.1	4212	3951	0.938034	msp_0016	2858	0.723361	CAG00306	1766	0.446975	2146	0.543154	16
Roseburia intestinalis M50/1	166486	FP929049	GCA_000209995.1	3876	3728	0.961816	msp_0016	2814	0.754828	CAG00306	1762	0.472639	2139	0.573766	16
Roseburia intestinalis XB6B4	166486	FP929050	GCA_000210655.1	3984	3821	0.959086	msp_0016	2891	0.756608	CAG00306	1766	0.462183	2155	0.563988	16
Roseburia intestinalis 43_16	166486	MNTJ00000000	GCA_001916935.1	2923	2843	0.972631	msp_0016	2512	0.883574	CAG00306	1539	0.54133	1914	0.673233	16
Clostridium sp. KLE 1755	1226325	AWST00000000	GCA_000466465.2	5671	5010	0.883442	msp_0017	4651	0.928343	CAG00027	3909	0.78024	3979	0.794212	17
Clostridiales bacterium VE202-27	1232457	BAIJ00000000	GCA_000509145.1	6616	5915	0.894045	msp_0017	5002	0.845647	CAG00027	4208	0.711412	4229	0.714962	17
Bacteroides faecis MAJ27	674529	AGDG00000000	GCA_000226135.2	4906	4781	0.974521	msp_0018	4191	0.876595	CAG00051	3097	0.647772	3452	0.722025	18
[Clostridium] clostridioforme 2_1_49FAA	1531	ADLL00000000	GCA_000234155.1	5252	5001	0.952209	msp_0019	4111	0.822036	CAG00031	2914	0.582683	3709	0.741652	19
[Clostridium] clostridioforme CM201	1531	AGYS00000000	GCA_000371405.1	5326	5118	0.960946	msp_0019	4159	0.812622	CAG00031	2896	0.565846	3732	0.729191	19
[Clostridium] clostridioforme 90B1	1531	AGYO00000000	GCA_000371485.1	5239	5084	0.970414	msp_0019	4226	0.831235	CAG00031	2911	0.572581	3702	0.728167	19
[Clostridium] clostridioforme 90A8	1531	AGYR00000000	GCA_000371505.1	5824	5392	0.925824	msp_0019	3954	0.733309	CAG00031	2898	0.537463	3721	0.690096	19
[Clostridium] clostridioforme 90A6	1531	AGYL00000000	GCA_000371545.1	5779	5580	0.965565	msp_0019	4306	0.771685	CAG00031	2926	0.524373	3817	0.68405	19
[Clostridium] clostridioforme 90A4	1531	AGYM00000000	GCA_000371565.1	5641	5413	0.959582	msp_0019	4314	0.79697	CAG00031	2933	0.541844	3739	0.690745	19
[Clostridium] clostridioforme 90A3	1531	AGYQ00000000	GCA_000371585.1	5157	5012	0.971883	msp_0019	4208	0.839585	CAG00031	2928	0.584198	3720	0.742219	19
[Clostridium] clostridioforme 90A1	1531	AGYP00000000	GCA_000371605.1	5589	5382	0.962963	msp_0019	4257	0.79097	CAG00031	2899	0.538647	3751	0.696953	19
[Clostridium] clostridioforme WAL-7855	1531	ADLM01000000	GCA_001078445.1	5210	5020	0.963532	msp_0019	4277	0.851992	CAG00031	2918	0.581275	3725	0.742032	19
[Clostridium] clostridioforme 2789STDY5834865	1531	CZAB01000000	GCA_001405335.1	5318	4967	0.933998	msp_0019	4001	0.805516	CAG00031	3386	0.681699	3720	0.748943	19
[Clostridium] clostridioforme YL32	1531	NHTR00000000	GCA_002221545.1	7004	4632	0.661336	msp_0019	3516	0.759067	CAG00031	3038	0.655872	3578	0.772453	19
[Clostridium] clostridioforme NLAE-zl-C196	1531	FOIO00000000	GCA_900100685.1	5087	4715	0.926872	msp_0019	3823	0.810817	CAG00031	2885	0.611877	3594	0.762248	19
[Clostridium] clostridioforme NLAE-zl-G208	1531	FOJH00000000	GCA_900108895.1	5097	4726	0.927212	msp_0019	3830	0.81041	CAG00031	2884	0.610241	3596	0.760897	19
[Clostridium] clostridioforme ATCC 25537	1531	FOOJ00000000	GCA_900113155.1	5206	4815	0.924894	msp_0019	3967	0.823884	CAG00031	2899	0.602077	3701	0.76864	19
Bacteroides finegoldii DSM 17565	338188	ABXI00000000	GCA_000156195.1	4190	4072	0.971838	msp_0020	2772	0.680747	CAG00150	2189	0.537574	2348	0.576621	20
Bacteroides finegoldii CL09T03C10	338188	AGXW00000000	GCA_000304195.1	4207	3864	0.918469	msp_0020	2463	0.637422	CAG00150	1854	0.479814	2352	0.608696	20
Bacteroides finegoldii 2789STDY5608840	338188	CYZH01000000	GCA_001404475.1	3527	3426	0.971364	msp_0020	2549	0.744016	CAG00150	2059	0.600992	2268	0.661996	20
Bacteroides finegoldii 42_12	338188	MNQP00000000	GCA_001915495.1	2426	2246	0.925804	msp_0020	1969	0.87667	CAG00150	1429	0.636242	1649	0.734194	20
Bacteroides caccae ATCC 43185	47678	AAVM00000000	GCA_000169015.1	3691	3638	0.985641	msp_0021	3247	0.892523	CAG00061	2809	0.772128	2841	0.780924	21
Bacteroides caccae CL03T12C61	47678	AGXF00000000	GCA_000273725.1	4592	4491	0.978005	msp_0021	3216	0.716099	CAG00061	2801	0.623692	2828	0.629704	21
Bacteroides caccae 2789STDY5834946	47678	CZBL01000000	GCA_001405515.1	4544	4430	0.974912	msp_0021	3308	0.746727	CAG00061	2779	0.627314	3083	0.695937	21
Bacteroides caccae 2789STDY5834880	47678	CZAI01000000	GCA_001405955.1	4436	4339	0.978133	msp_0021	3343	0.770454	CAG00061	2784	0.641622	2999	0.691173	21
Hungatella hathewayi 12489931	154046	AGYU00000000	GCA_000371445.1	5932	5502	0.927512	msp_0022	5015	0.911487	CAG00030	4232	0.769175	4618	0.839331	22
Hungatella hathewayi VE202-11	154046	BAHY00000000	GCA_000471805.1	7942	7383	0.929615	msp_0022	6467	0.875931	CAG00030	5326	0.721387	5860	0.793715	22
Hungatella hathewayi VE202-04	154046	BAHR00000000	GCA_000508905.1	6663	6200	0.930512	msp_0022	5305	0.855645	CAG00030	4354	0.702258	4805	0.775	22
Hungatella hathewayi 2789STDY5608850	154046	CYZE01000000	GCA_001405675.1	6091	5453	0.895255	msp_0022	4772	0.875115	CAG00030	4096	0.751146	4700	0.861911	22
Akkermansia muciniphila ATCC BAA-835	239935	CP001071	GCA_000020225.1	2190	2169	0.990411	msp_0023	2048	0.944214	CAG00326	1553	0.715998	1634	0.753343	23
Akkermansia muciniphila Urmite	239935	CCDQ00000000	GCA_000723745.2	2242	2133	0.951383	msp_0023	2062	0.966714	CAG00326	1629	0.763713	1714	0.803563	23
Akkermansia muciniphila YL44	239935	CP015409	GCA_001688765.2	2288	2249	0.982955	msp_0023	2114	0.939973	CAG00326	1560	0.693642	1641	0.729658	23
Akkermansia muciniphila An78	239935	NFHJ00000000	GCA_002161325.1	2281	2243	0.983341	msp_0023	2100	0.936246	CAG00326	1553	0.692376	1637	0.729826	23
Paraprevotella clara YIT 11840	454154	AFFY00000000	GCA_000233955.1	3515	3114	0.885917	msp_0024	2511	0.806358	CAG00364	1672	0.53693	1802	0.578677	24
Parabacteroides merdae ATCC 43184	46503	AAXE00000000	GCA_000154105.1	3769	3684	0.977448	msp_0025	3118	0.846363	CAG00125	2267	0.615364	2321	0.630022	25
Parabacteroides merdae CL03T12C32	46503	AGZQ00000000	GCA_000307345.1	4146	4043	0.975157	msp_0025	2852	0.705417	CAG00125	2179	0.538956	2532	0.626268	25
Parabacteroides merdae CL09T00C40	46503	AJPU00000000	GCA_000307495.1	3723	3622	0.972871	msp_0025	3048	0.841524	CAG00125	2225	0.614301	2267	0.625897	25
Parabacteroides merdae 2789STDY5834848	46503	CZAG01000000	GCA_001404575.1	3566	3483	0.976725	msp_0025	2971	0.853	CAG00125	2216	0.636233	2263	0.649727	25
Parabacteroides goldsteinii CL02T12C30	328812	AGZO00000000	GCA_000307395.1	5421	4962	0.915329	msp_0026	4154	0.837162	CAG00065	3266	0.658202	3280	0.661024	26
Parabacteroides goldsteinii dnLKV18	328812	ASSQ00000000	GCA_000403825.2	5657	5083	0.898533	msp_0026	4297	0.845367	CAG00065	3300	0.649223	3330	0.655125	26
Parabacteroides goldsteinii DSM 19448 = WAL 12034	328812	AQHV01000000	GCA_000969835.1	5059	4642	0.917573	msp_0026	4254	0.916415	CAG00065	3297	0.710254	3313	0.713701	26
Parabacteroides goldsteinii 910340	328812	LFJV01000000	GCA_001039445.1	5638	5189	0.920362	msp_0026	4350	0.838312	CAG00065	3369	0.649258	3507	0.675853	26
[Eubacterium] eligens ATCC 27750	39485	CP001104,CP001106,CP001105	GCA_000146185.1	2653	2625	0.989446	msp_0027	1809	0.689143	CAG00554	1154	0.439619	1443	0.549714	27
[Eubacterium] eligens 2789STDY5834875	39485	CZBU01000000	GCA_001404435.1	3107	3072	0.988735	msp_0027	2330	0.758464	CAG00554	1515	0.493164	1580	0.514323	27
[Eubacterium] eligens 2789STDY5834878	39485	CZBV01000000	GCA_001405395.1	3134	3114	0.993618	msp_0027	2208	0.709056	CAG00554	1521	0.488439	1584	0.508671	27
[Eubacterium] eligens 37_24	39485	MNSM00000000	GCA_001916465.1	1584	1577	0.995581	msp_0027	1421	0.901078	CAG00554	1059	0.671528	1092	0.692454	27
Klebsiella pneumoniae subsp. pneumoniae HS11286	573	CP003223,CP003200,CP003224,CP003225,CP003226,CP003227,CP003228	GCA_000240185.2	5455	5377	0.985701	msp_0028	4521	0.840803	CAG00018	4104	0.763251	4342	0.807513	28
Bacteroides stercoris ATCC 43183	46506	ABFZ00000000	GCA_000154525.1	3418	3360	0.983031	msp_0029	2562	0.7625	CAG00153	2036	0.605952	2060	0.613095	29
Bacteroides stercoris CC31F	46506	ATFP00000000	GCA_000413395.1	3473	3375	0.971782	msp_0029	2623	0.777185	CAG00153	2020	0.598519	2125	0.62963	29
Bacteroides stercoris CL09T03C01	46506	LRGC01000000	GCA_001535605.1	3321	3226	0.971394	msp_0029	2635	0.816801	CAG00153	2029	0.628952	2230	0.691259	29
Bacteroides stercoris DSM 19555	46506	FNOD00000000	GCA_900106605.1	3348	3294	0.983871	msp_0029	2540	0.771099	CAG00153	2022	0.613843	2052	0.622951	29
Alistipes onderdonkii WAL 8169 = DSM 19147	328813	ARFY00000000	GCA_000374505.1	3159	3091	0.978474	msp_0030	2407	0.778712	CAG00368	1595	0.516014	1836	0.593983	30
Alistipes onderdonkii An90	328813	NFHB00000000	GCA_002159215.1	2790	2739	0.98172	msp_0030	2306	0.841913	CAG00368	1566	0.571742	1825	0.666302	30
Bacteroides fragilis 3_1_12	817	ABZX00000000	GCA_000157015.1	4779	4618	0.966311	msp_0031	3365	0.72867	CAG00094	2573	0.557168	2997	0.648982	31
Bacteroides fragilis HMW 610	817	AGXQ00000000	GCA_000297695.1	4689	4434	0.945617	msp_0031	3389	0.764321	CAG00094	2621	0.591114	2848	0.642309	31
Bacteroides fragilis HMW 616	817	ALOB00000000	GCA_000297755.1	4621	4427	0.958018	msp_0031	3532	0.797831	CAG00094	2477	0.559521	3047	0.688276	31
Bacteroides fragilis DCMSKEJBY0001B	817	JMZX02000000	GCA_000710365.2	4661	4351	0.933491	msp_0031	3377	0.776143	CAG00094	2605	0.598713	2814	0.646748	31
Bacteroides fragilis DCMOUH0017B	817	JMZY02000000	GCA_000710375.2	4849	4511	0.930295	msp_0031	3546	0.786078	CAG00094	2612	0.579029	2954	0.654844	31
Bacteroides fragilis DCMOUH0018B	817	JMZZ02000000	GCA_000724665.2	4716	4433	0.939992	msp_0031	3442	0.776449	CAG00094	2631	0.593503	2948	0.665012	31
Bacteroides fragilis DCMOUH0067B	817	JPHS01000000	GCA_000724805.1	4622	4354	0.942016	msp_0031	3531	0.810978	CAG00094	2674	0.614148	2872	0.659623	31
Bacteroides fragilis DCMOUH0085B	817	JPHP01000000	GCA_000724815.1	4673	4469	0.956345	msp_0031	3460	0.774222	CAG00094	2618	0.585813	2927	0.654956	31
Bacteroides fragilis O:21	817	LMAC00000000	GCA_001693695.1	4332	4156	0.959372	msp_0031	3425	0.82411	CAG00094	2594	0.624158	2902	0.698268	31
Bacteroides fragilis BF8	817	LGTH00000000	GCA_001695355.1	4386	4227	0.963748	msp_0031	3430	0.81145	CAG00094	2595	0.613911	2985	0.706175	31
Bacteroides dorei DSM 17855	357276	ABWZ00000000	GCA_000156075.1	4566	4474	0.979851	msp_0071	2174	0.485919	CAG00254	1764	0.394278	2710	0.605722	32
Bacteroides dorei 5_1_36/D4	357276	ACDI00000000	GCA_000158335.2	4554	4521	0.992754	msp_0071	2195	0.485512	CAG00254	1772	0.391949	2675	0.591683	32
Bacteroides dorei CL02T00C15	357276	AGXH00000000	GCA_000273035.1	5220	5037	0.964943	msp_0071	2212	0.43915	CAG00254	1775	0.352392	2889	0.573556	32
Bacteroides dorei CL02T12C06	357276	AGXJ00000000	GCA_000273055.1	5219	5029	0.963595	msp_0071	2204	0.438258	CAG00254	1773	0.352555	2886	0.573872	32
Bacteroides dorei An16	357276	NFKX00000000	GCA_002160605.1	4388	4320	0.984503	msp_0071	2194	0.50787	CAG00254	1769	0.409491	2723	0.630324	32
Bacteroides dorei An41	357276	NFIK00000000	GCA_002161715.1	4525	4456	0.984751	msp_0071	2221	0.498429	CAG00254	1781	0.399686	2705	0.607047	32
Bacteroides eggerthii DSM 20697	28111	ABVO00000000	GCA_000155815.1	3487	3386	0.971035	msp_0034	2753	0.813054	CAG00142	2218	0.65505	2332	0.688718	33
Bacteroides eggerthii 1_2_48FAA	28111	ACWG00000000	GCA_000185605.1	4022	3921	0.974888	msp_0034	2969	0.757205	CAG00142	2290	0.584035	2532	0.645754	33
Bacteroides salyersiae CL02T12C01	291644	AGXV00000000	GCA_000273235.1	4587	4399	0.959015	msp_0035	3714	0.844283	CAG00076	3000	0.681973	3193	0.725847	34
Bacteroides salyersiae WAL 10018 = DSM 18765 = JCM 12988	291644	AQHX00000000	GCA_000381365.1	4150	4004	0.964819	msp_0035	3551	0.886863	CAG00076	2995	0.748002	3011	0.751998	34
Bacteroides salyersiae 2789STDY5608871	291644	CYXS01000000	GCA_001405695.1	4228	4113	0.9728	msp_0035	3804	0.924872	CAG00076	3007	0.731097	3031	0.736932	34
Bacteroides massiliensis B84634 = Timone 84634 = DSM 17679 = JCM 13223	204516	AQHY00000000	GCA_000382445.1	3945	3811	0.966033	msp_0038	2687	0.705064	CAG00101	2330	0.611388	2391	0.627394	35
Prevotella copri DSM 18205	165179	ACBX00000000	GCA_000157935.1	3042	2940	0.966469	msp_0039	1782	0.606122	CAG00704	1280	0.435374	1307	0.444558	36
Bacteroides coprocola DSM 17136	310298	ABIY00000000	GCA_000154845.1	3866	3784	0.978789	msp_0041	2585	0.68314	CAG00171	2092	0.552854	2287	0.604387	37
Hungatella hathewayi DSM 13479	154046	ACIO00000000	GCA_000160095.1	6776	5792	0.854782	msp_0042	4732	0.816989	CAG00036	4134	0.713743	4569	0.788847	38
Hungatella hathewayi 2789STDY5834916	154046	CZAZ01000000	GCA_001405995.1	6116	5584	0.913015	msp_0042	4344	0.777937	CAG00036	3904	0.69914	4445	0.796024	38
Ruminococcus bromii L2-63	40518	OLKO00000000	GCA_900291485.1	2124	2120	0.998117	msp_0043	1742	0.821698	CAG00641	1403	0.661792	1408	0.664151	39
Bacteroides uniformis ATCC 8492	820	AAYH00000000	GCA_000154205.1	3910	3865	0.988491	msp_0044	2788	0.721345	CAG00161	2033	0.526003	2041	0.528072	40
Bacteroides uniformis CL03T12C37	820	AGXY00000000	GCA_000273275.1	4143	4039	0.974897	msp_0044	2727	0.675167	CAG00161	2016	0.499133	2110	0.522407	40
Bacteroides uniformis CL03T00C23	820	AGXX00000000	GCA_000273785.1	4198	4086	0.973321	msp_0044	2731	0.66838	CAG00161	2017	0.493637	2111	0.516642	40
Bacteroides uniformis str. 3978 T3 ii	820	JNHN00000000	GCA_000699825.1	4195	4129	0.984267	msp_0044	2950	0.714459	CAG00161	2146	0.519738	2158	0.522645	40
Bacteroides uniformis str. 3978 T3 i	820	JNHO00000000	GCA_000699885.1	4200	4146	0.987143	msp_0044	2975	0.717559	CAG00161	2200	0.530632	2216	0.534491	40
Bacteroides uniformis KLE1607	820	LTDC00000000	GCA_001578555.1	3993	3902	0.97721	msp_0044	2745	0.703485	CAG00161	2027	0.519477	2230	0.571502	40
Bacteroides uniformis 45_41	820	MNQU00000000	GCA_001915595.1	4186	3801	0.908027	msp_0044	2459	0.646935	CAG00161	1882	0.495133	1999	0.525914	40
Bacteroides uniformis An67	820	NFHS00000000	GCA_002161435.1	3712	3641	0.980873	msp_0044	2639	0.724801	CAG00161	1990	0.546553	2008	0.551497	40
Bacteroides uniformis DSM 6597	820	FNPN00000000	GCA_900107315.1	3826	3783	0.988761	msp_0044	2750	0.726936	CAG00161	2013	0.532117	2020	0.533968	40
Bacteroides uniformis CECT 77711	820	FZQS01000000	GCA_900185075.1	5231	5031	0.961766	msp_0044	3076	0.611409	CAG00161	2329	0.46293	2610	0.518784	40
Blautia hansenii DSM 20583	1322	ABYU00000000	GCA_000156675.1	2997	2950	0.984318	msp_0045	2138	0.724746	CAG00401	1718	0.582373	1796	0.608814	41
Lachnospiraceae bacterium 6_1_37FAA	658656	ADCR00000000	GCA_000191805.1	3052	2971	0.97346	msp_0047	2348	0.790306	CAG00189	2044	0.687984	2122	0.714238	42
Lachnospiraceae bacterium 9_1_43BFAA	658088	ACTX00000000	GCA_000209445.1	2715	2693	0.991897	msp_0047	2213	0.82176	CAG00189	1990	0.738953	2025	0.751949	42
Coprococcus sp. HPP0074	1078090	AGEV00000000	GCA_000411335.1	2869	2767	0.964448	msp_0047	2304	0.832671	CAG00189	1995	0.720997	2022	0.730755	42
Coprococcus sp. HPP0048	1078091	AGEW00000000	GCA_000411355.1	2603	2445	0.939301	msp_0047	2174	0.889162	CAG00189	1946	0.79591	1989	0.813497	42
Clostridium sp. L2-50	411489	AAYW00000000	GCA_000154245.1	2635	2612	0.991271	msp_0049	2015	0.77144	CAG00996	1001	0.383231	1735	0.664242	43
[Eubacterium] hallii DSM 3353	39488	ACEP00000000	GCA_000173975.1	2880	2866	0.995139	msp_0051	2420	0.844382	CAG00208	1987	0.693301	2003	0.698883	44
Prevotella copri Indica	165179	NMPZ00000000	GCA_002224675.1	3289	3066	0.932198	msp_0052	1537	0.501305	CAG01041	947	0.308871	1116	0.363992	45
[Eubacterium] siraeum DSM 15702	39492	ABCA00000000	GCA_000154325.1	2359	2348	0.995337	msp_0056	1976	0.841567	CAG00664	1468	0.625213	1487	0.633305	46
[Eubacterium] siraeum 70/3	39492	FP929044	GCA_000209915.1	2655	2566	0.966478	msp_0056	2015	0.785269	CAG00664	1456	0.56742	1468	0.572097	46
[Eubacterium] siraeum V10Sc8a	39492	FP929059	GCA_000210635.1	2511	2422	0.964556	msp_0056	1942	0.801817	CAG00664	1452	0.599505	1479	0.610652	46
Bacteroides nordii CL02T12C05	291645	AGXS00000000	GCA_000273175.1	4430	4138	0.934086	msp_0057	3440	0.831319	CAG00134	2701	0.652731	2731	0.659981	47
Bacteroides nordii WAL 11050 = JCM 12987	291645	BAJA00000000	GCA_000613465.1	5080	4728	0.930709	msp_0057	4082	0.863367	CAG00134	3187	0.674069	3222	0.681472	47
Ruminococcus gnavus ATCC 29149	33038	AAYG00000000	GCA_000169475.1	3483	3466	0.995119	msp_0061	2524	0.728217	CAG00270	1802	0.519908	2083	0.600981	48
Ruminococcus gnavus CC55_001C	33038	AZJF00000000	GCA_000507805.1	2988	2970	0.993976	msp_0061	2434	0.819529	CAG00270	1761	0.592929	2047	0.689226	48
Ruminococcus gnavus AGR2154	33038	JAGQ00000000	GCA_000526735.1	3762	3089	0.821106	msp_0061	2147	0.695047	CAG00270	1624	0.525736	1871	0.605698	48
Barnesiella intestinihominis YIT 11860	487174	ADLE00000000	GCA_000296465.1	2817	2734	0.970536	msp_0062	2393	0.875274	CAG00227	2052	0.750549	2157	0.788954	49
Odoribacter splanchnicus DSM 20712	28118	CP002544	GCA_000190535.1	3709	3680	0.992181	msp_0064	3078	0.836413	CAG00247	2227	0.605163	2338	0.635326	50
Odoribacter splanchnicus An39	28118	NFIM00000000	GCA_002159415.1	3977	3899	0.980387	msp_0064	2955	0.757887	CAG00247	2255	0.578353	2373	0.608618	50
Odoribacter splanchnicus An45	28118	NFIG00000000	GCA_002161635.1	3827	3766	0.984061	msp_0064	2940	0.780669	CAG00247	2253	0.598247	2362	0.627191	50
Odoribacter splanchnicus NCTC10825	28118	LT906459	GCA_900187175.1	3703	3675	0.992439	msp_0064	3079	0.837823	CAG00247	2228	0.606259	2339	0.636463	50
Bacteroides clarus YIT 12056	626929	AFBM00000000	GCA_000195615.1	3076	3027	0.98407	msp_0065	2614	0.863561	CAG00187	2140	0.706971	2205	0.728444	51
Bacteroides clarus An189	626929	NFKE00000000	GCA_002160225.1	3488	3394	0.97305	msp_0065	2816	0.829699	CAG00187	2170	0.639364	2350	0.692398	51
Bacteroides clarus An43	626929	NFII00000000	GCA_002161685.1	3560	3398	0.954494	msp_0065	2746	0.808122	CAG00187	2139	0.629488	2292	0.674514	51
Clostridium sp. AT4 AT5	1720194	FCEY00000000	GCA_001517625.2	3178	3111	0.978918	msp_0068	2479	0.79685	CAG00105	2160	0.694311	2164	0.695596	52
Prevotella sp. 109	1676614	LFQU01000000	GCA_001275135.1	3110	2899	0.932154	msp_0069	2487	0.857882	CAG00175	2076	0.716109	2078	0.716799	53
[Eubacterium rectale] ATCC 33656	39491	CP001107	GCA_000020605.1	3271	3256	0.995414	msp_0070	2088	0.641278	CAG00819	1291	0.396499	1308	0.40172	54
[Eubacterium] rectale DSM 17629	39491	FP929042	GCA_000209935.1	3165	3072	0.970616	msp_0070	2068	0.673177	CAG00819	1286	0.41862	1303	0.424154	54
[Eubacterium] rectale M104/1	39491	FP929043	GCA_000209955.1	3538	3389	0.957886	msp_0070	2098	0.619062	CAG00819	1291	0.380938	1413	0.416937	54
[Eubacterium] rectale T1-815	39491	CVRQ01000000	GCA_001406835.1	2921	2881	0.986306	msp_0070	1758	0.610205	CAG00819	1286	0.446373	1300	0.451232	54
Bacteroides vulgatus ATCC 8482	821	CP000139	GCA_000012825.1	4218	4179	0.990754	msp_0071	2890	0.691553	CAG00254	1973	0.472123	2077	0.497009	55
Bacteroides vulgatus PC510	821	ADKO00000000	GCA_000178195.1	3985	3958	0.993225	msp_0071	2889	0.729914	CAG00254	1968	0.497221	2059	0.520212	55
Bacteroides vulgatus CL09T03C04	821	AGXZ00000000	GCA_000273295.1	4064	3988	0.981299	msp_0071	2842	0.712638	CAG00254	1977	0.495737	2072	0.519559	55
Bacteroides vulgatus dnLKV7	821	ASSN00000000	GCA_000403235.2	4262	4174	0.979352	msp_0071	2844	0.681361	CAG00254	1967	0.471251	2068	0.495448	55
Bacteroides vulgatus str. 3775 SL(B) 10 (iv)	821	JNHI00000000	GCA_000699705.1	4678	4618	0.987174	msp_0071	2938	0.636206	CAG00254	2000	0.433088	2203	0.477046	55
Bacteroides vulgatus str. 3775 SR(B) 19	821	JNHJ00000000	GCA_000699845.1	4719	4659	0.987285	msp_0071	2971	0.63769	CAG00254	2012	0.431852	2200	0.472204	55
Bacteroides vulgatus str. 3975 RP4	821	JNHM00000000	GCA_000699865.1	4349	4307	0.990343	msp_0071	2909	0.675412	CAG00254	2007	0.465986	2147	0.498491	55
Bacteroides vulgatus mpk	821	CP013020	GCA_001412315.1	4873	4751	0.974964	msp_0071	3292	0.692907	CAG00254	2226	0.468533	2352	0.495054	55
Bacteroides vulgatus 0118A_42_520	821	MKXP00000000	GCA_001913895.1	5033	4952	0.983906	msp_0071	2910	0.587641	CAG00254	1965	0.396809	2210	0.446284	55
Bacteroides vulgatus 42_262	821	MNQV00000000	GCA_001915605.1	4279	4134	0.966114	msp_0071	2791	0.675133	CAG00254	1953	0.472424	2297	0.555636	55
Bacteroides vulgatus NLAE-zl-G202	821	FOBA00000000	GCA_900109635.1	4257	4200	0.98661	msp_0071	2848	0.678095	CAG00254	1966	0.468095	2062	0.490952	55
Roseburia hominis A2-183	301301	CP003040.1	GCA_000225345.1	3253	3227	0.992007	msp_0073	2395	0.742175	CAG00347	1854	0.574527	1861	0.576697	56
Roseburia inulinivorans DSM 16841	360807	ACFY00000000	GCA_000174195.1	4106	4082	0.994155	msp_0074	2374	0.581578	CAG00601	1514	0.370897	1548	0.379226	57
Roseburia inulinivorans L1-83	360807	CVRS01000000	GCA_001406855.1	3525	3471	0.984681	msp_0074	2225	0.641026	CAG00601	1424	0.410256	1437	0.414002	57
Akkermansia sp. KLE1797	1574264	LTDG00000000	GCA_001578645.1	2590	2043	0.788803	msp_0077	1990	0.974058	CAG00038	1917	0.938326	1956	0.957416	58
Akkermansia sp. KLE1798	1574265	LTZM00000000	GCA_001580195.1	2588	2045	0.790185	msp_0077	1992	0.974083	CAG00038	1920	0.938875	1958	0.957457	58
Akkermansia sp. KLE1605	1131336	AMCH00000000	GCA_001647615.1	2591	2051	0.791586	msp_0077	1997	0.973671	CAG00038	1926	0.939054	1964	0.957582	58
Blautia wexlerae AGR2146	418240	AUJF00000000	GCA_000424085.1	3294	2935	0.891014	msp_0079	1996	0.680068	CAG00176	1657	0.564566	1771	0.603407	59
Blautia wexlerae DSM 19850	418240	AXVN00000000	GCA_000484655.1	4210	4129	0.98076	msp_0079	2331	0.564543	CAG00176	1815	0.439574	1998	0.483894	59
Prevotellamassilia timonensis Marseille-P2831	1852370	FNMR00000000	GCA_900106785.1	2866	2482	0.866015	msp_0083	1831	0.737712	CAG00565	1560	0.628525	1598	0.643836	60
Bacteroides congonensis Marseille-P3132	1871006	FQXY00000000	GCA_900130125.1	4991	4425	0.886596	msp_0085	3286	0.742599	CAG00141	2477	0.559774	2996	0.677062	61
Parabacteroides johnsonii DSM 18315	387661	ABYH00000000	GCA_000156495.1	4095	3583	0.874969	msp_0087	2737	0.763885	CAG00209	2116	0.590567	2547	0.710857	62
Parabacteroides johnsonii CL02T12C29	387661	AGZP00000000	GCA_000307375.1	3766	3520	0.934679	msp_0087	2600	0.738636	CAG00209	2104	0.597727	2589	0.735511	62
Parabacteroides johnsonii An42	387661	NFIJ00000000	GCA_002161725.1	3643	3519	0.965962	msp_0087	2801	0.795965	CAG00209	2143	0.60898	2604	0.739983	62
[Clostridium] symbiosum WAL-14163	1512	ADLQ00000000	GCA_000189595.1	4856	4662	0.960049	msp_0091	3677	0.788717	CAG00055	3358	0.720292	3383	0.725654	63
[Clostridium] symbiosum WAL-14673	1512	ADLR00000000	GCA_000189615.1	4333	4144	0.956381	msp_0091	3623	0.874276	CAG00055	3394	0.819015	3422	0.825772	63
[Clostridium] symbiosum ATCC 14940	1512	AWSU00000000	GCA_000466485.1	4375	4008	0.916114	msp_0091	3570	0.890719	CAG00055	3320	0.828343	3436	0.857285	63
Lactobacillus rogosae ATCC 27753	706562	FONU00000000	GCA_900112995.1	2513	2493	0.992041	msp_0092	2143	0.859607	CAG00437	1736	0.69635	1762	0.706779	64
Alistipes finegoldii DSM 17242	214856	CP003274.1	GCA_000265365.1	3231	3156	0.976787	msp_0093	2239	0.709442	CAG00367	1829	0.579531	1909	0.60488	65
Alistipes putredinis DSM 17216	28117	ABFK00000000	GCA_000154465.1	2357	2336	0.99109	msp_0094	1817	0.777825	CAG00581	1304	0.558219	1397	0.598031	66
Sutterella wadsworthensis 3_1_45B	40545	ADMF00000000	GCA_000186505.1	2489	2427	0.97509	msp_0096	2257	0.929955	CAG00198	1866	0.76885	1867	0.769262	67
Sutterella wadsworthensis HGA0223	40545	ATCF00000000	GCA_000411515.1	2414	2348	0.972659	msp_0096	2243	0.955281	CAG00198	1886	0.803237	1901	0.809625	67
Paraprevotella xylaniphila YIT 11841	454155	AFBR00000000	GCA_000205165.1	3073	3003	0.977221	msp_0101	2472	0.823177	CAG00571	1259	0.419247	1782	0.593407	68
Parabacteroides gordonii DSM 23371	574930	AUAE00000000	GCA_000428565.1	5326	4639	0.87101	msp_0102	3669	0.790903	CAG00146	2627	0.566286	3809	0.821082	69
Parabacteroides gordonii MS-1	574930	AQHW01000000	GCA_000969825.1	5354	4651	0.868696	msp_0102	3666	0.788218	CAG00146	2624	0.56418	3805	0.818104	69
Morganella morganii subsp. morganii KT	582	CP004345	GCA_000286435.2	3529	2357	0.667895	msp_0105	2191	0.929571	CAG00084	2015	0.8549	2021	0.857446	70
Morganella morganii SC01	582	AMWL00000000	GCA_000307755.2	3952	2588	0.654858	msp_0105	2228	0.860896	CAG00084	2026	0.782844	2104	0.812983	70
Morganella morganii IS15	582	CBWE00000000	GCA_000530115.1	4109	2568	0.62497	msp_0105	2287	0.890576	CAG00084	2079	0.809579	2098	0.816978	70
Morganella morganii 340	582	JQGP00000000	GCA_000747035.1	3379	2359	0.698136	msp_0105	2210	0.936838	CAG00084	2033	0.861806	2042	0.865621	70
Morganella morganii F675	582	CCFB00000000	GCA_000752335.1	4037	2466	0.61085	msp_0105	2240	0.908354	CAG00084	2045	0.829278	2055	0.833333	70
Morganella morganii FDAARGOS_63	582	JTBT01000000	GCA_000783955.2	3705	2419	0.652901	msp_0105	2211	0.914014	CAG00084	2017	0.833816	2024	0.836709	70
Morganella morganii 8066	582	LAGC01000000	GCA_000966695.1	3840	2504	0.652083	msp_0105	2280	0.910543	CAG00084	2080	0.830671	2090	0.834665	70
Morganella morganii 716_MMOR	582	JUVX01000000	GCA_001066005.1	3636	2530	0.69582	msp_0105	2230	0.881423	CAG00084	2036	0.804743	2111	0.834387	70
Morganella morganii 640_MMOR	582	JUYZ01000000	GCA_001066745.1	3817	2469	0.646843	msp_0105	2216	0.897529	CAG00084	2032	0.823005	2046	0.828676	70
Morganella morganii FDAARGOS_172	582	CP014026	GCA_001558895.2	3647	2396	0.656978	msp_0105	2180	0.90985	CAG00084	1998	0.83389	2005	0.836811	70
Morganella morganii subsp. morganii NBRC 3848	582	BCZU00000000	GCA_001598895.1	3560	2428	0.682022	msp_0105	2217	0.913097	CAG00084	2026	0.834432	2034	0.837727	70
Morganella morganii INSali207	582	LSUX00000000	GCA_001653675.1	3626	2422	0.667954	msp_0105	2204	0.909992	CAG00084	2012	0.830718	2024	0.835673	70
Morganella morganii ICBMmBL-II-04(2)	582	MZNC00000000	GCA_002029935.1	4028	2555	0.63431	msp_0105	2261	0.884932	CAG00084	2056	0.804697	2114	0.827397	70
Morganella morganii AA1	582	MWUC00000000	GCA_002077675.1	3297	2298	0.696997	msp_0105	2139	0.930809	CAG00084	1956	0.851175	1962	0.853786	70
Morganella morganii AV1	582	MWUD00000000	GCA_002077705.1	3381	2368	0.700385	msp_0105	2203	0.930321	CAG00084	2014	0.850507	2020	0.853041	70
Morganella morganii 39876	582	NDBP00000000	GCA_002180575.1	3923	2503	0.638032	msp_0105	2212	0.88374	CAG00084	2026	0.809429	2040	0.815022	70
Morganella morganii subsp. morganii ARLG-2976	582	NEYR00000000	GCA_002184465.1	3648	2422	0.663925	msp_0105	2207	0.91123	CAG00084	2015	0.831957	2024	0.835673	70
[Clostridium] innocuum 2959	1522	AGYV00000000	GCA_000371425.1	4667	3896	0.834798	msp_0108	3084	0.791581	CAG00049	2974	0.763347	3089	0.792864	71
[Clostridium] innocuum AN88	1522	JQIF00000000	GCA_000763955.1	4512	3874	0.858599	msp_0108	3334	0.860609	CAG00049	3192	0.823955	3217	0.830408	71
[Clostridium] innocuum 2789STDY5834853	1522	CZBW01000000	GCA_001406695.1	4150	3994	0.96241	msp_0108	3509	0.878568	CAG00049	3350	0.838758	3410	0.853781	71
[Clostridium] innocuum I46	1522	CP022722	GCA_002221705.2	4385	3783	0.862714	msp_0108	3369	0.890563	CAG00049	3243	0.857256	3321	0.877875	71
[Clostridium] innocuum NLAE-zl-C381	1522	FOTN00000000	GCA_900114575.1	4144	3867	0.933156	msp_0108	3558	0.920093	CAG00049	3382	0.87458	3397	0.878459	71
Emergencia timonensis SN18	1776384	FLKM00000000	GCA_900086585.1	4332	2465	0.569021	msp_0109	1882	0.763489	CAG00074	1522	0.617444	1527	0.619473	72
Tyzzerella nexilis DSM 1787	29361	ABWO00000000	GCA_000156035.2	3893	3577	0.918829	msp_0112	2257	0.630976	CAG00338	1914	0.535085	1975	0.552139	73
Tyzzerella sp. Marseille-P3062	1870993	FNWC00000000	GCA_900104635.1	3436	3340	0.972061	msp_0112	2131	0.638024	CAG00338	1874	0.561078	2009	0.601497	73
Anaerostipes hadrus DSM 3319	649756	AMEY00000000	GCA_000332875.2	2682	2644	0.985831	msp_0113	2138	0.808623	CAG00359	1765	0.667549	1775	0.671331	74
Anaerostipes hadrus PEL 85	649756	JYFK01000000	GCA_000876135.1	3547	3486	0.982802	msp_0113	2447	0.701951	CAG00359	1776	0.509466	2047	0.587206	74
Anaerostipes hadrus BPB5	649756	CP012098	GCA_001998765.1	3070	3033	0.987948	msp_0113	2261	0.745467	CAG00359	1803	0.594461	1810	0.596769	74
[Clostridium] scindens VE202-05	29347	BAHS00000000	GCA_000471845.1	4595	4042	0.879652	msp_0114	3641	0.900792	CAG00231	1886	0.466601	2500	0.618506	75
Bilophila wadsworthia 3_1_6	35833	ADCP00000000	GCA_000185705.2	3790	3680	0.970976	msp_0115	2888	0.784783	CAG00223	2312	0.628261	2314	0.628804	76
Bilophila wadsworthia ATCC 49260	35833	JNJP00000000	GCA_000701705.1	4269	3947	0.924572	msp_0115	2938	0.744363	CAG00223	2308	0.584748	2310	0.585255	76
Blautia hydrogenotrophica DSM 10507	53443	ACBZ01000000	GCA_000157975.1	3489	3316	0.950416	msp_0116	2979	0.898372	CAG00086	2713	0.818154	2801	0.844692	77
Bacteroides coprophilus DSM 18228 = JCM 13818	387090	ACBW00000000	GCA_000157915.1	3497	3271	0.935373	msp_0119	2428	0.742281	CAG00147	2130	0.651177	2368	0.723938	78
Bacteroides coprophilus JCM 13816	387090	BBIH01000000	GCA_001315745.1	3912	3847	0.983384	msp_0119	2896	0.752794	CAG00147	2521	0.655316	2795	0.72654	78
Bacteroides coprophilus JCM 13817	387090	BBII01000000	GCA_001315765.1	3909	3842	0.98286	msp_0119	2887	0.751432	CAG00147	2520	0.655908	2788	0.725664	78
Enterobacter xiangfangensis NS19	1296536	LDQK01000000	GCA_001475615.1	4397	4021	0.914487	msp_0123	3452	0.858493	CAG00151	2431	0.604576	3359	0.835364	79
Enterobacter xiangfangensis NS29	1296536	LDQN01000000	GCA_001475635.1	4414	4043	0.915949	msp_0123	3487	0.862478	CAG00151	2445	0.604749	3386	0.837497	79
Enterobacter xiangfangensis NS64	1296536	LDQR01000000	GCA_001475645.1	4397	4023	0.914942	msp_0123	3454	0.858563	CAG00151	2430	0.604027	3362	0.835695	79
Enterobacter xiangfangensis NS24	1296536	LDQL01000000	GCA_001475835.1	4427	4049	0.914615	msp_0123	3492	0.862435	CAG00151	2457	0.606816	3403	0.840454	79
Enterobacter xiangfangensis NS49	1296536	LDQP01000000	GCA_001475855.1	4354	3988	0.915939	msp_0123	3441	0.862839	CAG00151	2421	0.607071	3347	0.839268	79
Enterobacter xiangfangensis NS75	1296536	LDQS01000000	GCA_001475875.1	4373	4009	0.916762	msp_0123	3453	0.861312	CAG00151	2432	0.606635	3365	0.839361	79
Enterobacter xiangfangensis NS28	1296536	LDQM01000000	GCA_001476005.1	4377	3997	0.913183	msp_0123	3447	0.862397	CAG00151	2426	0.606955	3353	0.838879	79
Enterobacter xiangfangensis NS371	1296536	LDQO01000000	GCA_001476035.1	4354	3989	0.916169	msp_0123	3441	0.862622	CAG00151	2423	0.60742	3348	0.839308	79
Enterobacter xiangfangensis NS57	1296536	LDQQ01000000	GCA_001476055.1	4375	4003	0.914971	msp_0123	3452	0.862353	CAG00151	2429	0.606795	3360	0.83937	79
Enterobacter xiangfangensis NS80	1296536	LDQT01000000	GCA_001476065.1	4357	3994	0.916686	msp_0123	3445	0.862544	CAG00151	2426	0.607411	3352	0.839259	79
Enterobacter xiangfangensis RSA8	1296536	LDQU01000000	GCA_001476095.1	4438	4063	0.915502	msp_0123	3507	0.863155	CAG00151	2470	0.607925	3416	0.840758	79
Enterobacter xiangfangensis RDT3	1296536	LSTS00000000	GCA_001643165.1	4125	3793	0.919515	msp_0123	3270	0.862114	CAG00151	2398	0.632217	3304	0.871078	79
Enterobacter xiangfangensis LMG27195	1296536	CP017183	GCA_001729785.1	4323	3876	0.8966	msp_0123	3288	0.848297	CAG00151	2408	0.621259	3337	0.860939	79
Enterobacter xiangfangensis LMG 27195T	1296536	FYBF00000000	GCA_900185925.1	4427	3913	0.883894	msp_0123	3297	0.842576	CAG00151	2409	0.61564	3368	0.860721	79
Ruminococcus torques ATCC 27756	33039	AAVP00000000	GCA_000153925.1	2500	2478	0.9912	msp_0129	2108	0.850686	CAG00268	1883	0.759887	1888	0.761905	80
Candidatus Gastranaerophilales bacterium HUM_18	1916231	DABP00000000	GCA_002102715.1	2944	2825	0.959579	msp_0132	2015	0.713274	CAG00783	1403	0.496637	1922	0.680354	81
Candidatus Gastranaerophilales bacterium HUM_8	1916230	DABF00000000	GCA_002102725.1	2179	2138	0.981184	msp_0132	1966	0.919551	CAG00783	1370	0.640786	1652	0.772685	81
Candidatus Gastranaerophilales bacterium HUM_10	1916229	DABH00000000	GCA_002102745.1	2554	2495	0.976899	msp_0132	2033	0.81483	CAG00783	1389	0.556713	1724	0.690982	81
Candidatus Gastranaerophilales bacterium HUM_15	1916224	DABM00000000	GCA_002102815.1	2132	2102	0.985929	msp_0132	1925	0.915794	CAG00783	1332	0.633682	1597	0.759753	81
Candidatus Gastranaerophilales bacterium HUM_13	1916221	DABK00000000	GCA_002102875.1	2143	2105	0.982268	msp_0132	1853	0.880285	CAG00783	1301	0.618052	1602	0.761045	81
Candidatus Gastranaerophilales bacterium HUM_16	1916223	DABN00000000	GCA_002102885.1	2015	1982	0.983623	msp_0132	1832	0.924319	CAG00783	1300	0.655903	1533	0.773461	81
Candidatus Gastranaerophilales bacterium HUM_23	1916222	DABU00000000	GCA_002102895.1	1936	1914	0.988636	msp_0132	1747	0.912748	CAG00783	1164	0.60815	1491	0.778997	81
Candidatus Gastranaerophilales bacterium HUM_17	1916220	DABO00000000	GCA_002102905.1	2430	2399	0.987243	msp_0132	1980	0.825344	CAG00783	1317	0.548979	1744	0.72697	81
Candidatus Gastranaerophilales bacterium HUM_19	1916219	DABQ00000000	GCA_002102955.1	2235	2173	0.97226	msp_0132	1929	0.887713	CAG00783	1258	0.578923	1679	0.772665	81
Candidatus Gastranaerophilales bacterium HUM_3	1916217	DABA00000000	GCA_002102975.1	2159	2143	0.992589	msp_0132	2027	0.94587	CAG00783	1394	0.65049	1673	0.780681	81
Candidatus Gastranaerophilales bacterium HUM_4	1916218	DABB00000000	GCA_002102985.1	2302	2280	0.990443	msp_0132	1960	0.859649	CAG00783	1383	0.606579	1769	0.775877	81
Candidatus Gastranaerophilales bacterium HUM_11	1916216	DABI00000000	GCA_002102995.1	2345	2280	0.972281	msp_0132	1894	0.830702	CAG00783	1337	0.586404	1637	0.717982	81
Candidatus Gastranaerophilales bacterium HUM_22	1916215	DABT00000000	GCA_002103035.1	1857	1829	0.984922	msp_0132	1697	0.927829	CAG00783	1192	0.651722	1448	0.791689	81
Candidatus Gastranaerophilales bacterium HUM_5	1916321	DABC00000000	GCA_002103085.1	2284	2260	0.989492	msp_0132	1955	0.865044	CAG00783	1377	0.609292	1763	0.780088	81
Coprobacillus cateniformis JCM 10604	100884	BBDT01000000	GCA_001312445.1	4597	4269	0.928649	msp_0134	3834	0.898103	CAG00163	3293	0.771375	3327	0.779339	82
Megamonas funiformis YIT 11815	437897	ADMB00000000	GCA_000245775.1	2519	2347	0.931719	msp_0136	2112	0.899872	CAG00442	1765	0.752024	1765	0.752024	83
Megamonas rupellensis DSM 19944	491921	ARKD00000000	GCA_000378365.1	2222	2190	0.985599	msp_0136	2065	0.942922	CAG00442	1767	0.806849	1767	0.806849	83
Megamonas sp. Marseille-P3344	437897	FQRY00000000	GCA_900128435.1	2301	2219	0.964363	msp_0136	2043	0.920685	CAG00442	1848	0.832808	1848	0.832808	83
[Clostridium] clostridioforme AGR2157	1531	AUJR00000000	GCA_000424325.1	4907	4144	0.844508	msp_0137	1833	0.442326	CAG00083	1397	0.337114	3014	0.727317	84
Prevotella sp. P5-64	2024226	NPJK00000000	GCA_002251285.1	2749	2420	0.88032	msp_0138	2016	0.833058	CAG00280	1808	0.747107	1826	0.754545	85
Prevotella sp. P4-67	2024227	NPJL00000000	GCA_002251325.1	2622	2294	0.874905	msp_0138	2022	0.88143	CAG00280	1813	0.790323	1815	0.791194	85
Prevotella sp. P5-108	2024225	NPJJ00000000	GCA_002251385.1	2522	2307	0.91475	msp_0138	2022	0.876463	CAG00280	1796	0.7785	1800	0.780234	85
Prevotella sp. P4-51	2024228	NPJM00000000	GCA_002251455.1	2761	2474	0.896052	msp_0138	2031	0.820938	CAG00280	1807	0.730396	1888	0.763137	85
Bifidobacterium pseudocatenulatum DSM 20438 = JCM 1200 = LMG 10505	28026	ABXX00000000	GCA_000173435.1	1875	1837	0.979733	msp_0140	1506	0.819815	CAG00372	1150	0.626021	1194	0.649973	86
Bifidobacterium pseudocatenulatum IPLA36007	28026	JEOD00000000	GCA_000708005.1	1910	1866	0.976963	msp_0140	1587	0.850482	CAG00372	1198	0.642015	1219	0.653269	86
Bifidobacterium pseudocatenulatum CECT 7765	28026	CDPW01000000	GCA_000940535.1	1812	1763	0.972958	msp_0140	1530	0.867839	CAG00372	1197	0.678956	1221	0.692569	86
Bifidobacterium pseudocatenulatum 121.5	28026	LSUM00000000	GCA_001576885.1	1030	994	0.965049	msp_0140	871	0.876258	CAG00372	742	0.746479	755	0.759557	86
Bifidobacterium pseudocatenulatum CA-05	28026	BCXY00000000	GCA_001685965.1	1803	1724	0.956184	msp_0140	1476	0.856148	CAG00372	1231	0.714037	1266	0.734339	86
Bifidobacterium pseudocatenulatum CA-B29	28026	BCXZ00000000	GCA_001685985.1	1842	1788	0.970684	msp_0140	1601	0.895414	CAG00372	1233	0.689597	1314	0.734899	86
Bifidobacterium pseudocatenulatum CA-C29	28026	BCYA00000000	GCA_001686005.1	1799	1741	0.96776	msp_0140	1558	0.894888	CAG00372	1266	0.727168	1290	0.740953	86
Bifidobacterium pseudocatenulatum CA-D29	28026	BCYB00000000	GCA_001686025.1	1915	1793	0.936292	msp_0140	1512	0.843279	CAG00372	1211	0.675404	1254	0.699387	86
Bifidobacterium pseudocatenulatum CA-K29a	28026	BCYC00000000	GCA_001686045.1	2097	1838	0.87649	msp_0140	1521	0.82753	CAG00372	1231	0.66975	1261	0.686072	86
Bifidobacterium pseudocatenulatum CA-K29b	28026	BCYD00000000	GCA_001686065.1	2117	1968	0.929617	msp_0140	1523	0.773882	CAG00372	1181	0.600102	1293	0.657012	86
Bifidobacterium pseudocatenulatum 1896B	28026	NAQD00000000	GCA_002075945.1	1745	1713	0.981662	msp_0140	1507	0.879743	CAG00372	1205	0.703444	1233	0.71979	86
Bifidobacterium pseudocatenulatum 1E	28026	MNLB00000000	GCA_002271255.1	1993	1878	0.942298	msp_0140	1489	0.792865	CAG00372	1212	0.645367	1241	0.660809	86
Coprobacter fastidiosus NSB1	1099853	AWWG00000000	GCA_000473955.1	2737	2568	0.938254	msp_0141	2434	0.947819	CAG00221	2003	0.779984	2084	0.811526	87
Klebsiella oxytoca 10-5243	571	AGDJ00000000	GCA_000247855.1	5493	3958	0.720553	msp_0142	2532	0.639717	CAG00039	2711	0.684942	3334	0.842345	88
Klebsiella oxytoca 10-5245	571	AGDL00000000	GCA_000247875.1	5736	4211	0.734135	msp_0142	2514	0.597008	CAG00039	2710	0.643553	3299	0.783424	88
Klebsiella oxytoca 11492-1	571	AIEM00000000	GCA_000252915.3	5874	4222	0.718761	msp_0142	2524	0.597821	CAG00039	2702	0.639981	3284	0.77783	88
Klebsiella oxytoca MGH 42	571	AYIW00000000	GCA_000492815.1	5439	3935	0.723479	msp_0142	2512	0.638374	CAG00039	2698	0.685642	3265	0.829733	88
Klebsiella oxytoca MGH 28	571	AYJD00000000	GCA_000492955.1	5257	3852	0.732737	msp_0142	2497	0.648235	CAG00039	2680	0.695742	3235	0.839823	88
Klebsiella oxytoca BRL6-2	571	ARVT00000000	GCA_000507385.1	5254	3826	0.728207	msp_0142	2505	0.654731	CAG00039	2688	0.702561	3243	0.847622	88
Klebsiella oxytoca KA-2	571	JAKX00000000	GCA_000527215.1	5456	3886	0.712243	msp_0142	2543	0.6544	CAG00039	2721	0.700206	3274	0.842512	88
Klebsiella oxytoca OK-1	571	JAKY00000000	GCA_000527235.1	5272	3866	0.733308	msp_0142	2514	0.650285	CAG00039	2698	0.697879	3263	0.844025	88
Klebsiella oxytoca G54	571	JHPN00000000	GCA_000607265.1	5240	3866	0.737786	msp_0142	2532	0.654941	CAG00039	2711	0.701242	3282	0.848939	88
Klebsiella oxytoca CAV1335	571	CP011618,CP011617,CP011616,CP011613,CP011614,CP011615	GCA_001022115.1	6314	4209	0.666614	msp_0142	2506	0.595391	CAG00039	2683	0.637444	3298	0.783559	88
Klebsiella oxytoca CAV1099	571	CP011597,CP011594,CP011596,CP011592,CP011593,CP011595	GCA_001022295.1	6268	4171	0.665444	msp_0142	2506	0.600815	CAG00039	2683	0.643251	3293	0.789499	88
Klebsiella oxytoca CHS143	571	LEUP01000000	GCA_001030705.1	5687	3952	0.694918	msp_0142	2507	0.634362	CAG00039	2686	0.679656	3257	0.82414	88
Klebsiella oxytoca MGH88	571	LEUT01000000	GCA_001030775.1	5521	3923	0.71056	msp_0142	2508	0.639307	CAG00039	2689	0.685445	3280	0.836095	88
Klebsiella oxytoca 112_KOXY	571	JWCM01000000	GCA_001052795.1	9910	7657	0.772654	msp_0142	2942	0.384224	CAG00039	3155	0.412041	5870	0.766619	88
Klebsiella oxytoca 1047_KOXY	571	JWEV01000000	GCA_001053715.1	5695	4015	0.705004	msp_0142	2572	0.640598	CAG00039	2754	0.685928	3346	0.833375	88
Klebsiella oxytoca 197_KOXY	571	JVQJ01000000	GCA_001054575.1	5628	4053	0.720149	msp_0142	2525	0.622995	CAG00039	2700	0.666173	3289	0.811498	88
Klebsiella oxytoca 346_KOXY	571	JVKR01000000	GCA_001054935.1	5702	4087	0.716766	msp_0142	2557	0.625642	CAG00039	2735	0.669195	3333	0.815513	88
Klebsiella oxytoca 181_KOXY	571	JVRA01000000	GCA_001055635.1	5649	4085	0.723137	msp_0142	2556	0.625704	CAG00039	2733	0.669033	3326	0.814198	88
Klebsiella oxytoca 582_KOXY	571	JVBF01000000	GCA_001057405.1	5618	4042	0.719473	msp_0142	2574	0.636813	CAG00039	2756	0.681841	3383	0.836962	88
Klebsiella oxytoca 588_KOXY	571	JVAZ01000000	GCA_001063775.1	5864	4249	0.724591	msp_0142	2695	0.634267	CAG00039	2888	0.679689	3551	0.835726	88
Klebsiella oxytoca 633_KOXY	571	JUZH01000000	GCA_001065715.1	5931	4384	0.739167	msp_0142	2705	0.617016	CAG00039	2908	0.663321	3530	0.805201	88
Klebsiella oxytoca 09-7231	571	AGDH01000000	GCA_001078175.1	5680	3919	0.689965	msp_0142	2500	0.637918	CAG00039	2681	0.684103	3246	0.828273	88
Klebsiella oxytoca 10-5244	571	AGDK01000000	GCA_001078195.1	5853	4379	0.748163	msp_0142	2533	0.578443	CAG00039	2727	0.622745	3345	0.763873	88
Klebsiella oxytoca 10-5248	571	AGDN00000000	GCA_001078235.1	5576	4020	0.720947	msp_0142	2491	0.619652	CAG00039	2676	0.665672	3259	0.810697	88
Klebsiella oxytoca 10-5249	571	AGDO01000000	GCA_001078255.1	5501	4022	0.73114	msp_0142	2509	0.623819	CAG00039	2694	0.669816	3362	0.835903	88
Klebsiella oxytoca ICU1-2b	571	LQAL00000000	GCA_001594375.1	5349	3875	0.724434	msp_0142	2494	0.643613	CAG00039	2676	0.690581	3229	0.83329	88
Klebsiella oxytoca NBRC 105695	571	BCZK00000000	GCA_001598695.1	5319	3829	0.719872	msp_0142	2512	0.656046	CAG00039	2690	0.702533	3242	0.846696	88
Klebsiella oxytoca CAV1015	571	CP017928,CP017931,CP017930,CP017933,CP017932,CP017929	GCA_001870185.1	6218	4177	0.671759	msp_0142	2503	0.599234	CAG00039	2680	0.641609	3291	0.787886	88
Klebsiella oxytoca K3678	571	NPHT00000000	GCA_002265085.1	6009	4047	0.67349	msp_0142	2464	0.608846	CAG00039	2640	0.652335	3229	0.797875	88
Blautia massiliensis GD9	1737424	FAVI01000000	GCA_001487165.1	3352	3285	0.980012	msp_0143	2155	0.656012	CAG00509	1500	0.456621	1892	0.575951	89
Butyricimonas synergistica 43_13	544644	MNQW00000000	GCA_001915615.1	3505	3242	0.924964	msp_0148	2081	0.641888	CAG00998	1020	0.314621	1664	0.513263	90
Ruminococcus faecis JCM 15917	592978	BBDW01000000	GCA_001312505.1	3926	3700	0.942435	msp_0149	2317	0.626216	CAG00751	1566	0.423243	1878	0.507568	91
Erysipelatoclostridium ramosum DSM 1402	1547	ABFX00000000	GCA_000154485.1	3060	3048	0.996078	msp_0150	2914	0.956037	CAG00095	2826	0.927165	2837	0.930774	92
Fusicatenibacter saccharivorans 2789STDY5608849	1150298	CYYV01000000	GCA_001405555.1	3294	3187	0.967517	msp_0151	2096	0.657672	CAG00291	1611	0.505491	1619	0.508001	93
Catenibacterium mitsuokai DSM 15897	100886	ACCK00000000	GCA_000173795.1	2879	2326	0.807919	msp_0154	1673	0.719261	CAG00879	805	0.346088	1472	0.632846	94
Klebsiella aerogenes KCTC 2190	548	CP002824	GCA_000215745.1	4876	4766	0.977441	msp_0156	3575	0.750105	CAG00042	3842	0.806127	4100	0.86026	95
Klebsiella aerogenes EA1509E	548	FO203353.1,FO203354.1,FO203355.1	GCA_000334515.1	5280	5010	0.948864	msp_0156	3629	0.724351	CAG00042	3916	0.781637	4188	0.835928	95
Klebsiella aerogenes FGI35	548	ARTC00000000	GCA_000383335.1	4717	4429	0.938944	msp_0156	3568	0.805599	CAG00042	3826	0.863852	4062	0.917137	95
Klebsiella aerogenes UCI 48	548	JCKM00000000	GCA_000534075.1	4833	4634	0.958825	msp_0156	3612	0.779456	CAG00042	3897	0.840958	4145	0.894476	95
Klebsiella aerogenes UCI 47	548	JCKN00000000	GCA_000534095.1	4833	4633	0.958618	msp_0156	3611	0.779409	CAG00042	3896	0.840924	4144	0.894453	95
Klebsiella aerogenes UCI 46	548	JCKO00000000	GCA_000534115.1	4946	4837	0.977962	msp_0156	3613	0.746951	CAG00042	3899	0.806078	4152	0.858383	95
Klebsiella aerogenes UCI 45	548	JCKP00000000	GCA_000534135.1	4954	4607	0.929956	msp_0156	3503	0.760365	CAG00042	3764	0.817018	4013	0.871066	95
Klebsiella aerogenes UCI 28	548	JCKU00000000	GCA_000534235.1	4988	4629	0.928027	msp_0156	3564	0.769929	CAG00042	3830	0.827393	4082	0.881832	95
Klebsiella aerogenes UCI 27	548	JCKV00000000	GCA_000534255.1	4989	4629	0.927841	msp_0156	3563	0.769713	CAG00042	3829	0.827176	4083	0.882048	95
Klebsiella aerogenes UCI 16	548	JCKY00000000	GCA_000534315.1	4922	4811	0.977448	msp_0156	3611	0.750572	CAG00042	3896	0.809811	4150	0.862607	95
Klebsiella aerogenes UCI 15	548	JCKZ00000000	GCA_000534335.1	5030	4772	0.948708	msp_0156	3615	0.757544	CAG00042	3901	0.817477	4160	0.871752	95
Klebsiella aerogenes MGH 61	548	JMUL00000000	GCA_000692155.1	4921	4486	0.911603	msp_0156	3585	0.799153	CAG00042	3847	0.857557	4092	0.912171	95
Klebsiella aerogenes MGH 62	548	JMUM00000000	GCA_000692175.1	4864	4552	0.935855	msp_0156	3580	0.786467	CAG00042	3842	0.844025	4077	0.89565	95
Klebsiella aerogenes MGH 77	548	JMUN00000000	GCA_000692195.1	4888	4635	0.948241	msp_0156	3618	0.780583	CAG00042	3900	0.841424	4152	0.895793	95
Klebsiella aerogenes MGH 78	548	JMUO00000000	GCA_000692215.1	4900	4602	0.939184	msp_0156	3619	0.786397	CAG00042	3901	0.847675	4149	0.901565	95
Klebsiella aerogenes CDC UA0804-01	548	JOUC00000000	GCA_000755545.1	4694	4402	0.937793	msp_0156	3574	0.811904	CAG00042	3843	0.873012	4078	0.926397	95
Klebsiella aerogenes ND17	548	JUHZ00000000	GCA_000802765.1	5510	4840	0.878403	msp_0156	3595	0.742769	CAG00042	3865	0.798554	4229	0.87376	95
Klebsiella aerogenes GCSL-DIFS-311	548	JZSF01000000	GCA_000950145.1	7960	7201	0.904648	msp_0156	6155	0.854742	CAG00042	6392	0.887654	6735	0.935287	95
Klebsiella aerogenes 33850	548	LAAO01000000	GCA_000956775.1	4727	4389	0.928496	msp_0156	3521	0.802233	CAG00042	3784	0.862155	4057	0.924356	95
Klebsiella aerogenes 42193	548	JZYI01000000	GCA_000957275.1	4913	4591	0.93446	msp_0156	3595	0.783054	CAG00042	3855	0.839686	4095	0.891963	95
Klebsiella aerogenes 28944	548	LAAX01000000	GCA_000957485.1	4930	4573	0.927586	msp_0156	3572	0.781106	CAG00042	3842	0.840149	4086	0.893505	95
Klebsiella aerogenes 32540	548	LAAU01000000	GCA_000957525.1	4780	4425	0.925732	msp_0156	3589	0.811073	CAG00042	3857	0.871638	4095	0.925424	95
Klebsiella aerogenes 35715	548	JZYV01000000	GCA_000958075.1	4885	4782	0.978915	msp_0156	3622	0.757424	CAG00042	3913	0.818277	4170	0.87202	95
Klebsiella aerogenes 44247	548	JZXY01000000	GCA_000958305.1	5129	4806	0.937025	msp_0156	3623	0.753849	CAG00042	3912	0.813983	4228	0.879734	95
Klebsiella aerogenes B3	548	JSWV01000000	GCA_001006555.1	4767	4403	0.923642	msp_0156	3580	0.813082	CAG00042	3830	0.869861	4066	0.923461	95
Klebsiella aerogenes GN03019	548	LDBQ01000000	GCA_001011175.1	4990	4782	0.958317	msp_0156	3619	0.756796	CAG00042	3909	0.81744	4166	0.871184	95
Klebsiella aerogenes GN02173	548	LDBB01000000	GCA_001011185.1	4938	4832	0.978534	msp_0156	3619	0.748965	CAG00042	3909	0.808982	4168	0.862583	95
Klebsiella aerogenes GN02286	548	LDBD01000000	GCA_001011195.1	5040	4704	0.933333	msp_0156	3570	0.758929	CAG00042	3836	0.815476	4118	0.875425	95
Klebsiella aerogenes GN02326	548	LDBE01000000	GCA_001011205.1	4745	4615	0.972603	msp_0156	3625	0.785482	CAG00042	3912	0.847671	4166	0.902709	95
Klebsiella aerogenes GN02278	548	LDBC01000000	GCA_001011255.1	5249	4740	0.903029	msp_0156	3540	0.746835	CAG00042	3804	0.802532	4061	0.856751	95
Klebsiella aerogenes GN02355	548	LDBG01000000	GCA_001011265.1	4801	4605	0.959175	msp_0156	3624	0.786971	CAG00042	3909	0.84886	4168	0.905103	95
Klebsiella aerogenes GN02384	548	LDBH01000000	GCA_001011295.1	4728	4434	0.937817	msp_0156	3559	0.802661	CAG00042	3828	0.863329	4084	0.921065	95
Klebsiella aerogenes GN02420	548	LDBI01000000	GCA_001011305.1	4705	4418	0.939001	msp_0156	3578	0.809869	CAG00042	3843	0.869851	4085	0.924627	95
Klebsiella aerogenes GN04690	548	LDBW01000000	GCA_001011335.1	4747	4382	0.923109	msp_0156	3583	0.817663	CAG00042	3859	0.880648	4087	0.932679	95
Klebsiella aerogenes GN03543	548	LDBR01000000	GCA_001011355.1	4579	4369	0.954138	msp_0156	3545	0.811398	CAG00042	3809	0.871824	4053	0.927672	95
Klebsiella aerogenes GN02154	548	LDBA01000000	GCA_001011375.1	4813	4471	0.928942	msp_0156	3582	0.801163	CAG00042	3860	0.863342	4097	0.91635	95
Klebsiella aerogenes GN02079	548	LDAY01000000	GCA_001011385.1	4723	4399	0.9314	msp_0156	3570	0.811548	CAG00042	3822	0.868834	4068	0.924756	95
Klebsiella aerogenes GN02126	548	LDAZ01000000	GCA_001011415.1	4962	4686	0.944377	msp_0156	3634	0.775501	CAG00042	3923	0.837175	4183	0.892659	95
Klebsiella aerogenes GN02464	548	LDBJ01000000	GCA_001011425.1	4693	4390	0.935436	msp_0156	3594	0.818679	CAG00042	3855	0.878132	4089	0.931435	95
Klebsiella aerogenes GN02329	548	LDBF01000000	GCA_001011455.1	4945	4836	0.977958	msp_0156	3619	0.748346	CAG00042	3911	0.808726	4168	0.861869	95
Klebsiella aerogenes GN02499	548	LDBK01000000	GCA_001011475.1	5097	4476	0.878164	msp_0156	3559	0.79513	CAG00042	3830	0.855675	4079	0.911305	95
Klebsiella aerogenes GN02525	548	LDBM01000000	GCA_001011535.1	5329	4855	0.911053	msp_0156	3548	0.730793	CAG00042	3816	0.785994	4153	0.855407	95
Klebsiella aerogenes GN03688	548	LDBS01000000	GCA_001011545.1	4771	4619	0.968141	msp_0156	3574	0.773761	CAG00042	3846	0.832648	4106	0.888937	95
Klebsiella aerogenes GN03927	548	LDBU01000000	GCA_001011575.1	4719	4621	0.979233	msp_0156	3605	0.780134	CAG00042	3893	0.842458	4142	0.896343	95
Klebsiella aerogenes GN02770	548	LDBP01000000	GCA_001011615.1	5033	4607	0.915359	msp_0156	3547	0.769915	CAG00042	3810	0.827002	4078	0.885175	95
Klebsiella aerogenes GN03732	548	LDBT01000000	GCA_001011645.1	4798	4518	0.941642	msp_0156	3556	0.787074	CAG00042	3816	0.844622	4076	0.902169	95
Klebsiella aerogenes GN05253	548	LDCA01000000	GCA_001011815.1	4872	4590	0.942118	msp_0156	3546	0.772549	CAG00042	3810	0.830065	4074	0.887582	95
Klebsiella aerogenes GN05224	548	LDBZ01000000	GCA_001011915.1	4799	4455	0.928318	msp_0156	3566	0.800449	CAG00042	3841	0.862177	4085	0.916947	95
Klebsiella aerogenes GN04794	548	LDBX01000000	GCA_001011935.1	4973	4600	0.924995	msp_0156	3558	0.773478	CAG00042	3826	0.831739	4080	0.886957	95
Klebsiella aerogenes CAV1320	548	CP011574,CP011573	GCA_001021995.1	4722	4404	0.932656	msp_0156	3566	0.809718	CAG00042	3823	0.868074	4061	0.922116	95
Klebsiella aerogenes UCI98	548	LESY01000000	GCA_001030055.1	4662	4406	0.945088	msp_0156	3592	0.815252	CAG00042	3855	0.874943	4092	0.928734	95
Klebsiella aerogenes UCI89	548	LESV01000000	GCA_001030125.1	4589	4292	0.93528	msp_0156	3494	0.814073	CAG00042	3753	0.874418	3992	0.930103	95
Klebsiella aerogenes UCI90	548	LESW01000000	GCA_001030165.1	4759	4637	0.974364	msp_0156	3611	0.778736	CAG00042	3893	0.839551	4151	0.895191	95
Klebsiella aerogenes UCI97	548	LESX01000000	GCA_001030185.1	4643	4388	0.945079	msp_0156	3583	0.816545	CAG00042	3847	0.876709	4080	0.929809	95
Klebsiella aerogenes 1020_EAER	548	JWFZ01000000	GCA_001052095.1	4938	4675	0.94674	msp_0156	3657	0.782246	CAG00042	3941	0.842995	4197	0.897754	95
Klebsiella aerogenes 1277_EAER	548	JVVV01000000	GCA_001052565.1	4778	4595	0.961699	msp_0156	3632	0.790424	CAG00042	3909	0.850707	4158	0.904897	95
Klebsiella aerogenes 1282_EAER	548	JVVP01000000	GCA_001053235.1	4775	4592	0.961675	msp_0156	3626	0.789634	CAG00042	3903	0.849956	4152	0.904181	95
Klebsiella aerogenes 1019_EAER	548	JWGB01000000	GCA_001053595.1	4937	4669	0.945716	msp_0156	3658	0.783465	CAG00042	3944	0.84472	4198	0.899122	95
Klebsiella aerogenes 1278_EAER	548	JVVU01000000	GCA_001054275.1	4781	4596	0.961305	msp_0156	3629	0.7896	CAG00042	3906	0.849869	4154	0.903829	95
Klebsiella aerogenes 1281_EAER	548	JVVQ01000000	GCA_001054315.1	4843	4660	0.962214	msp_0156	3672	0.787983	CAG00042	3956	0.848927	4206	0.902575	95
Klebsiella aerogenes 151_EAER	548	JVSF01000000	GCA_001054405.1	4818	4380	0.909091	msp_0156	3578	0.816895	CAG00042	3838	0.876256	4076	0.930594	95
Klebsiella aerogenes 170_EAER	548	JVRL01000000	GCA_001055555.1	4804	4618	0.961282	msp_0156	3633	0.786704	CAG00042	3921	0.849069	4175	0.904071	95
Klebsiella aerogenes 965_EAER	548	JULT01000000	GCA_001059975.1	4677	4368	0.933932	msp_0156	3531	0.808379	CAG00042	3791	0.867903	4040	0.924908	95
Klebsiella aerogenes SMART_350	548	LPQH01000000	GCA_001472155.1	4940	4623	0.93583	msp_0156	3560	0.770063	CAG00042	3823	0.826952	4088	0.884274	95
Klebsiella aerogenes SMART_429	548	LPQB01000000	GCA_001472275.1	4990	4488	0.899399	msp_0156	3567	0.794786	CAG00042	3826	0.852496	4078	0.908645	95
Klebsiella aerogenes SMART_543	548	LPPU01000000	GCA_001472415.1	4640	4355	0.938578	msp_0156	3552	0.815614	CAG00042	3819	0.876923	4074	0.935476	95
Klebsiella aerogenes SMART_773	548	LPPE01000000	GCA_001472725.1	5190	4826	0.929865	msp_0156	3568	0.739329	CAG00042	3836	0.794861	4151	0.860133	95
Klebsiella aerogenes SMART_774	548	LPPD01000000	GCA_001472755.1	5227	4860	0.929788	msp_0156	3567	0.733951	CAG00042	3837	0.789506	4162	0.856379	95
Klebsiella aerogenes SMART_888	548	LPOU01000000	GCA_001472935.1	5353	5163	0.964506	msp_0156	3621	0.701336	CAG00042	3909	0.757118	4227	0.81871	95
Klebsiella aerogenes SMART_1060	548	LPOM01000000	GCA_001473095.1	4980	4587	0.921084	msp_0156	3575	0.779376	CAG00042	3849	0.839111	4149	0.904513	95
Klebsiella aerogenes GN02710	548	LRCB01000000	GCA_001518035.1	5099	4611	0.904295	msp_0156	3676	0.797224	CAG00042	3946	0.85578	4191	0.908913	95
Klebsiella aerogenes GN03482	548	LRCG01000000	GCA_001518115.1	5243	4941	0.942399	msp_0156	3753	0.759563	CAG00042	4044	0.818458	4304	0.871079	95
Klebsiella aerogenes GN05809	548	LRDA01000000	GCA_001518125.1	4850	4513	0.930515	msp_0156	3645	0.807667	CAG00042	3919	0.86838	4160	0.921782	95
Klebsiella aerogenes GN05748	548	LRCW01000000	GCA_001518675.1	4845	4498	0.92838	msp_0156	3675	0.81703	CAG00042	3946	0.877279	4183	0.929969	95
Klebsiella aerogenes SMART_1372	548	LRJR01000000	GCA_001525245.1	4783	4513	0.94355	msp_0156	3575	0.792156	CAG00042	3840	0.850875	4090	0.906271	95
Klebsiella aerogenes SMART_1249	548	LRIT01000000	GCA_001525265.1	4727	4452	0.941824	msp_0156	3581	0.804358	CAG00042	3840	0.862534	4078	0.915993	95
Klebsiella aerogenes SMART_1248	548	LRIU01000000	GCA_001525505.1	4727	4452	0.941824	msp_0156	3579	0.803908	CAG00042	3840	0.862534	4080	0.916442	95
Klebsiella aerogenes FDAARGOS_152	548	CP014029	GCA_001559215.2	4902	4767	0.97246	msp_0156	3609	0.75708	CAG00042	3896	0.817286	4148	0.870149	95
Klebsiella aerogenes G7	548	CP011539	GCA_001571545.2	5314	5065	0.953143	msp_0156	3593	0.709378	CAG00042	3882	0.766436	4148	0.818954	95
Klebsiella aerogenes FDAARGOS_139	548	CP014748,CP014747	GCA_001593585.2	4861	4600	0.946307	msp_0156	3620	0.786957	CAG00042	3906	0.84913	4155	0.903261	95
Klebsiella aerogenes GN05695	548	LVUN00000000	GCA_001631185.1	4817	4571	0.948931	msp_0156	3653	0.799169	CAG00042	3943	0.862612	4188	0.916211	95
Klebsiella aerogenes GN05905	548	LVUT00000000	GCA_001631215.1	4808	4392	0.913478	msp_0156	3524	0.802368	CAG00042	3782	0.861111	4036	0.918944	95
Klebsiella aerogenes GN05439	548	LVUE00000000	GCA_001631305.1	5098	4824	0.946253	msp_0156	3687	0.764303	CAG00042	3973	0.82359	4225	0.875829	95
Klebsiella aerogenes GN05979	548	LVUW00000000	GCA_001631315.1	5038	4667	0.92636	msp_0156	3642	0.780373	CAG00042	3930	0.842083	4187	0.89715	95
Klebsiella aerogenes GN05352	548	LVUB00000000	GCA_001631345.1	4951	4506	0.910119	msp_0156	3619	0.803151	CAG00042	3882	0.861518	4121	0.914558	95
Klebsiella aerogenes GN05662	548	LVUL00000000	GCA_001631565.1	5226	4857	0.929392	msp_0156	3641	0.74964	CAG00042	3915	0.806053	4192	0.863084	95
Klebsiella aerogenes GN05388	548	LVUC00000000	GCA_001631645.1	5179	4643	0.896505	msp_0156	3658	0.787853	CAG00042	3916	0.84342	4223	0.909541	95
Klebsiella aerogenes GN05857	548	LVUR00000000	GCA_001631655.1	4873	4507	0.924892	msp_0156	3566	0.791214	CAG00042	3832	0.850233	4089	0.907255	95
Klebsiella aerogenes GN06347	548	LVVG00000000	GCA_001631725.1	4805	4664	0.970656	msp_0156	3663	0.785377	CAG00042	3952	0.847341	4211	0.902873	95
Klebsiella aerogenes GN06516	548	LVVH00000000	GCA_001631735.1	4794	4650	0.969962	msp_0156	3652	0.785376	CAG00042	3941	0.847527	4198	0.902796	95
Klebsiella aerogenes GN05939	548	LVUV00000000	GCA_001631755.1	5106	4839	0.947709	msp_0156	3686	0.761728	CAG00042	3978	0.822071	4235	0.875181	95
Klebsiella aerogenes GN04222	548	LVUP00000000	GCA_001631815.1	5094	4491	0.881625	msp_0156	3665	0.816077	CAG00042	3925	0.87397	4169	0.928301	95
Klebsiella aerogenes GN06322	548	LVVF00000000	GCA_001631895.1	4894	4544	0.928484	msp_0156	3705	0.815361	CAG00042	3981	0.8761	4220	0.928697	95
Klebsiella aerogenes Ea77	548	LYDO00000000	GCA_001649605.2	5237	4782	0.913118	msp_0156	3563	0.745086	CAG00042	3835	0.801966	4101	0.857591	95
Klebsiella aerogenes D3	548	LUTT00000000	GCA_001662695.1	5298	5019	0.947339	msp_0156	3597	0.716677	CAG00042	3889	0.774856	4202	0.837219	95
Klebsiella aerogenes D2	548	LSOH00000000	GCA_001662705.1	5626	5250	0.933167	msp_0156	3602	0.686095	CAG00042	3894	0.741714	4206	0.801143	95
Klebsiella aerogenes E9	548	LULD00000000	GCA_001662715.1	5377	5000	0.929887	msp_0156	3582	0.7164	CAG00042	3869	0.7738	4182	0.8364	95
Klebsiella aerogenes C10	548	LUTZ00000000	GCA_001662765.1	5640	5247	0.930319	msp_0156	3601	0.686297	CAG00042	3890	0.741376	4206	0.801601	95
Klebsiella aerogenes eae	548	MOAA00000000	GCA_001939895.1	4632	4436	0.957686	msp_0156	3562	0.802976	CAG00042	3831	0.863616	4076	0.918846	95
Klebsiella aerogenes B	548	MTLB00000000	GCA_001974865.1	4909	4398	0.895905	msp_0156	3519	0.800136	CAG00042	3772	0.857663	4039	0.918372	95
Klebsiella aerogenes LIM107	548	MTZP00000000	GCA_002003705.1	6718	6113	0.909943	msp_0156	4066	0.66514	CAG00042	4354	0.712253	4740	0.775397	95
Klebsiella aerogenes MGH174	548	NGRG00000000	GCA_002152895.1	4838	4498	0.929723	msp_0156	3582	0.796354	CAG00042	3837	0.853046	4081	0.907292	95
Klebsiella aerogenes UCI119	548	NGRH00000000	GCA_002152915.1	4949	4739	0.957567	msp_0156	3617	0.763241	CAG00042	3902	0.82338	4156	0.876978	95
Klebsiella aerogenes UCI120	548	NGRI00000000	GCA_002152925.1	4792	4387	0.915484	msp_0156	3561	0.811716	CAG00042	3820	0.870755	4061	0.92569	95
Klebsiella aerogenes ARLG-2973	548	NEYU00000000	GCA_002184575.1	4752	4428	0.931818	msp_0156	3579	0.808266	CAG00042	3839	0.866983	4077	0.920732	95
Klebsiella aerogenes ARLG-2971	548	NEYW00000000	GCA_002184625.1	4861	4410	0.907221	msp_0156	3570	0.809524	CAG00042	3827	0.8678	4069	0.922676	95
Klebsiella aerogenes NFIX39	548	FPJK00000000	GCA_900119335.1	4797	4449	0.927455	msp_0156	3581	0.8049	CAG00042	3860	0.867611	4101	0.92178	95
Bifidobacterium longum subsp. longum ATCC 55813	216816	ACHI00000000	GCA_000003135.1	2002	1952	0.975025	msp_0166	1638	0.839139	CAG00603	1161	0.594775	1289	0.660348	96
Bifidobacterium longum NCC2705	216816	AE014295,AF540971	GCA_000007525.1	1833	1815	0.99018	msp_0166	1583	0.872176	CAG00603	1149	0.633058	1289	0.710193	96
Bifidobacterium longum subsp. longum JDM301	216816	CP002010	GCA_000092325.1	2024	1969	0.972826	msp_0166	1322	0.671407	CAG00603	972	0.493652	1228	0.623667	96
Bifidobacterium longum subsp. infantis CCUG 52486	216816	ABQQ00000000	GCA_000155415.1	2104	2057	0.977662	msp_0166	1674	0.813807	CAG00603	1167	0.567331	1286	0.625182	96
Bifidobacterium longum subsp. longum BBMN68	216816	CP002286	GCA_000166315.1	1831	1809	0.987985	msp_0166	1647	0.910448	CAG00603	1170	0.646766	1278	0.706468	96
Bifidobacterium longum DJO10A	216816	AABM00000000	GCA_000166895.2	2070	1972	0.952657	msp_0166	1675	0.849391	CAG00603	1202	0.609533	1347	0.683063	96
Bifidobacterium longum subsp. longum JCM 1217	216816	AP010888	GCA_000196555.1	1952	1908	0.977459	msp_0166	1585	0.830713	CAG00603	1171	0.613732	1282	0.671908	96
Bifidobacterium longum subsp. infantis 157F	216816	AP010890,AP010891,AP010892	GCA_000196575.1	2006	1971	0.982552	msp_0166	1620	0.821918	CAG00603	1156	0.586504	1287	0.652968	96
Bifidobacterium longum subsp. longum F8	216816	FP929034	GCA_000210755.1	1953	1924	0.985151	msp_0166	1633	0.848753	CAG00603	1155	0.600312	1289	0.669958	96
Bifidobacterium longum subsp. longum KACC 91563	216816	CP002794,CP002795,CP002796	GCA_000219455.1	1952	1934	0.990779	msp_0166	1651	0.853671	CAG00603	1165	0.602378	1287	0.66546	96
Bifidobacterium longum subsp. longum 2-2B	216816	AJTJ00000000	GCA_000261205.1	2365	2299	0.972093	msp_0166	1888	0.821227	CAG00603	1216	0.528926	1353	0.588517	96
Bifidobacterium longum subsp. longum 35B	216816	AJTI00000000	GCA_000261225.1	2219	2154	0.970708	msp_0166	1784	0.828227	CAG00603	1197	0.55571	1324	0.61467	96
Bifidobacterium longum subsp. longum 1-6B	216816	AJTF00000000	GCA_000261245.1	2404	2295	0.954659	msp_0166	1821	0.793464	CAG00603	1189	0.518083	1307	0.569499	96
Bifidobacterium longum subsp. longum 44B	216816	AJTM00000000	GCA_000261265.1	2224	2139	0.961781	msp_0166	1751	0.818607	CAG00603	1181	0.552127	1297	0.606358	96
Bifidobacterium longum subsp. longum CMCC P0001	216816	APVE00000000	GCA_000410595.1	2020	1960	0.970297	msp_0166	1330	0.678571	CAG00603	977	0.498469	1232	0.628571	96
Bifidobacterium longum AGR2137	216816	ATWX00000000	GCA_000421385.1	1899	1722	0.906793	msp_0166	1281	0.743902	CAG00603	965	0.560395	1169	0.678862	96
Bifidobacterium longum D2957	216816	AQGL00000000	GCA_000478525.1	1936	1890	0.97624	msp_0166	1581	0.836508	CAG00603	1183	0.625926	1296	0.685714	96
Bifidobacterium longum E18	216816	AUYD01000000	GCA_000497735.1	2017	1973	0.978185	msp_0166	1653	0.83781	CAG00603	1174	0.595033	1290	0.653827	96
Bifidobacterium longum subsp. longum EK5	216816	JNWC00000000	GCA_000730025.1	1815	1788	0.985124	msp_0166	1591	0.889821	CAG00603	1177	0.658277	1285	0.71868	96
Bifidobacterium longum subsp. longum 17-1B	216816	JNVZ00000000	GCA_000730035.1	2056	1991	0.968385	msp_0166	1693	0.850326	CAG00603	1169	0.587142	1281	0.643395	96
Bifidobacterium longum subsp. longum 72B	216816	JNWA00000000	GCA_000730045.1	2010	1968	0.979104	msp_0166	1661	0.844004	CAG00603	1160	0.589431	1273	0.64685	96
Bifidobacterium longum subsp. longum 7-1B	216816	JNVY00000000	GCA_000730055.1	1965	1930	0.982188	msp_0166	1660	0.860104	CAG00603	1176	0.609326	1290	0.668394	96
Bifidobacterium longum subsp. longum 1-5B	216816	JNVX00000000	GCA_000730105.1	1955	1922	0.98312	msp_0166	1654	0.860562	CAG00603	1168	0.6077	1292	0.672216	96
Bifidobacterium longum subsp. longum EK13	216816	JNWD00000000	GCA_000730135.1	2121	2056	0.969354	msp_0166	1658	0.80642	CAG00603	1159	0.563716	1286	0.625486	96
Bifidobacterium longum BXY01	216816	CP008885	GCA_000730205.1	2024	1967	0.971838	msp_0166	1318	0.670056	CAG00603	970	0.493137	1229	0.624809	96
Bifidobacterium longum subsp. suis LMG 21814	216816	JGZA00000000	GCA_000741625.1	2020	1802	0.892079	msp_0166	1316	0.7303	CAG00603	985	0.546615	1191	0.660932	96
Bifidobacterium longum subsp. suis DSM 20211	216816	JDUC00000000	GCA_000771285.1	2085	1779	0.853237	msp_0166	1299	0.730185	CAG00603	973	0.546936	1180	0.663294	96
Bifidobacterium longum subsp. longum GT15	216816	CP006741.1	GCA_000772485.1	1908	1884	0.987421	msp_0166	1670	0.886412	CAG00603	1185	0.628981	1296	0.687898	96
Bifidobacterium longum 105-A	216816	AP014658.1	GCA_000829295.1	1825	1801	0.986849	msp_0166	1633	0.906718	CAG00603	1181	0.655747	1292	0.717379	96
Bifidobacterium longum subsp. longum CECT 7347	216816	CALH01000000	GCA_001050555.1	2019	1988	0.984646	msp_0166	1709	0.859658	CAG00603	1195	0.601107	1311	0.659457	96
Bifidobacterium longum subsp. infantis CECT7210	216816	CDPT01000000	GCA_001051015.2	2093	2045	0.977066	msp_0166	1672	0.817604	CAG00603	1159	0.566748	1284	0.627873	96
Bifidobacterium longum BG7	216816	CP010453,CP010454	GCA_001293145.1	1996	1956	0.97996	msp_0166	1617	0.826687	CAG00603	1153	0.589468	1281	0.654908	96
Bifidobacterium longum CMW7750	216816	LRPQ00000000	GCA_001546275.1	1964	1916	0.97556	msp_0166	1648	0.860125	CAG00603	1149	0.599687	1283	0.669624	96
Bifidobacterium longum 121.2	216816	LSUK00000000	GCA_001576955.1	1651	1639	0.992732	msp_0166	1544	0.942038	CAG00603	1167	0.71202	1289	0.786455	96
Bifidobacterium longum 379	216816	LKUQ00000000	GCA_001595465.1	1991	1916	0.96233	msp_0166	1631	0.851253	CAG00603	1167	0.609081	1275	0.665449	96
Bifidobacterium longum 35624	216816	CP013673	GCA_001719085.1	1827	1802	0.986316	msp_0166	1641	0.910655	CAG00603	1175	0.652053	1281	0.710877	96
Bifidobacterium longum 1898B	216816	NAQB00000000	GCA_002075875.1	2065	2018	0.97724	msp_0166	1646	0.815659	CAG00603	1154	0.571853	1285	0.636769	96
Bifidobacterium longum 1897B	216816	NAQC00000000	GCA_002075935.1	2176	1697	0.779871	msp_0166	1341	0.790218	CAG00603	1000	0.589275	1133	0.667649	96
Bifidobacterium longum 1890B	216816	NAQH00000000	GCA_002076015.1	1988	1924	0.967807	msp_0166	1689	0.877859	CAG00603	1193	0.620062	1320	0.686071	96
Bifidobacterium longum 1886B	216816	NAQL00000000	GCA_002076095.1	2155	2072	0.961485	msp_0166	1614	0.778958	CAG00603	1133	0.546815	1277	0.616313	96
Bifidobacterium longum Indica	216816	NQMV00000000	GCA_002276185.1	1997	1933	0.967952	msp_0166	1535	0.794102	CAG00603	1142	0.590792	1283	0.663735	96
Bifidobacterium longum Su859	216816	LT629712	GCA_900103055.1	2041	1811	0.88731	msp_0166	1312	0.724462	CAG00603	983	0.542794	1190	0.657096	96
Bifidobacterium longum DSM 20219	216816	FNRW00000000	GCA_900104835.1	2013	1964	0.975658	msp_0166	1625	0.827393	CAG00603	1194	0.607943	1311	0.667515	96
Bifidobacterium longum Bifido_09	216816	FTRF00000000	GCA_900157055.1	2310	2234	0.9671	msp_0166	1816	0.812892	CAG00603	1157	0.517905	1290	0.57744	96
Bifidobacterium longum Bifido_01	216816	FTRH00000000	GCA_900157095.1	1942	1906	0.981462	msp_0166	1669	0.875656	CAG00603	1169	0.613326	1292	0.677859	96
Bifidobacterium longum Bifido_05	216816	FTRJ00000000	GCA_900157115.1	1983	1952	0.984367	msp_0166	1648	0.844262	CAG00603	1163	0.595799	1292	0.661885	96
Bifidobacterium longum Bifido_03	216816	FTRI00000000	GCA_900157145.1	2053	1981	0.964929	msp_0166	1683	0.849571	CAG00603	1153	0.582029	1266	0.639071	96
Bifidobacterium longum Bifido_06	216816	FTRO00000000	GCA_900157155.1	2076	2022	0.973988	msp_0166	1679	0.830366	CAG00603	1164	0.575668	1274	0.630069	96
Bifidobacterium longum Bifido_12	216816	FTRS00000000	GCA_900157165.1	1971	1924	0.976154	msp_0166	1331	0.691788	CAG00603	1004	0.52183	1499	0.779106	96
Bifidobacterium longum Bifido_02	216816	FTRQ00000000	GCA_900157195.1	1954	1916	0.980553	msp_0166	1684	0.878914	CAG00603	1171	0.611169	1307	0.68215	96
Ruthenibacterium lactatiformans 585-1	1550024	JXXK01000000	GCA_000949455.1	3934	3637	0.924504	msp_0170	2634	0.724223	CAG00162	2150	0.591147	2189	0.60187	97
Ruthenibacterium lactatiformans 668	1550024	LMUA00000000	GCA_001481375.1	3793	3532	0.931189	msp_0170	2638	0.746886	CAG00162	2155	0.610136	2256	0.638732	97
Christensenellaceae bacterium Phil1	1930012	MSGS00000000	GCA_001940855.1	2797	2287	0.817662	msp_0171	1775	0.776126	CAG00658	1333	0.58286	1375	0.601224	98
Klebsiella quasipneumoniae ATCC 700603	1463165	CP014696,CP014697,CP014698	GCA_001596075.2	5159	4871	0.944175	msp_0172	2671	0.548347	CAG00108	2348	0.482037	4065	0.834531	99
Klebsiella quasipneumoniae CCBH16302	1463165	MDCA00000000	GCA_001715345.1	5765	5063	0.878231	msp_0172	2683	0.529923	CAG00108	2336	0.461387	4095	0.808809	99
Klebsiella quasipneumoniae B8095	1463165	MBSL00000000	GCA_001729665.1	5067	4735	0.934478	msp_0172	2634	0.556283	CAG00108	2353	0.496938	4140	0.87434	99
Klebsiella quasipneumoniae IF3SW-P1	1463165	MIZZ00000000	GCA_001743455.1	7379	4751	0.643854	msp_0172	2748	0.578405	CAG00108	2409	0.507051	4121	0.867396	99
Klebsiella quasipneumoniae MGF005	1463165	NEWB00000000	GCA_002197675.1	5013	4790	0.955516	msp_0172	2645	0.552192	CAG00108	2349	0.490397	4062	0.848017	99
Klebsiella quasipneumoniae MGF008	1463165	NEWC00000000	GCA_002197725.1	5021	4796	0.955188	msp_0172	2646	0.55171	CAG00108	2350	0.489992	4064	0.847373	99
Klebsiella quasipneumoniae G4584	1463165	NJCN00000000	GCA_002239895.1	5654	5112	0.904139	msp_0172	2689	0.526017	CAG00108	2344	0.458529	4101	0.80223	99
Klebsiella quasipneumoniae HKUOPA4	1463165	CP014154	GCA_002240295.1	4673	4492	0.961267	msp_0172	2628	0.58504	CAG00108	2330	0.5187	3985	0.887133	99
Klebsiella quasipneumoniae HKUOPJ4	1463165	CP014155	GCA_002240315.1	4673	4491	0.961053	msp_0172	2628	0.58517	CAG00108	2330	0.518815	3985	0.88733	99
Klebsiella quasipneumoniae HKUOPL4	1463165	CP014156	GCA_002240335.1	4673	4493	0.961481	msp_0172	2629	0.585132	CAG00108	2331	0.518807	3986	0.887158	99
Klebsiella quasipneumoniae CR34	1463165	NQYU00000000	GCA_002285205.1	7337	6247	0.851438	msp_0172	3165	0.506643	CAG00108	2734	0.43765	4782	0.765487	99
Klebsiella quasipneumoniae subsp. similipneumoniae 06-219	1463165	FKLR00000000	GCA_900080215.1	5264	4981	0.946239	msp_0172	2699	0.541859	CAG00108	2356	0.472997	4130	0.829151	99
Prevotella sp. P4-65	1602168	JXQH00000000	GCA_000833955.1	2502	2228	0.890488	msp_0175	1915	0.859515	CAG00414	1722	0.77289	1750	0.785458	100
Prevotella sp. P5-119	1602171	JXQK00000000	GCA_000833975.1	2697	2293	0.850204	msp_0175	1906	0.831225	CAG00414	1716	0.748365	1745	0.761012	100
Prevotella sp. P5-125	1602172	JXQL00000000	GCA_000833995.1	2485	2220	0.89336	msp_0175	1910	0.86036	CAG00414	1707	0.768919	1731	0.77973	100
Prevotella sp. P4-76	1602169	JXQI00000000	GCA_000834015.1	2657	2281	0.858487	msp_0175	1878	0.823323	CAG00414	1703	0.746602	1739	0.762385	100
Prevotella sp. P5-60	1602170	JXQJ00000000	GCA_000834035.1	2374	2132	0.898062	msp_0175	1893	0.887899	CAG00414	1712	0.803002	1735	0.81379	100
Coprococcus eutactus ATCC 27759	33043	ABEY00000000	GCA_000154425.1	2659	2638	0.992102	msp_0178	2255	0.854814	CAG00743	1385	0.525019	1690	0.640637	101
Blautia producta ATCC 27340 = DSM 2950	33035	ARET00000000	GCA_000373885.1	5621	4673	0.831347	msp_0179	3241	0.693559	CAG00037	356	0.0761823	386	0.0826022	102
Acetobacter sp. 46_36	1896965	MNTT00000000	GCA_001917135.1	1723	1680	0.975044	msp_0182	1560	0.928571	CAG00206	1462	0.870238	1462	0.870238	103
Culturomica massiliensis Marseille-P2698	1841857	FLSN00000000	GCA_900091655.1	3632	3430	0.944383	msp_0183	2823	0.823032	CAG00096	2688	0.783673	2794	0.814577	104
[Clostridium] scindens ATCC 35704	29347	ABFY00000000	GCA_000154505.1	3607	3570	0.989742	msp_0190	2770	0.77591	CAG00231	2145	0.60084	2211	0.619328	105
Desulfovibrio piger ATCC 29098	901	ABXU00000000	GCA_000156375.1	2523	2389	0.946889	msp_0192	1440	0.602763	CAG01262	783	0.327752	1204	0.503977	106
Desulfovibrio piger 64_16	901	MNTW00000000	GCA_001917195.1	2212	1975	0.892857	msp_0192	1357	0.687089	CAG01262	773	0.391392	1162	0.588354	106
Alistipes shahii WAL 8301	328814	FP929032	GCA_000210575.1	3132	2935	0.937101	msp_0193	2065	0.703578	CAG00385	1698	0.578535	1757	0.598637	107
Megasphaera sp. NM10	1273103	APHY00000000	GCA_000417505.1	2626	2442	0.929931	msp_0194	2197	0.899672	CAG00317	1856	0.760033	1869	0.765356	108
Megasphaera sp. BL7	1285585	APHX00000000	GCA_000417525.1	2691	2479	0.921219	msp_0194	2203	0.888665	CAG00317	1843	0.743445	1855	0.748286	108
Coprobacter secundus 177	1501392	JTDA00000000	GCA_000803105.1	3190	2906	0.910972	msp_0195	2512	0.864418	CAG00796	1506	0.518238	1799	0.619064	109
Gabonia massiliensis GM3	1686296	CYPV01000000	GCA_001403595.1	3338	2916	0.873577	msp_0195	2546	0.873114	CAG00796	1498	0.513717	1775	0.608711	109
Anaerostipes caccae DSM 14662	105841	ABAX00000000	GCA_000154305.1	3481	3449	0.990807	msp_0197	2714	0.786895	CAG00107	2568	0.744564	2596	0.752682	110
Negativibacillus massiliensis Marseille-P3213	1871035	FTRU00000000	GCA_900148495.1	2715	2653	0.977164	msp_0199	2228	0.839804	CAG00400	1855	0.699208	1864	0.702601	111
Butyrivibrio crossotus DSM 2876	45851	ABWN00000000	GCA_000156015.1	2436	2403	0.986453	msp_0202	1999	0.831877	CAG00562	1672	0.695797	1701	0.707865	112
Butyrivibrio crossotus 37_264	45851	MNRB00000000	GCA_001915735.1	2111	2073	0.981999	msp_0202	1891	0.912205	CAG00562	1642	0.792089	1646	0.794018	112
Enterobacter cloacae Hoffmann cluster IV MGH 34	1812935	AYJA00000000	GCA_000492895.1	4687	3840	0.819287	msp_0205	3009	0.783594	CAG00063	3086	0.803646	3348	0.871875	113
Enterobacter cloacae complex Hoffmann cluster IV 1000_ECLO	1812935	JWGU01000000	GCA_001052055.1	4551	3770	0.828389	msp_0205	2908	0.771353	CAG00063	2953	0.783289	3218	0.853581	113
Enterobacter cloacae complex Hoffmann cluster IV 1001_ECLO	1812935	JWGT01000000	GCA_001052605.1	4551	3770	0.828389	msp_0205	2907	0.771088	CAG00063	2953	0.783289	3217	0.853316	113
Enterobacter cloacae complex Hoffmann cluster IV 1176_ECLO	1812935	JWAF01000000	GCA_001052895.1	4790	3808	0.79499	msp_0205	2984	0.783613	CAG00063	3042	0.798845	3305	0.86791	113
Enterobacter cloacae complex Hoffmann cluster IV 28_ECLO	1812935	JVND01000000	GCA_001054835.1	4695	3837	0.817252	msp_0205	2984	0.777691	CAG00063	3042	0.792807	3309	0.862392	113
Enterobacter cloacae complex Hoffmann cluster IV 29_ECLO	1812935	JVMT01000000	GCA_001056255.1	4728	3860	0.816413	msp_0205	2976	0.770984	CAG00063	3034	0.78601	3317	0.859326	113
Enterobacter cloacae complex Hoffmann cluster IV 1254_ECLO	1812935	JVWV01000000	GCA_001076175.1	4816	3827	0.794643	msp_0205	3005	0.78521	CAG00063	3063	0.800366	3324	0.868565	113
Enterobacter cloacae complex Hoffmann cluster IV ST433:953102574	1812935	LJEO01000000	GCA_001317055.2	5045	4209	0.834291	msp_0205	2995	0.71157	CAG00063	3067	0.728677	3499	0.831314	113
Enterobacter cloacae complex Hoffmann cluster IV GN05647	1812935	LVUK00000000	GCA_001631035.1	4869	3955	0.812282	msp_0205	3092	0.781795	CAG00063	3162	0.799494	3426	0.866245	113
Enterobacter cloacae complex Hoffmann cluster IV GN04673	1812935	LVTQ00000000	GCA_001631535.1	5138	4063	0.790775	msp_0205	2972	0.731479	CAG00063	3019	0.743047	3309	0.814423	113
Enterobacter cloacae complex Hoffmann cluster IV GN04609	1812935	LVTP00000000	GCA_001631695.1	4516	3687	0.81643	msp_0205	3076	0.834283	CAG00063	3140	0.851641	3389	0.919175	113
Enterobacter cloacae complex Hoffmann cluster IV GN06520	1812935	LVVI00000000	GCA_001631745.1	4238	3592	0.84757	msp_0205	3036	0.845212	CAG00063	3100	0.863029	3342	0.930401	113
Enterobacter cloacae complex Hoffmann cluster IV DSM 16690	1812935	CP017184,CP017185	GCA_001729805.1	4478	3667	0.818892	msp_0205	3028	0.825743	CAG00063	3104	0.846469	3363	0.917098	113
Enterobacter cloacae complex Hoffmann cluster IV R8E	1812935	MBTX00000000	GCA_001858135.1	5466	4270	0.781193	msp_0205	3023	0.707963	CAG00063	3093	0.724356	3470	0.812646	113
Enterobacter cloacae complex Hoffmann cluster IV R2A	1812935	MBMT00000000	GCA_001858285.1	5542	4284	0.773006	msp_0205	3024	0.705882	CAG00063	3094	0.722222	3471	0.810224	113
Enterobacter cloacae complex Hoffmann cluster IV 41952	1812935	NDIV00000000	GCA_002162415.1	5173	4058	0.784458	msp_0205	3020	0.744209	CAG00063	3090	0.761459	3364	0.82898	113
Enterobacter cloacae complex Hoffmann cluster IV ARLG-2968	1812935	NEYZ00000000	GCA_002184675.1	4754	3947	0.830248	msp_0205	3009	0.762351	CAG00063	3068	0.777299	3366	0.8528	113
Mediterranea massiliensis Marseille-P2645	1841865	FQSB00000000	GCA_900128475.1	3408	3142	0.921948	msp_0206	2153	0.685232	CAG00382	1647	0.524188	1795	0.571292	114
Dialister invisus DSM 15470	218538	ACIM00000000	GCA_000160055.1	1765	1747	0.989802	msp_0207	1458	0.834574	CAG00773	1164	0.666285	1186	0.678878	115
Flavonifractor plautii ATCC 29863	292800	AGCK00000000	GCA_000239295.1	3761	3573	0.950013	msp_0208	2696	0.754548	CAG00331	1969	0.551078	1975	0.552757	116
Flavonifractor plautii An248	292800	NFJM00000000	GCA_002159865.1	3629	3446	0.949573	msp_0208	2681	0.778003	CAG00331	2004	0.581544	2006	0.582124	116
Flavonifractor plautii YL31	292800	NHMQ00000000	GCA_002221645.1	3645	3303	0.906173	msp_0208	2635	0.79776	CAG00331	1981	0.599758	1983	0.600363	116
Odoribacter laneus YIT 12061	626933	ADMC00000000	GCA_000243215.1	3112	2798	0.8991	msp_0211	2619	0.936026	CAG00087	2535	0.906004	2635	0.941744	117
Bacteroides sp. Marseille-P3108	1903262	FNVV00000000	GCA_900108345.1	4208	3783	0.899002	msp_0212	2463	0.651071	CAG00019	2298	0.607454	2515	0.664816	118
Azospirillum sp. 51_20	1896972	MNTV00000000	GCA_001917175.1	1905	1844	0.967979	msp_0215	1719	0.932213	CAG00310	1518	0.82321	1587	0.860629	119
Acidaminococcus intestini RyC-MR95	187327	CP003058	GCA_000230275.1	2372	2335	0.984401	msp_0216	2003	0.857816	CAG00255	1786	0.764882	1793	0.76788	120
Acidaminococcus intestini DSM 21505	187327	AULA00000000	GCA_000425045.1	2196	2125	0.967668	msp_0216	2029	0.954824	CAG00255	1801	0.847529	1803	0.848471	120
Alistipes obesi ph8	1118061	CAHA00000000	GCA_000311925.1	2623	2497	0.951963	msp_0218	2051	0.821386	CAG00525	1665	0.6668	1781	0.713256	121
Proteus mirabilis HI4320	584	AM942759,AM942760	GCA_000069965.1	3690	3598	0.975068	msp_0221	2929	0.814063	CAG00092	2935	0.815731	3098	0.861034	122
Proteus mirabilis BB2000	584	CP004022.1	GCA_000444425.1	3397	3226	0.949661	msp_0221	2962	0.918165	CAG00092	2975	0.922195	3027	0.938314	122
Proteus mirabilis 25933 GTA	584	LANL01000000	GCA_000972665.1	3688	3411	0.924892	msp_0221	2967	0.869833	CAG00092	2977	0.872765	3106	0.910583	122
Proteus mirabilis 373_PMIR	584	JVJQ01000000	GCA_001076695.1	3636	3350	0.921342	msp_0221	2935	0.876119	CAG00092	2945	0.879104	3071	0.916716	122
Proteus mirabilis PM655	584	JSUO01000000	GCA_001462475.1	3688	3399	0.921638	msp_0221	2950	0.867902	CAG00092	2960	0.870844	3103	0.912916	122
Proteus mirabilis GB11	584	LQNO00000000	GCA_001617305.1	3828	3479	0.90883	msp_0221	2941	0.845358	CAG00092	2950	0.847945	3119	0.896522	122
Proteus mirabilis Wood	584	LTBK00000000	GCA_001643755.1	3855	3481	0.902983	msp_0221	3127	0.898305	CAG00092	3142	0.902614	3225	0.926458	122
Prevotella sp. 885	2022527	NOVE00000000	GCA_002265625.1	3062	2620	0.85565	msp_0222	1993	0.760687	CAG00676	1531	0.584351	1685	0.64313	123
Alistipes inops 627	1501391	JRGF00000000	GCA_000786575.1	2012	1920	0.954274	msp_0223	1879	0.978646	CAG00261	1657	0.863021	1660	0.864583	124
Tidjanibacter massiliensis Marseille-P3084	1871003	FNWB00000000	GCA_900104605.1	2044	1951	0.954501	msp_0223	1892	0.969759	CAG00261	1652	0.846745	1655	0.848283	124
Eubacterium ventriosum ATCC 27560	39496	AAVL00000000	GCA_000153885.1	2546	2518	0.989002	msp_0229	1904	0.756156	CAG00749	1516	0.602065	1519	0.603257	125
Klebsiella variicola At-22	244366	CP001891	GCA_000025465.1	5044	4997	0.990682	msp_0028	2406	0.481489	CAG00018	2164	0.43306	4252	0.850911	126
Klebsiella variicola UCICRE 10	244366	AYIF00000000	GCA_000492475.1	4963	4785	0.964135	msp_0028	2387	0.498851	CAG00018	2161	0.45162	4222	0.882341	126
Klebsiella variicola MGH 40	244366	AYIX00000000	GCA_000492835.1	4984	4808	0.964687	msp_0028	2382	0.495424	CAG00018	2149	0.446963	4194	0.872296	126
Klebsiella variicola MGH 20	244366	AYJK00000000	GCA_000493095.1	5247	5003	0.953497	msp_0028	2417	0.48311	CAG00018	2175	0.434739	4252	0.84989	126
Klebsiella variicola UCI 18	244366	JCML00000000	GCA_000567005.1	5646	5267	0.932873	msp_0028	2434	0.462123	CAG00018	2185	0.414847	4316	0.819442	126
Klebsiella variicola BIDMC 61	244366	JMWB00000000	GCA_000692995.1	5178	4948	0.955581	msp_0028	2404	0.485853	CAG00018	2175	0.439572	4283	0.865602	126
Klebsiella variicola MGH 68	244366	JMZD00000000	GCA_000694595.1	5134	4893	0.953058	msp_0028	2383	0.487022	CAG00018	2151	0.439608	4285	0.875741	126
Klebsiella variicola MGH 76	244366	JMZK00000000	GCA_000694735.1	5225	4651	0.890144	msp_0028	2276	0.489357	CAG00018	2069	0.444851	4045	0.869705	126
Klebsiella variicola MGH 80	244366	JMZM00000000	GCA_000694775.1	5402	5095	0.943169	msp_0028	2399	0.470854	CAG00018	2160	0.423945	4281	0.840236	126
Klebsiella variicola BZ19	244366	JDWA01000000	GCA_000742915.1	5391	5198	0.9642	msp_0028	2471	0.475375	CAG00018	2223	0.427664	4414	0.849173	126
Klebsiella variicola DX120E	244366	CP009274.1,CP009275.1,CP009276.1	GCA_000812205.2	5288	5033	0.951778	msp_0028	2400	0.476853	CAG00018	2158	0.42877	4289	0.852176	126
Klebsiella variicola 801	244366	CDMV00000000	GCA_000826565.1	5450	5139	0.942936	msp_0028	2405	0.46799	CAG00018	2169	0.422067	4260	0.828955	126
Klebsiella variicola DSM 15968	244366	CP010523.1	GCA_000828055.2	5098	4944	0.969792	msp_0028	2417	0.488875	CAG00018	2177	0.440332	4279	0.865494	126
Klebsiella variicola B8C2	244366	CDRB01000000	GCA_000941455.1	10380	10033	0.96657	msp_0028	5095	0.507824	CAG00018	4637	0.462175	8825	0.879597	126
Klebsiella variicola 8917	244366	CEGG01000000	GCA_000941635.1	5437	4960	0.912268	msp_0028	2433	0.490524	CAG00018	2179	0.439315	4292	0.865323	126
Klebsiella variicola 1f2B	244366	CDQZ01000000	GCA_000942155.1	6395	5928	0.926974	msp_0028	2997	0.505567	CAG00018	2704	0.45614	5210	0.87888	126
Klebsiella variicola 2b2A	244366	CDPS01000000	GCA_000943135.1	5823	5499	0.944359	msp_0028	2742	0.498636	CAG00018	2482	0.451355	4824	0.87725	126
Klebsiella variicola MGH92	244366	LFAD01000000	GCA_001033575.1	5218	4988	0.955922	msp_0028	2399	0.480954	CAG00018	2157	0.432438	4264	0.854852	126
Klebsiella variicola BIDMC88	244366	LFBA01000000	GCA_001034045.1	5405	5142	0.951341	msp_0028	2410	0.468689	CAG00018	2162	0.420459	4271	0.830611	126
Klebsiella variicola 653_KVAR	244366	JUYL01000000	GCA_001065835.1	6112	5683	0.92981	msp_0028	2579	0.45381	CAG00018	2283	0.401724	4529	0.796938	126
Klebsiella variicola 671_KVAR	244366	JUXS01000000	GCA_001065855.1	5254	4994	0.950514	msp_0028	2422	0.484982	CAG00018	2177	0.435923	4312	0.863436	126
Klebsiella variicola 780_KPNE	244366	JUTF01000000	GCA_001066265.1	5233	4972	0.950124	msp_0028	2399	0.482502	CAG00018	2164	0.435237	4260	0.856798	126
Klebsiella variicola 789_KVAR	244366	JUSW01000000	GCA_001066315.1	5313	5032	0.947111	msp_0028	2434	0.483704	CAG00018	2187	0.434618	4288	0.852146	126
Klebsiella variicola 833_KPNE	244366	JURI01000000	GCA_001066505.1	5319	5055	0.950367	msp_0028	2443	0.483284	CAG00018	2197	0.434619	4325	0.855589	126
Klebsiella variicola 835_KPNE	244366	JURG01000000	GCA_001066535.1	5354	5080	0.948823	msp_0028	2459	0.484055	CAG00018	2209	0.434843	4339	0.854134	126
Klebsiella variicola 836_KPNE	244366	JURF01000000	GCA_001066555.1	5250	4989	0.950286	msp_0028	2416	0.484265	CAG00018	2180	0.436961	4279	0.857687	126
Klebsiella variicola 834_KPNE	244366	JURH01000000	GCA_001067475.1	5251	4987	0.949724	msp_0028	2408	0.482855	CAG00018	2173	0.435733	4274	0.857028	126
Klebsiella variicola 837_KPNE	244366	JURE01000000	GCA_001067495.1	5297	5027	0.949028	msp_0028	2424	0.482196	CAG00018	2185	0.434653	4304	0.856177	126
Klebsiella variicola 124_ECLO	244366	JVXL01000000	GCA_001068855.1	5259	5023	0.955125	msp_0028	2457	0.48915	CAG00018	2213	0.440573	4373	0.870595	126
Klebsiella variicola 1335_KPNE	244366	JVTE01000000	GCA_001076365.1	5568	5154	0.925647	msp_0028	2412	0.467986	CAG00018	2165	0.420062	4284	0.831199	126
Klebsiella variicola 521_SSON	244366	JVDU01000000	GCA_001076525.1	6014	5563	0.925008	msp_0028	2488	0.447241	CAG00018	2201	0.39565	4379	0.787165	126
Klebsiella variicola 524_SBOY	244366	JVDR01000000	GCA_001076915.1	5933	5515	0.929547	msp_0028	2459	0.445875	CAG00018	2173	0.394016	4321	0.7835	126
Klebsiella variicola NL49	244366	LFYK01000000	GCA_001187805.1	5500	5136	0.933818	msp_0028	2431	0.473326	CAG00018	2172	0.422897	4292	0.83567	126
Klebsiella variicola T29A	244366	CXPA01000000	GCA_001261795.1	5584	5196	0.930516	msp_0028	2442	0.469977	CAG00018	2191	0.421671	4337	0.834681	126
Klebsiella variicola 3	244366	CXOY01000000	GCA_001261815.1	5158	4917	0.953276	msp_0028	2399	0.487899	CAG00018	2174	0.44214	4253	0.864958	126
Klebsiella variicola 6A2	244366	CXPC01000000	GCA_001261835.1	5742	5358	0.933124	msp_0028	2487	0.464166	CAG00018	2240	0.418066	4478	0.83576	126
Klebsiella variicola 4880	244366	CXPB01000000	GCA_001261855.1	5097	4873	0.956053	msp_0234	2371	0.486559	CAG00140	2085	0.427868	4169	0.85553	126
Klebsiella variicola 06-268	244366	CXOZ01000000	GCA_001261875.1	5065	4934	0.974136	msp_0028	2416	0.489664	CAG00018	2147	0.435144	4239	0.859141	126
Klebsiella variicola KV321	244366	LQMR00000000	GCA_001617965.1	5280	5050	0.956439	msp_0028	2410	0.477228	CAG00018	2164	0.428515	4284	0.848317	126
Klebsiella variicola NL58	244366	LFQQ00000000	GCA_001674935.1	5473	5152	0.941348	msp_0028	2439	0.473408	CAG00018	2176	0.42236	4299	0.834433	126
Klebsiella variicola AR_0016	244366	MPCI00000000	GCA_001875745.1	5089	4897	0.962272	msp_0028	2400	0.490096	CAG00018	2158	0.440678	4266	0.871146	126
Klebsiella variicola GJ1	244366	CP017284,CP017283,CP017281,CP017282	GCA_001989495.1	5467	5201	0.951344	msp_0028	2426	0.466449	CAG00018	2188	0.420688	4307	0.82811	126
Klebsiella variicola GJ2	244366	CP017849,CP017850,CP017851,CP017852,CP017853	GCA_001989515.1	5544	5274	0.951299	msp_0028	2428	0.460372	CAG00018	2190	0.415245	4315	0.818165	126
Klebsiella variicola GJ3	244366	CP017289,CP017285,CP017286,CP017287,CP017288	GCA_001989535.1	5545	5272	0.950766	msp_0028	2428	0.460546	CAG00018	2190	0.415402	4319	0.819234	126
Klebsiella variicola KP007	244366	MSZI00000000	GCA_002119865.1	5528	5239	0.947721	msp_0028	2413	0.460584	CAG00018	2166	0.413438	4290	0.818859	126
Klebsiella variicola BIDMC118	244366	NGSP00000000	GCA_002152295.1	5255	4904	0.933206	msp_0028	2385	0.486338	CAG00018	2147	0.437806	4292	0.875204	126
Klebsiella variicola BIDMC117	244366	NGSO00000000	GCA_002153075.1	5177	4913	0.949005	msp_0028	2414	0.491349	CAG00018	2166	0.440871	4229	0.860778	126
Klebsiella variicola WCHKP19	244366	NGZG00000000	GCA_002164805.1	5827	5456	0.936331	msp_0028	2474	0.453446	CAG00018	2201	0.403409	4455	0.816532	126
Klebsiella variicola H39	244366	MOSU00000000	GCA_002174085.1	5934	5554	0.935962	msp_0028	2520	0.453727	CAG00018	2264	0.407634	4589	0.826251	126
Klebsiella variicola KP-21F	244366	JXJH00000000	GCA_002179565.1	5510	5166	0.937568	msp_0028	2458	0.475803	CAG00018	2207	0.427216	4336	0.839334	126
Klebsiella variicola MB351	244366	MSCS00000000	GCA_002211425.1	5808	5189	0.893423	msp_0028	2446	0.471382	CAG00018	2184	0.42089	4287	0.826171	126
Klebsiella variicola KV093	244366	LZGB00000000	GCA_002245455.1	5363	5172	0.964386	msp_0028	2394	0.462877	CAG00018	2152	0.416087	4311	0.833527	126
Klebsiella variicola L18	244366	NLDD00000000	GCA_002262695.1	5166	4955	0.959156	msp_0028	2427	0.489808	CAG00018	2193	0.442583	4313	0.870434	126
Klebsiella variicola K2631	244366	NPGY00000000	GCA_002264565.1	6143	5482	0.892398	msp_0028	2433	0.443816	CAG00018	2171	0.396023	4384	0.799708	126
Klebsiella variicola UBA694	244366	DBMQ00000000	GCA_002304815.1	5028	4842	0.963007	msp_0028	2363	0.488021	CAG00018	2127	0.439281	4215	0.870508	126
Anaerotignum lactatifermentans An75	160404	NFHM00000000	GCA_002161375.1	3249	2948	0.907356	msp_0235	2313	0.7846	CAG00735	1435	0.486771	1948	0.660787	127
[Clostridium] lactatifermentans DSM 14214	160404	FRAH00000000	GCA_900142265.1	3560	3282	0.92191	msp_0235	2342	0.713589	CAG00735	1454	0.443023	1995	0.607861	127
Ruminococcus lactaris ATCC 29176	46228	ABOU00000000	GCA_000155205.1	2483	2466	0.993153	msp_0241	1953	0.791971	CAG00570	1634	0.662612	1659	0.672749	128
Ruminococcus lactaris CC59_002D	46228	AZJE00000000	GCA_000507785.1	2775	2708	0.975856	msp_0241	1952	0.720827	CAG00570	1622	0.598966	1734	0.640325	128
Coprococcus comes ATCC 27758	410072	ABVR00000000	GCA_000155875.1	3532	3487	0.987259	msp_0251	2314	0.663608	CAG00378	1989	0.570404	2089	0.599082	129
Ruminococcus callidus ATCC 27760	40519	AWVF00000000	GCA_000468015.1	2878	2704	0.939541	msp_0254	2070	0.765533	CAG00563	1640	0.606509	1660	0.613905	130
Bifidobacterium adolescentis ATCC 15703	1680	AP009256	GCA_000010425.1	1683	1649	0.979798	msp_0255	1342	0.813827	CAG00729	1018	0.617344	1033	0.62644	131
Bifidobacterium adolescentis L2-32	1680	AAXD00000000	GCA_000154085.1	2035	1976	0.971007	msp_0255	1475	0.746457	CAG00729	1073	0.543016	1101	0.557186	131
Bifidobacterium adolescentis 22L	1680	CP007443.1	GCA_000737885.1	1758	1724	0.98066	msp_0255	1412	0.819026	CAG00729	1073	0.62239	1085	0.62935	131
Bifidobacterium adolescentis BBMN23	1680	CP010437	GCA_000817995.1	1760	1698	0.964773	msp_0255	1432	0.843345	CAG00729	1080	0.636042	1099	0.647232	131
Bifidobacterium adolescentis Km 4	1680	MAXD00000000	GCA_001756865.1	2037	1913	0.939126	msp_0255	1433	0.749085	CAG00729	1058	0.553058	1092	0.570831	131
Bifidobacterium adolescentis 1892B	1680	NAQF00000000	GCA_002075965.1	1728	1709	0.989005	msp_0255	1442	0.843768	CAG00729	1077	0.630193	1091	0.638385	131
Bifidobacterium adolescentis 42B	1680	LNKB00000000	GCA_002107925.1	1826	1777	0.973165	msp_0255	1439	0.809792	CAG00729	1069	0.601576	1085	0.61058	131
Bifidobacterium adolescentis 70B	1680	LNKC00000000	GCA_002107955.1	1784	1725	0.966928	msp_0255	1397	0.809855	CAG00729	1049	0.608116	1074	0.622609	131
Bifidobacterium adolescentis AL12-4	1680	LNKG00000000	GCA_002107975.1	1688	1647	0.975711	msp_0255	1361	0.826351	CAG00729	1025	0.622344	1054	0.639951	131
Bifidobacterium adolescentis LMG 10734	1680	LNKK00000000	GCA_002107995.1	1695	1673	0.987021	msp_0255	1436	0.858338	CAG00729	1077	0.643754	1098	0.656306	131
Bifidobacterium adolescentis 487B	1680	LNKD00000000	GCA_002108015.1	2226	2133	0.958221	msp_0255	1515	0.710267	CAG00729	1067	0.500234	1096	0.51383	131
Bifidobacterium adolescentis 703B	1680	LNKE00000000	GCA_002108035.1	2073	1935	0.93343	msp_0255	1400	0.723514	CAG00729	1026	0.530233	1063	0.549354	131
Bifidobacterium adolescentis AD2-8	1680	LNKF00000000	GCA_002108045.1	2016	1950	0.967262	msp_0255	1410	0.723077	CAG00729	1072	0.549744	1144	0.586667	131
Bifidobacterium adolescentis AL46-2	1680	LNKH00000000	GCA_002108075.1	1781	1701	0.955081	msp_0255	1424	0.837155	CAG00729	1063	0.624927	1083	0.636684	131
Bifidobacterium adolescentis AL46-7	1680	LNKI00000000	GCA_002108095.1	1827	1744	0.95457	msp_0255	1417	0.8125	CAG00729	1056	0.605505	1074	0.615826	131
Bifidobacterium adolescentis LMG 10733	1680	LNKJ00000000	GCA_002108135.1	1681	1646	0.979179	msp_0255	1337	0.812272	CAG00729	1015	0.616646	1031	0.626367	131
Bifidobacterium adolescentis LMG 11579	1680	LNKL00000000	GCA_002108155.1	1655	1518	0.917221	msp_0255	1291	0.850461	CAG00729	1001	0.65942	1013	0.667325	131
Bifidobacterium adolescentis LMG 18897	1680	LNKM00000000	GCA_002108165.1	1775	1680	0.946479	msp_0255	1398	0.832143	CAG00729	1069	0.63631	1083	0.644643	131
Parabacteroides sp. SN4	1750560	FTLH00000000	GCA_900155425.1	4215	3867	0.917438	msp_0256	2762	0.714249	CAG00131	2565	0.663305	2938	0.759762	132
Fusobacterium ulcerans ATCC 49185	861	ACDH00000000	GCA_000158315.2	3255	3182	0.977573	msp_0258	2714	0.852923	CAG00157	2454	0.771213	2482	0.780013	133
Fusobacterium ulcerans 12-1B	861	AGWJ00000000	GCA_000242995.2	3554	3040	0.855374	msp_0258	2765	0.909539	CAG00157	2509	0.825329	2519	0.828618	133
Drancourtella massiliensis GD1	1632013	CVPG01000000	GCA_001049915.1	2861	2442	0.853548	msp_0265	2326	0.952498	CAG00181	2239	0.916871	2247	0.920147	134
Sellimonas intestinalis BR72	1653434	LGAJ01000000	GCA_001280875.1	3039	2728	0.897664	msp_0265	2511	0.920455	CAG00181	2346	0.859971	2350	0.861437	134
Prevotella stercorea DSM 18206	363265	AFZZ00000000	GCA_000235885.1	2697	2502	0.927697	msp_0266	1689	0.67506	CAG00830	1237	0.494404	1577	0.630296	135
Flavonifractor sp. An10	1965537	NFMB00000000	GCA_002161215.1	3666	1896	0.517185	msp_0267	1170	0.617089	CAG00215	1070	0.564346	1162	0.612869	136
Sutterella wadsworthensis 2_1_59BFAA	40545	ADMG00000000	GCA_000297775.1	2372	2216	0.934233	msp_0271	1893	0.854242	CAG00480	1618	0.730144	1622	0.731949	137
Alistipes ihumii AP11	1470347	CAPH00000000	GCA_000321205.1	2302	2199	0.955256	msp_0276	1920	0.873124	CAG00605	1626	0.739427	1653	0.751705	138
Fusobacterium varium ATCC 27725	856	ACIE00000000	GCA_000159915.2	3087	3053	0.988986	msp_0278	2672	0.875205	CAG00210	2385	0.781199	2438	0.798559	139
Desulfovibrio fairfieldensis CCUG 45958	44742	CP014229	GCA_001553605.1	3131	2455	0.784095	msp_0284	2168	0.883096	CAG00410	1841	0.749898	1932	0.786965	140
Enorma massiliensis phI	1472761	CAGZ00000000	GCA_000311845.1	1900	1654	0.870526	msp_0286	1544	0.933495	CAG00756	1324	0.800484	1399	0.845828	141
Enorma massiliensis An70	1472761	NFHO00000000	GCA_002159295.1	2002	1681	0.83966	msp_0286	1562	0.929209	CAG00756	1321	0.785842	1414	0.841166	141
Eubacterium ramulus ATCC 29099	39490	AWVJ00000000	GCA_000469345.1	3151	2985	0.947318	msp_0289	2108	0.706198	CAG00576	1705	0.571189	1732	0.580235	142
Faecalibacterium prausnitzii A2-165	853	ACOP00000000	GCA_000162015.1	2952	2889	0.978659	msp_0291	1697	0.5874	CAG00623	1389	0.480789	1406	0.486674	143
Dorea longicatena DSM 13814	88431	AAXB00000000	GCA_000154065.1	2744	2730	0.994898	msp_0297	2031	0.743956	CAG00824	1299	0.475824	1664	0.609524	144
[Clostridium] cf. saccharolyticum K10	84030	FP929037	GCA_000210535.1	3390	3128	0.922714	msp_0298	2238	0.715473	CAG00256	2044	0.653453	2079	0.664642	145
[Clostridium] saccharolyticum An168	84030	NFKU00000000	GCA_002160535.1	3103	2862	0.922333	msp_0298	2324	0.81202	CAG00256	2099	0.733403	2140	0.747729	145
Barnesiella sp. An22	1965590	NFJR00000000	GCA_002159975.1	2739	1478	0.539613	msp_0300	1088	0.73613	CAG00077	1002	0.677943	1006	0.68065	146
Veillonella parvula ATCC 17745	29466	ADFU00000000	GCA_000177435.1	1945	1911	0.982519	msp_0303	1510	0.790162	CAG00013	1105	0.578231	1278	0.66876	147
Veillonella parvula ACS-068-V-Sch12	29466	AEXI00000000	GCA_000215025.2	1938	1786	0.921569	msp_0303	1506	0.843225	CAG00013	1050	0.587906	1246	0.697648	147
Veillonella parvula HSIVP1	29466	ASKE00000000	GCA_000448705.1	2053	1837	0.894788	msp_0303	1481	0.806206	CAG00013	1093	0.594992	1252	0.681546	147
Veillonella parvula DNF00876	29466	LSDP00000000	GCA_001553335.1	1857	1590	0.85622	msp_0303	1363	0.857233	CAG00013	991	0.62327	1145	0.720126	147
Veillonella parvula UTDB1-3	29466	CP019721	GCA_002005185.1	1960	1778	0.907143	msp_0303	1467	0.825084	CAG00013	1036	0.582677	1200	0.674916	147
Alistipes indistinctus YIT 12060	626932	ADLD00000000	GCA_000231275.1	2351	2216	0.942578	msp_0308	2079	0.938177	CAG00344	1890	0.852888	1902	0.858303	148
Clostridium butyricum E4 str. BoNT E BL5262	1492	ACOM00000000	GCA_000182605.1	4240	3230	0.761792	msp_0319	2628	0.813622	CAG00029	3074	0.951703	3074	0.951703	149
Clostridium butyricum DKU-01	1492	APKZ00000000	GCA_000355785.1	4019	3402	0.846479	msp_0319	2724	0.800705	CAG00029	3194	0.938859	3194	0.938859	149
Clostridium butyricum 60E.3	1492	AGYK00000000	GCA_000371625.1	4163	3460	0.831131	msp_0319	2706	0.782081	CAG00029	3197	0.923988	3197	0.923988	149
Clostridium butyricum DSM 10702	1492	AQQF00000000	GCA_000409755.1	4271	3460	0.810115	msp_0319	2755	0.796243	CAG00029	3252	0.939884	3252	0.939884	149
Clostridium butyricum INCQS635	1492	JRMA00000000	GCA_000765285.1	5870	4953	0.843782	msp_0319	4184	0.844741	CAG00029	4723	0.953563	4723	0.953563	149
Clostridium butyricum HM-68	1492	JXBT01000000	GCA_000878275.1	4146	3460	0.834539	msp_0319	2750	0.794798	CAG00029	3244	0.937572	3244	0.937572	149
Clostridium butyricum CWBI1009	1492	ASPQ01000000	GCA_000949905.1	4096	3482	0.850098	msp_0319	2816	0.808731	CAG00029	3302	0.948306	3303	0.948593	149
Clostridium butyricum SU1	1492	LIDW01000000	GCA_001411625.1	5858	4431	0.756402	msp_0319	3575	0.806816	CAG00029	4100	0.925299	4106	0.926653	149
Clostridium butyricum KNU-L09	1492	CP013252,CP013489	GCA_001456065.2	4101	3416	0.832968	msp_0319	2769	0.810597	CAG00029	3245	0.949941	3245	0.949941	149
Clostridium butyricum NEC8	1492	CBYK010000000	GCA_001458815.1	5312	4342	0.817395	msp_0319	3546	0.816674	CAG00029	4053	0.933441	4058	0.934592	149
Clostridium butyricum JKY6D1	1492	CP013352,CP013353,CP013354	GCA_001465175.1	4114	3412	0.829363	msp_0319	2730	0.800117	CAG00029	3209	0.940504	3209	0.940504	149
Clostridium butyricum TOA	1492	CP014704,CP014705,CP014706	GCA_001646605.1	4069	3391	0.833374	msp_0319	2740	0.808021	CAG00029	3215	0.948098	3215	0.948098	149
Clostridium butyricum TK520	1492	CP016332,CP016333,CP016334	GCA_001746555.1	3932	3325	0.845626	msp_0319	2679	0.805714	CAG00029	3154	0.948571	3154	0.948571	149
Clostridium butyricum CDC_51208	1492	CP013239,CP013240,CP013238	GCA_001886875.1	4119	3197	0.776159	msp_0319	2605	0.814826	CAG00029	3045	0.952455	3045	0.952455	149
Oscillibacter sp. KLE 1728	1226322	AWVN00000000	GCA_000469425.1	3606	3330	0.923461	msp_0321	2185	0.656156	CAG00295	1928	0.578979	2153	0.646547	150
Oscillibacter sp. KLE 1745	1226323	AWVO00000000	GCA_000469445.2	3606	3323	0.92152	msp_0321	2176	0.65483	CAG00295	1920	0.577791	2145	0.645501	150
Lactobacillus ruminis ATCC 25644	1623	ACGS00000000	GCA_000159375.2	2002	1945	0.971528	msp_0323	1702	0.875064	CAG00024	1621	0.833419	1624	0.834961	151
Lactobacillus ruminis SPM0211	1623	AFOJ00000000	GCA_000217755.2	2049	1996	0.974134	msp_0323	1791	0.897295	CAG00024	1668	0.835671	1671	0.837174	151
Lactobacillus ruminis ATCC 27782	1623	CP003032.1	GCA_000224985.1	1987	1763	0.887267	msp_0323	1651	0.936472	CAG00024	1578	0.895065	1581	0.896767	151
Lactobacillus ruminis DPC 6832	1623	AWYA00000000	GCA_000813025.1	1914	1637	0.855277	msp_0323	1544	0.943189	CAG00024	1492	0.911423	1499	0.915699	151
Lactobacillus ruminis S23	1623	AWYB01000000	GCA_001008745.1	1969	1898	0.963941	msp_0323	1785	0.940464	CAG00024	1703	0.89726	1706	0.898841	151
Lactobacillus ruminis ATCC 27780	1623	JHAJ01000000	GCA_001008755.1	1958	1743	0.890194	msp_0323	1632	0.936317	CAG00024	1541	0.884108	1543	0.885255	151
Lactobacillus ruminis DPC 6830	1623	JHAB01000000	GCA_001008765.1	1955	1705	0.872123	msp_0323	1561	0.915543	CAG00024	1508	0.884457	1520	0.891496	151
Lactobacillus ruminis DSM 20403 = NBRC 102161	1623	AYYL01000000	GCA_001436475.1	1915	1711	0.893473	msp_0323	1609	0.940386	CAG00024	1517	0.886616	1519	0.887785	151
Lactobacillus ruminis PEL65	1623	MRYP00000000	GCA_002076355.1	1985	1757	0.885139	msp_0323	1639	0.93284	CAG00024	1549	0.881616	1551	0.882755	151
Lactobacillus ruminis GRL1172	1623	MRYO00000000	GCA_002076365.1	1928	1710	0.886929	msp_0323	1595	0.932749	CAG00024	1542	0.901754	1550	0.906433	151
Lactobacillus ruminis PEL66	1623	MRYQ00000000	GCA_002076375.1	1933	1720	0.889809	msp_0323	1600	0.930233	CAG00024	1533	0.891279	1536	0.893023	151
Bacteroides fluxus YIT 12057	626930	AFBN00000000	GCA_000195635.1	3624	3534	0.975166	msp_0326	2552	0.722128	CAG00114	2526	0.714771	2631	0.744482	152
Fusobacterium mortiferum ATCC 9817	850	ACDB00000000	GCA_000158195.2	2631	2602	0.988978	msp_0329	2289	0.879708	CAG00503	1869	0.718294	1884	0.724058	153
[Clostridium] leptum DSM 753	1535	ABCB00000000	GCA_000154345.1	2917	2872	0.984573	msp_0331	2232	0.777159	CAG00262	2009	0.699513	2021	0.703691	154
Fournierella massiliensis AM2	1650663	FAUK01000000	GCA_001486665.1	3556	2373	0.667323	msp_0339	1546	0.651496	CAG00292	1310	0.552044	1359	0.572693	155
Clostridium paraputrificum AGR2156	29363	AUJC00000000	GCA_000424025.1	3491	3010	0.862217	msp_0340	2578	0.856478	CAG00124	2645	0.878738	2705	0.898671	156
Clostridium paraputrificum 373-A1	29363	MAPZ00000000	GCA_001679805.1	3320	2960	0.891566	msp_0340	2578	0.870946	CAG00124	2645	0.893581	2705	0.913851	156
Mitsuokella jalaludinii DSM 13811	187979	JNKR00000000	GCA_000702905.1	2183	2117	0.969766	msp_0349	1665	0.78649	CAG00960	1127	0.532357	1388	0.655645	157
Clostridium saudiense JCC	1414720	CBYM00000000	GCA_000577815.1	3461	2511	0.725513	msp_0351	2028	0.807646	CAG00117	2073	0.825568	2150	0.856233	158
Intestinimonas butyriciproducens ER1	1297617	JPJD00000000	GCA_000765135.1	3529	2894	0.820062	msp_0353	2130	0.736006	CAG00330	1922	0.664133	1928	0.666206	159
Intestinimonas butyriciproducens AF211	1297617	CP011307	GCA_001454945.1	3178	2565	0.807111	msp_0353	2068	0.806238	CAG00330	1852	0.722027	1862	0.725926	159
Intestinimonas butyriciproducens 27-5-10	1297617	MJII00000000	GCA_001940005.1	3098	2580	0.832795	msp_0353	2042	0.791473	CAG00330	1881	0.72907	1887	0.731395	159
Ruminococcus champanellensis 18P13 = JCM 17042	1161942	FP929052	GCA_000210095.1	2356	2261	0.959677	msp_0356	2027	0.896506	CAG00500	1722	0.76161	1819	0.804511	160
Anaeromassilibacillus sp. Marseille-P3371	1944639	FWDV00000000	GCA_900169665.1	2897	2521	0.870211	msp_0358	2305	0.91432	CAG00155	2233	0.88576	2234	0.886156	161
Gemmiger formicilis ATCC 27749	745368	FUYF00000000	GCA_900167555.1	2873	2749	0.95684	msp_0362	1818	0.661331	CAG00647	1487	0.540924	1542	0.560931	162
Azospirillum sp. 47_25	1896971	MNTU00000000	GCA_001917125.1	1846	1807	0.978873	msp_0363	1670	0.924184	CAG00458	1552	0.858882	1553	0.859436	163
[Bacteroides] pectinophilus ATCC 43243	384638	ABVQ00000000	GCA_000155855.1	3063	3024	0.987267	msp_0364	2339	0.773479	CAG00305	2129	0.704034	2137	0.70668	164
Bacteroides barnesiae DSM 18169 = JCM 13652	376804	ARGC00000000	GCA_000374585.1	3071	2600	0.84663	msp_0365	1965	0.755769	CAG00394	1704	0.655385	1755	0.675	165
Merdimonas faecis BR31	1653435	MIEH00000000	GCA_001754075.1	3221	1565	0.485874	msp_0367	1059	0.676677	CAG00182	996	0.636422	1017	0.64984	166
Turicimonas muris YL45	1796652	NHMP00000000	GCA_002221595.1	2540	1995	0.785433	msp_0368	1909	0.956892	CAG00311	1886	0.945363	1903	0.953885	167
Streptococcus salivarius M18	1304	AGBV00000000	GCA_000225385.2	2115	2004	0.947518	msp_0369	1485	0.741018	CAG00296	1335	0.666168	1430	0.713573	168
Streptococcus salivarius CCHSS3	1304	FR873481	GCA_000253335.1	2004	1989	0.992515	msp_0369	1504	0.756159	CAG00296	1367	0.68728	1472	0.74007	168
Streptococcus salivarius 57.I	1304	CP002888	GCA_000305335.2	2004	1943	0.969561	msp_0369	1547	0.796191	CAG00296	1399	0.720021	1507	0.775605	168
Streptococcus salivarius UC3162	1304	JYOY01000000	GCA_000963265.1	1946	1898	0.975334	msp_0369	1532	0.807165	CAG00296	1408	0.741834	1492	0.786091	168
Streptococcus salivarius KB005	1304	JYOX01000000	GCA_000963335.1	2099	1994	0.949976	msp_0369	1559	0.781846	CAG00296	1422	0.713139	1522	0.76329	168
Streptococcus salivarius 1270_SSAL	1304	JVWD01000000	GCA_001069445.1	2071	2004	0.967648	msp_0369	1574	0.785429	CAG00296	1394	0.695609	1546	0.771457	168
Streptococcus salivarius 726_SSAL	1304	JUVN01000000	GCA_001074945.1	2184	2072	0.948718	msp_0369	1541	0.743726	CAG00296	1402	0.676641	1526	0.736486	168
Streptococcus salivarius 37-08 S12	1304	LXII00000000	GCA_001906965.1	2214	2112	0.95393	msp_0369	1544	0.731061	CAG00296	1391	0.658617	1501	0.710701	168
Streptococcus salivarius ATCC 25975	1304	CP015283,CP015284	GCA_002094975.1	2092	1991	0.951721	msp_0369	1543	0.774987	CAG00296	1387	0.696635	1522	0.76444	168
Streptococcus salivarius ATCC 7073	1304	FRCU00000000	GCA_900143035.1	1992	1796	0.901606	msp_0369	1357	0.755568	CAG00296	1229	0.684298	1328	0.739421	168
Alistipes senegalensis JC50	1288121	CAHI00000000	GCA_000312145.1	3163	2573	0.813468	msp_0370	1778	0.691022	CAG00750	1334	0.518461	1390	0.540225	169
Dialister succinatiphilus YIT 11850	487173	ADLT00000000	GCA_000242435.1	2164	1821	0.841497	msp_0372	1592	0.874245	CAG00561	1386	0.76112	1395	0.766063	170
Faecalibacterium prausnitzii L2-6	853	FP929045	GCA_000210735.1	3171	3020	0.952381	msp_0377	1519	0.50298	CAG00606	1304	0.431788	1421	0.47053	171
Faecalibacterium cf. prausnitzii KLE1255	853	AECU00000000	GCA_000166035.1	2853	2812	0.985629	msp_0378	1578	0.561166	CAG00675	1282	0.455903	1339	0.476174	172
Adlercreutzia equolifaciens DSM 19450	446660	AP013105.1	GCA_000478885.1	2278	1567	0.687884	msp_0385	1090	0.695597	CAG01331	532	0.339502	534	0.340779	173
Enterococcus faecium DO	1352	CP003583	GCA_000174395.2	2957	2915	0.985796	msp_0392	2203	0.755746	CAG00375	2000	0.686106	2025	0.694683	174
Enterococcus faecium EnGen0011	1352	AHWS00000000	GCA_000321685.1	2683	2547	0.94931	msp_0392	2050	0.804868	CAG00375	1940	0.76168	1976	0.775815	174
Enterococcus faecium EnGen0313	1352	AJDG00000000	GCA_000394435.1	2850	2660	0.933333	msp_0392	2144	0.806015	CAG00375	1974	0.742105	2007	0.754511	174
Enterococcus faecium EnGen0305	1352	AJDL00000000	GCA_000394535.1	2664	2528	0.948949	msp_0392	2096	0.829114	CAG00375	1936	0.765823	1950	0.771361	174
Enterococcus faecium EnGen0192	1352	AITY00000000	GCA_000396825.1	3043	2725	0.895498	msp_0392	2103	0.771743	CAG00375	1963	0.720367	2003	0.735046	174
Enterococcus faecium VRE-1402601	1352	LNMH00000000	GCA_001547185.1	3170	2910	0.917981	msp_0392	2182	0.749828	CAG00375	1991	0.684192	2017	0.693127	174
Enterococcus faecium VRE-1401878	1352	LNLW00000000	GCA_001547195.1	3105	2846	0.916586	msp_0392	2176	0.764582	CAG00375	1979	0.695362	2002	0.703443	174
Enterococcus faecium VRE-1403355	1352	LNML00000000	GCA_001547235.1	3202	2939	0.917864	msp_0392	2213	0.752977	CAG00375	2010	0.683906	2043	0.695134	174
Enterococcus faecium VRE-1404669	1352	LNMP00000000	GCA_001547255.1	3121	2887	0.925024	msp_0392	2207	0.764461	CAG00375	2022	0.700381	2045	0.708348	174
Enterococcus faecium VRE-1406033	1352	LNMQ00000000	GCA_001547265.1	3172	2972	0.936948	msp_0392	2084	0.701211	CAG00375	1828	0.615074	1990	0.669583	174
Enterococcus faecium VRE-1407687	1352	LNMS00000000	GCA_001547285.1	2998	2856	0.952635	msp_0392	2178	0.762605	CAG00375	2000	0.70028	2057	0.720238	174
Enterococcus faecium VRE-1406092	1352	LNMR00000000	GCA_001547315.1	3095	2854	0.922132	msp_0392	2172	0.761037	CAG00375	1993	0.698318	2018	0.707078	174
Enterococcus faecium S-1402282	1352	LNLD00000000	GCA_001547335.1	3227	2945	0.912612	msp_0392	2184	0.741596	CAG00375	1989	0.675382	2023	0.686927	174
Enterococcus faecium U-1313438	1352	LNLE00000000	GCA_001547355.1	3412	3052	0.89449	msp_0392	2169	0.710682	CAG00375	1958	0.641547	2002	0.655963	174
Enterococcus faecium VRE-1408197	1352	LNMV00000000	GCA_001547365.1	2243	2153	0.959875	msp_0392	1778	0.825824	CAG00375	1659	0.770553	1705	0.791918	174
Enterococcus faecium VRE-1404029	1352	LNMN00000000	GCA_001547395.1	3253	2911	0.894866	msp_0392	2190	0.752319	CAG00375	1999	0.686706	2031	0.697698	174
Enterococcus faecium VRE-1407988	1352	LNMT00000000	GCA_001547415.1	2674	2574	0.962603	msp_0392	2048	0.795649	CAG00375	1890	0.734266	1945	0.755633	174
Enterococcus faecium VRE-1403540	1352	LNMM00000000	GCA_001547425.1	3181	2907	0.913864	msp_0392	2185	0.751634	CAG00375	1986	0.683179	2018	0.694186	174
Enterococcus faecium VRE-1404192	1352	LNMO00000000	GCA_001547445.1	3022	2873	0.950695	msp_0392	2178	0.758093	CAG00375	1991	0.693004	2016	0.701706	174
Enterococcus faecium VRE-1408033	1352	LNMU00000000	GCA_001547475.1	2804	2680	0.955777	msp_0392	2094	0.781343	CAG00375	1911	0.71306	1933	0.721269	174
Enterococcus faecium VRE-1408429	1352	LNMW00000000	GCA_001547495.1	2691	2580	0.958751	msp_0392	2048	0.793798	CAG00375	1893	0.733721	1946	0.754264	174
Enterococcus faecium VRE-1408535	1352	LNMX00000000	GCA_001547505.1	2400	2303	0.959583	msp_0392	1902	0.825879	CAG00375	1782	0.773773	1831	0.79505	174
Enterococcus faecium S-1001508	1352	LNLC00000000	GCA_001547555.1	2174	2048	0.942042	msp_0392	1711	0.835449	CAG00375	1595	0.778809	1603	0.782715	174
Enterococcus faecium VRE-1502939	1352	LNOW00000000	GCA_001562895.1	2862	2657	0.928372	msp_0392	2084	0.784343	CAG00375	1907	0.717727	1933	0.727512	174
Enterococcus faecium VRE-1503268	1352	LNOY00000000	GCA_001562905.1	2359	2284	0.968207	msp_0392	1832	0.802102	CAG00375	1703	0.745622	1732	0.758319	174
Enterococcus faecium VRE-1502856	1352	LNOU00000000	GCA_001562915.1	2898	2772	0.956522	msp_0392	2098	0.756854	CAG00375	1910	0.689033	1953	0.704545	174
Enterococcus faecium VRE-1503262	1352	LNOX00000000	GCA_001562925.1	2945	2797	0.949745	msp_0392	2114	0.75581	CAG00375	1919	0.686092	1965	0.702538	174
Enterococcus faecium VRE-1502382	1352	LNOT00000000	GCA_001562975.1	2423	2306	0.951713	msp_0392	1919	0.832177	CAG00375	1789	0.775802	1799	0.780139	174
Enterococcus faecium VRE-1503646	1352	LNPA00000000	GCA_001562985.1	3313	2744	0.828252	msp_0392	2096	0.763848	CAG00375	1909	0.6957	1950	0.710641	174
Enterococcus faecium VRE-1503642	1352	LNOZ00000000	GCA_001562995.1	2366	2282	0.964497	msp_0392	1782	0.780894	CAG00375	1646	0.721297	1682	0.737073	174
Enterococcus faecium VRE-1504220	1352	LNPB00000000	GCA_001563005.1	2480	2315	0.933468	msp_0392	1970	0.850972	CAG00375	1837	0.793521	1848	0.798272	174
Enterococcus faecium VRE-1502913	1352	LNOV00000000	GCA_001563065.1	2762	2665	0.964881	msp_0392	2059	0.772608	CAG00375	1886	0.707692	1928	0.723452	174
Enterococcus faecium 805447/07	1352	LQRS00000000	GCA_001563205.1	2907	2799	0.962848	msp_0392	2114	0.75527	CAG00375	1911	0.682744	1952	0.697392	174
Enterococcus faecium D344RRF	1352	LOQQ00000000	GCA_001582095.1	3031	2957	0.975586	msp_0392	2112	0.714237	CAG00375	1941	0.656409	1977	0.668583	174
Enterococcus faecium VRE16	1352	LSYW00000000	GCA_001592725.1	2870	2776	0.967247	msp_0392	2102	0.757205	CAG00375	1919	0.691282	1969	0.709294	174
Enterococcus faecium CICYT-205	1352	JTKR00000000	GCA_001622975.1	2524	2388	0.946117	msp_0392	2043	0.855528	CAG00375	1911	0.800251	1936	0.81072	174
Enterococcus faecium XH877	1352	LXWZ00000000	GCA_001676845.1	2989	2713	0.907661	msp_0392	2045	0.753778	CAG00375	1856	0.684114	1884	0.694434	174
Enterococcus faecium HPH2	1352	MBRH00000000	GCA_001858355.1	3006	2760	0.918164	msp_0392	2149	0.778623	CAG00375	1947	0.705435	1996	0.723188	174
Enterococcus faecium TCGEHPH2.1	1352	MBRI00000000	GCA_001858385.1	2527	2395	0.947764	msp_0392	2051	0.856367	CAG00375	1910	0.797495	1939	0.809603	174
Enterococcus faecium GE1	1352	MBRG00000000	GCA_001858405.1	2426	2161	0.890767	msp_0392	1915	0.886164	CAG00375	1826	0.844979	1856	0.858862	174
Enterococcus faecium VRE001	1352	CP018071,CP018070,CP018072,CP018073	GCA_001895905.1	3120	2979	0.954808	msp_0392	2156	0.723733	CAG00375	1959	0.657603	1996	0.670023	174
Enterococcus faecium 4686	1352	MQRF00000000	GCA_001896235.1	3275	2930	0.894656	msp_0392	2170	0.740614	CAG00375	1959	0.668601	2018	0.688737	174
Enterococcus faecium ISMMS_VRE_12	1352	CP018828,CP018827,CP018825,CP018829,CP018826	GCA_001953235.1	3002	2884	0.960693	msp_0392	2145	0.743759	CAG00375	1968	0.682386	2017	0.699376	174
Enterococcus faecium ISMMS_VRE_9	1352	CP018830,CP018832,CP018831,CP018834,CP018833	GCA_001953255.1	2999	2880	0.96032	msp_0392	2141	0.743403	CAG00375	1966	0.682639	2015	0.699653	174
Enterococcus faecium E2	1352	MPZY00000000	GCA_001953395.1	2910	2786	0.957388	msp_0392	2085	0.748385	CAG00375	1910	0.685571	1966	0.705671	174
Enterococcus faecium E3	1352	MPZZ00000000	GCA_001953435.1	2984	2842	0.952413	msp_0392	2103	0.739972	CAG00375	1928	0.678395	1988	0.699507	174
Enterococcus faecium E4	1352	MQAA00000000	GCA_001953445.1	2900	2774	0.956552	msp_0392	2072	0.746936	CAG00375	1896	0.68349	1953	0.704037	174
[truncated: 1,144 more rows]
