# Supplementary material for: MSPminer: abundance-based reconstitution of microbial pan-genomes from shotgun metagenomic data
Source: Bioinformatics. 2018 Sep 25;35(9):1544–52. doi: 10.1093/bioinformatics/bty830 (PMC6499236; doi:10.1093/bioinformatics/bty830)
Supplement: Supplementary Data [file bty830_supp.zip › bty830-suppl_data/bty830_Supplementary Table 2 - IGC.1661_MSPs.description.xlsx]

## Sheet: Feuil1
msp_name	taxonomic annotation	# genes	# core genes	# accessory genes	# shared core genes	# shared accessory genes	# universal marker genes detected /40	prevalence in the cohort	mean abundance when present
msp_0001	Blastocystis sp. subtype 3	14467	14047	375	29	16	11	0.0363062	0.00132007
msp_0002	Blastocystis sp. subtype 1	13372	12764	469	134	5	10	0.0220994	0.00473329
msp_0003	Bacteroides cellulosilyticus	12431	846	7486	916	3183	39	0.465667	0.00839717
msp_0004	Blastocystis sp. subtype 2	12414	11805	484	120	5	8	0.0165746	0.00241528
msp_0005	Escherichia coli	10768	2965	7461	220	122	33	0.566693	0.0145793
msp_0006	Blastocystis sp. subtype 4	10287	9972	230	70	15	10	0.0489345	0.00281703
msp_0007	Bacteroides intestinalis	9473	659	5218	494	3102	33	0.24704	0.00736837
msp_0008	Clostridium bolteae	9055	3392	5141	332	190	38	0.366219	0.00305259
msp_0009	Bacteroides fragilis 1	8880	2214	2964	834	2868	40	0.421468	0.0129568
msp_0010	Bacteroides thetaiotaomicron	8726	1511	5413	751	1051	32	0.78453	0.0105121
msp_0011	Parabacteroides distasonis	8690	1921	6556	28	185	39	0.89266	0.0125242
msp_0012	Ruminococcus bicirculans	8457	1429	5676	13	1339	40	0.570639	0.01248
msp_0013	Eisenbergiella tayi	7801	4519	3052	110	120	38	0.148382	0.000590727
msp_0014	Roseburia faecis	7677	1431	5592	81	573	39	0.718232	0.0144793
msp_0015	Bacteroides plebeius	7369	637	5424	220	1088	40	0.284925	0.0457433
msp_0016	Roseburia intestinalis	7278	628	2378	734	3538	38	0.582478	0.00567132
msp_0017	Clostridium sp. KLE 1755 & Clostridiales bacterium VE202-27	7269	4349	2867	19	34	35	0.164957	0.000561571
msp_0018	Bacteroides faecis	7257	2006	1953	1317	1981	31	0.187845	0.00889746
msp_0019	Clostridium clostridioforme 1	7217	2687	3159	807	564	19	0.121547	0.00367824
msp_0020	Bacteroides finegoldii	7050	1249	3717	290	1794	27	0.294396	0.00859598
msp_0021	Bacteroides caccae	6934	2151	3096	443	1244	36	0.673244	0.01011
msp_0022	Hungatella hathewayi 2	6916	3583	2847	161	325	29	0.153118	0.000859432
msp_0023	Akkermansia muciniphila	6641	668	4963	359	651	40	0.328335	0.0121612
msp_0024	Paraprevotella clara	6553	393	2985	1062	2113	40	0.326756	0.00747759
msp_0025	Parabacteroides merdae	6513	1192	2775	787	1759	40	0.671665	0.00890006
msp_0026	Parabacteroides goldsteinii	6479	2406	3285	250	538	38	0.202841	0.00115069
msp_0027	Eubacterium eligens	6477	490	5637	34	316	39	0.741121	0.0146196
msp_0028	Klebsiella pneumoniae	6475	1629	4402	222	222	28	0.164167	0.0101805
msp_0029	Bacteroides stercoris	6298	1575	3131	466	1126	39	0.505919	0.0335068
msp_0030	Alistipes onderdonkii	6195	918	4552	85	640	40	0.673244	0.00955043
msp_0031	Bacteroides fragilis 2	6002	2234	1726	719	1323	36	0.0765588	0.0138342
msp_0032	Faecalibacterium sp. CAG:74	5915	1525	4234	9	147	40	0.4191	0.0114554
msp_0033	Bacteroides dorei	5746	372	1821	868	2685	7	0.607735	0.0280205
msp_0034	Bacteroides eggerthii	5738	1897	2620	349	872	36	0.284925	0.0182829
msp_0035	Bacteroides salyersiae	5731	2700	2599	90	342	37	0.233623	0.00354704
msp_0036	unclassified	5636	3078	2522	0	36	38	0.140489	0.00074483
msp_0037	Clostridium sp. CAG:127	5580	1217	4030	59	274	39	0.332281	0.0120444
msp_0038	Bacteroides massiliensis	5502	1789	2079	603	1031	35	0.396212	0.0249617
msp_0039	Prevotella copri 1	5438	767	2654	458	1559	40	0.288871	0.127389
msp_0040	Coprococcus eutactus 2	5382	1077	2026	497	1782	40	0.278611	0.0112408
msp_0041	Bacteroides coprocola	5369	1453	2327	347	1242	40	0.224152	0.0343627
msp_0042	Hungatella hathewayi 1	5356	3775	1165	188	228	32	0.120758	0.000491557
msp_0043	Ruminococcus bromii	5316	682	3900	44	690	40	0.581689	0.0180269
msp_0044	Bacteroides uniformis	5293	1490	3595	123	85	40	0.940016	0.0413581
msp_0045	Blautia hansenii	3554	647	1724	283	900	38	0.08603	0.00351085
msp_0046	Eubacterium sp. CAG:115	5284	1850	2152	104	1178	39	0.267561	0.00338021
msp_0047	Coprococcus sp. HPP0074 & HPP0048 / Lachnospiraceae bacterium 9_1_43BFAA & 6_1_37FAA	4007	2096	1656	23	232	40	0.114444	0.00626727
msp_0048	Eubacterium sp. CAG:38	5246	1757	3213	32	244	39	0.578532	0.00572727
msp_0049_1	Coprococcus sp. 2789STDY5608819 / Clostridium sp. CAG:264	3826	497	782	1339	1208	40	0.153907	0.00856714
msp_0049_2	Clostridium sp. L2-50	3289	500	461	1480	848	40	0.0931334	0.00749346
msp_0050	unclassified Lachnoclostridium	5181	3526	837	729	89	13	0.0402526	0.000988792
msp_0051	Eubacterium hallii	5176	1606	2378	230	962	40	0.759274	0.00342308
msp_0052	Prevotella copri 2	3283	520	1181	501	1081	28	0.0662983	0.0721544
msp_0053	Bacteroides sp. CAG:530	3467	1706	1490	73	198	40	0.0315706	0.0132274
msp_0054_1	unclassified Bacteroidales	2040	490	0	1550	0	1	0.00394633	0.0438588
msp_0054_2	unclassified Prevotella	2193	1469	244	170	310	15	0.00868193	0.0256766
msp_0055	Blautia sp. CAG:257	4953	1730	2575	79	569	40	0.146014	0.00357547
msp_0056	Eubacterium siraeum	4940	532	1921	944	1543	40	0.410418	0.00700538
msp_0057	Bacteroides nordii	4877	1973	2784	47	73	30	0.265983	0.000878393
msp_0058	Firmicutes bacterium CAG:65 / Clostridium sp. 2789STDY5608883	4875	427	1833	717	1898	14	0.54854	0.00835562
msp_0059	unclassified Clostridiales	4843	3162	1476	130	75	31	0.22573	0.000658659
msp_0060	Roseburia sp. CAG:45 & sp. 2789STDY5608886	4821	1694	2898	25	204	40	0.448303	0.00547314
msp_0061	Ruminococcus gnavus	4809	1807	2814	15	173	40	0.392265	0.005657
msp_0062	Barnesiella intestinihominis	4795	1693	2866	36	200	40	0.615627	0.00799693
msp_0063	Firmicutes bacterium CAG:95	4777	1643	2880	46	208	40	0.351223	0.00162797
msp_0064	Odoribacter splanchnicus	4722	1724	2766	64	168	40	0.803473	0.00360577
msp_0065	Bacteroides clarus	4715	1678	1820	589	628	16	0.241515	0.00440285
msp_0066	Alistipes sp. CAG:435	4704	470	1326	884	2024	38	0.0568272	0.0267781
msp_0067	Ruminococcus sp. CAG:17 & Blautia sp. 2789STDY5608880	4690	612	1188	1072	1818	37	0.339384	0.00455403
msp_0068	Clostridium sp. AT4	4680	2261	2191	66	162	38	0.240726	0.00341626
msp_0069	Prevotella sp. 109 & CAG:255	4664	1617	1892	374	781	40	0.0931334	0.036148
msp_0070	Eubacterium rectale	4648	936	3431	37	244	40	0.777427	0.0206363
msp_0071	Bacteroides vulgatus	4646	1113	2131	709	693	40	0.974743	0.0728301
msp_0072	Akkermansia sp. CAG:344	4618	1625	1269	1025	699	40	0.0876085	0.0132037
msp_0073	Roseburia hominis	4616	1462	3081	5	68	40	0.671665	0.00200957
msp_0074	Roseburia inulinivorans	4596	562	2476	480	1078	39	0.746646	0.00685249
msp_0075	unclassified	4585	3103	1378	20	84	34	0.147593	0.000542582
msp_0076	Roseburia sp. CAG:100	4574	1778	2221	198	377	40	0.245462	0.0020105
msp_0077_1	Akkermansia sp. KLE1605	3365	1408	190	1620	147	36	0.0197316	0.00946434
msp_0077_2	unclassified Akkermansia	2641	976	227	1360	78	29	0.00868193	0.00410124
msp_0078	Clostridium sp. CAG:91 & sp. 2789STDY5834873	4557	952	2667	238	700	26	0.781373	0.0064953
msp_0079	Blautia wexlerae	4542	853	2740	284	665	39	0.938437	0.00855692
msp_0080	unclassified Firmicutes	4516	1625	2140	285	466	40	0.152328	0.00452456
msp_0081	Prevotella sp. CAG:732	4478	1305	1288	354	1531	32	0.0149961	0.0362495
msp_0082	Clostridium sp. CAG:7	4467	1881	1706	383	497	38	0.704025	0.00321768
msp_0083	Prevotellamassilia timonensis	4454	1577	817	132	1928	40	0.0260458	0.0339307
msp_0084	unclassified Prevotella	4452	1628	2422	26	376	40	0.123125	0.0182491
msp_0085	Bacteroides congonensis	4764	1422	1422	1266	654	15	0.0228887	0.00424619
msp_0086_1	Blautia sp. CAG:237	3470	463	599	1799	609	23	0.136543	0.00169136
msp_0086_2	unclassified Blautia	3050	455	342	1858	395	23	0.0797159	0.00140805
msp_0087	Parabacteroides johnsonii	4370	1367	1025	1123	855	22	0.156275	0.00381589
msp_0088	unclassified Bacteroidales	5104	4104	0	1000	0	37	0.0023678	0.0198906
msp_0089	Prevotella sp. CAG:386	4359	1194	1542	434	1189	37	0.0710339	0.0669755
msp_0090	unclassified Eisenbergiella	4347	4225	78	38	6	17	0.00789266	0.00148362
msp_0091	Clostridium symbiosum	4346	3084	1228	9	25	40	0.210734	0.000734104
msp_0092	Lactobacillus rogosae	4296	1452	1786	271	787	39	0.51618	0.0118368
msp_0093	Alistipes finegoldii	4294	1156	2602	167	369	37	0.524073	0.00355916
msp_0094	Alistipes putredinis	4278	1228	2646	17	387	40	0.729282	0.0224233
msp_0095	Prevotella sp. CAG:604	4263	976	1725	379	1183	36	0.0418311	0.0399789
msp_0096	Sutterella wadsworthensis 1	4247	1549	2558	15	125	37	0.303867	0.00538415
msp_0097	Clostridium sp. CAG:62	4240	1240	2778	10	212	40	0.522494	0.00388398
msp_0098	unclassified Roseburia	4225	735	464	1367	1659	39	0.0497238	0.0128621
msp_0099	Eubacterium sp. CAG:202	4206	431	1085	909	1781	40	0.189424	0.0226249
msp_0100	Bacteroides sp. CAG:443	4201	1085	1440	748	928	39	0.0402526	0.0271409
msp_0101	Paraprevotella xylaniphila	4173	525	687	2107	854	40	0.0394633	0.0101249
msp_0102	Parabacteroides gordonii	4156	2427	1377	202	150	22	0.0347277	0.000966329
msp_0103	unclassified	4155	3244	808	42	61	31	0.0189424	0.00136584
msp_0104	unclassified Prevotella	2385	1811	245	158	171	35	0.00868193	0.00588917
msp_0105	Morganella morganii	4114	3307	473	13	321	37	0.0110497	0.0015239
msp_0106	unclassified Butyricimonas	4295	2803	1390	47	55	16	0.0591949	0.000636583
msp_0107	Bacteroides sp. CAG:875 & sp. 2789STDY5834845	4108	709	1212	1008	1179	37	0.0220994	0.0316014
msp_0108	Clostridium innocuum	4094	2925	1098	52	19	40	0.202052	0.00063176
msp_0109	Emergencia timonensis	4094	3367	286	432	9	31	0.0568272	0.000677302
msp_0110	Ruminococcus sp. CAG:177	4086	632	2154	367	933	38	0.280979	0.0134921
msp_0111	Firmicutes bacterium CAG:240	4074	512	3236	94	232	38	0.212313	0.00579367
msp_0112_1	unclassified Tyzzerella	1981	415	349	675	542	12	0.0402526	0.0019856
msp_0112_2	Tyzzerella nexilis	3177	365	678	1405	729	40	0.108129	0.00610813
msp_0113	Anaerostipes hadrus 1	4038	1198	2578	109	153	38	0.861089	0.00591441
msp_0114	Clostridium scindens 2	4019	1354	1012	1471	182	38	0.0852407	0.000772937
msp_0115	Bilophila wadsworthia	4014	1272	2615	33	94	40	0.695343	0.00186548
msp_0116	Blautia hydrogenotrophica	4001	3004	891	12	94	40	0.108129	0.00086379
msp_0117_1	Eubacterium sp. CAG:274	2582	477	514	1091	500	40	0.157853	0.00228529
msp_0117_2	unclassified Eubacterium	2455	418	386	1148	503	40	0.115233	0.00273563
msp_0118	Blautia producta 2	3997	3268	595	102	32	14	0.0655091	0.000479342
msp_0119	Bacteroides coprophilus	3996	2106	1441	114	335	38	0.0907656	0.0226364
msp_0120	unclassified	3984	2775	987	149	73	38	0.0228887	0.00156651
msp_0121	unclassified Butyricimonas	3971	1947	1505	222	297	18	0.113654	0.00144649
msp_0122	unclassified Negativicutes	3965	2173	122	559	1111	40	0.0165746	0.00179353
msp_0123	Enterobacter xiangfangensis	4021	2589	1075	340	17	14	0.0307814	0.00181601
msp_0124	unclassified	3953	1855	966	695	437	39	0.0244672	0.00180291
msp_0125	unclassified Bacteroides	3947	3356	566	19	6	32	0.0331492	0.000939892
msp_0126	Prevotella sp. CAG:520	3942	560	640	929	1813	39	0.0323599	0.0279464
msp_0127	unclassified Ruminococcaceae	3933	1420	2284	46	183	39	0.717443	0.00852211
msp_0128	Firmicutes bacterium CAG:24 / Clostridium sp. 2789STDY5834869 & 2789STDY5834922	3921	1696	2101	20	104	40	0.686661	0.00406386
msp_0129	Ruminococcus torques	3902	1475	1867	107	453	40	0.633781	0.00364127
msp_0130	Ruminococcus sp. CAG:353 & sp. 2789STDY5834938	3894	2056	1623	11	204	40	0.0773481	0.0095991
msp_0131	Clostridium sp. CAG:58	3858	1581	2166	2	109	39	0.389897	0.00115183
msp_0132	Candidatus Gastranaerophilales bacterium x14	3853	1192	2593	7	61	40	0.196527	0.0062327
msp_0133	Phascolarctobacterium sp. CAG:207	3834	1294	2143	210	187	40	0.401736	0.012159
msp_0134	Coprobacillus cateniformis	3830	2419	1294	45	72	39	0.123915	0.000756007
msp_0135	unclassified Bacteroides	3968	245	758	1870	1095	4	0.0418311	0.00693983
msp_0136	Megamonas funiformis == rupellensis	3825	1322	2478	11	14	40	0.155485	0.0309023
msp_0137	Clostridium clostridioforme 2	3819	1663	622	1159	375	15	0.0149961	0.00620705
msp_0138	Prevotella sp. P4-51 & PA-67 & P5-64 & P5-108 & CAG:474	3812	2057	878	40	837	40	0.0370955	0.00885508
msp_0139	unclassified Prevotella	3810	2626	866	28	290	40	0.0315706	0.0101334
msp_0140	Bifidobacterium pseudocatenulatum	3804	297	1520	399	1588	28	0.242305	0.00804775
msp_0141	Coprobacter fastidiosus	3804	726	1833	553	692	40	0.357537	0.00191244
msp_0142	Klebsiella oxytoca	3791	3455	5	331	0	7	0.0047356	0.00180382
msp_0143	Blautia massiliensis	3787	890	1838	370	689	32	0.693765	0.00240213
msp_0144	Blautia sp. CAG:52 & sp. 2789STDY5834917	3785	809	1424	580	972	40	0.545383	0.00140005
msp_0145	Parabacteroides sp. CAG:409	3784	828	1240	705	1011	40	0.050513	0.00541484
msp_0146	Clostridium sp. CAG:138	3782	1718	1920	13	131	39	0.340963	0.0053215
msp_0147	unclassified	3747	2196	1404	50	97	40	0.0647198	0.00415423
msp_0148	Butyricimonas synergistica 2	3684	390	2322	486	486	8	0.367798	0.00128589
msp_0149	Ruminococcus faecis	3684	1041	2427	35	181	39	0.706393	0.00389571
msp_0150	Erysipelatoclostridium ramosum	3673	2647	953	38	35	40	0.209945	0.00164197
msp_0151	Fusicatenibacter saccharivorans	3673	1366	2217	28	62	39	0.826361	0.00469929
msp_0152	unclassified Parabacteroides	3672	2685	359	610	18	13	0.0260458	0.000957088
msp_0153	unclassified Parabacteroides	3664	2344	540	636	144	12	0.0441989	0.000819433
msp_0154_1	Catenibacterium sp. CAG:290	3005	250	1036	770	949	40	0.114444	0.00660328
msp_0154_2	Catenibacterium mitsuokai	2520	223	203	1379	715	40	0.0410418	0.00451077
msp_0155	unclassified Bacteroides	4105	3078	890	124	13	19	0.00710339	0.0689959
msp_0156	Klebsiella aerogenes	3650	3133	113	395	9	11	0.0110497	0.0019128
msp_0157	Eubacterium sp. CAG:252	3650	1638	1056	344	612	26	0.152328	0.00919677
msp_0158	unclassified	3649	2472	1064	35	78	40	0.101815	0.000279729
msp_0159	Faecalitalea sp. UBA637	3643	235	1748	279	1381	40	0.24704	0.00625466
msp_0160	Eubacterium sp. CAG:248	3639	1325	1295	281	738	26	0.243094	0.00595393
msp_0161	unclassified Blautia	3629	1469	905	587	668	14	0.190213	0.00375478
msp_0162	Firmicutes bacterium CAG:227	3603	1890	1552	27	134	40	0.227309	0.00194892
msp_0163_1	unclassified	2619	1184	233	1111	91	31	0.0181531	0.00131661
msp_0163_2	unclassified	2182	650	223	1198	111	30	0.0252565	0.000855673
msp_0164	Ruminococcus sp. 2789STDY5608794 & sp. 2789STDY5834890 / Firmicutes bacterium CAG:56	3600	1176	1915	251	258	39	0.5809	0.00214724
msp_0165	unclassified Lachnospiraceae	3596	2779	683	32	102	40	0.0292028	0.00115598
msp_0166	Bifidobacterium longum	3573	665	2039	264	605	38	0.610892	0.00519795
msp_0167	Firmicutes bacterium CAG:194	3565	1823	1602	18	122	40	0.17206	0.00305801
msp_0168	Roseburia sp. CAG:197	3563	1918	1210	100	335	36	0.175217	0.00224456
msp_0169	Azospirillum sp. CAG:239	3559	1509	1787	14	249	39	0.151539	0.0134955
msp_0170	Ruthenibacterium lactatiformans	3550	2066	1451	13	20	40	0.730071	0.00148969
msp_0171	Christensenellaceae bacterium Phil1 & Clostridium sp. CAG:226	3549	1250	2118	7	174	39	0.192581	0.00427465
msp_0172	Klebsiella quasipneumoniae	3546	1307	580	1293	366	5	0.0481452	0.00293643
msp_0173	Lachnospiraceae bacterium TF01-11 / Clostridium sp. CAG:122	3544	1595	1646	85	218	39	0.304657	0.00194228
msp_0174	unclassified Bacteroides	3692	2491	1000	24	177	39	0.0536701	0.00252066
msp_0175	Prevotella sp. P4-65 & P4-76 & P5-60 & P5-119 & P5-125 & CAG:592	3533	1880	610	72	971	40	0.0213102	0.0143167
msp_0176	unclassified Lachnoclostridium	3524	2743	715	21	45	35	0.0907656	0.000618859
msp_0177	Ruminococcus sp. A254.MGS-254 & CAG:254	3523	1274	1954	12	283	40	0.200474	0.00239141
msp_0178	Coprococcus eutactus 1	3514	1040	415	1127	932	40	0.0457774	0.0105367
msp_0179	Blautia producta 1	3513	3033	338	126	16	17	0.0149961	0.0036697
msp_0180	unclassified Marvinbryantia	3510	2130	1343	6	31	40	0.00868193	0.00270454
msp_0181	Firmicutes bacterium CAG:424	3502	1710	993	213	586	38	0.0410418	0.00407235
msp_0182	Acetobacter sp. 46_36 & CAG:267	3495	1628	1669	8	190	40	0.168114	0.0120247
msp_0183	Culturomica massiliensis	3493	2703	709	21	60	40	0.0244672	0.00870336
msp_0184	unclassified Lachnospiraceae	3485	3131	322	22	10	35	0.0599842	0.000279296
msp_0185	Clostridium sp. CAG:299	3482	1597	1354	196	335	40	0.142068	0.00145381
msp_0186	Bacteroides sp. Marseille-P3166 & CAG:598	3479	1259	1187	383	650	40	0.0228887	0.0229731
msp_0187	bacterium LF-3 / Coprobacillus sp. CAG:235	3475	394	1526	499	1056	39	0.681926	0.0024601
msp_0188	unclassified Butyricimonas	3451	307	378	2181	585	35	0.0363062	0.00280355
msp_0189	unclassified Clostridiales	3447	1326	1489	220	412	32	0.175217	0.00258458
msp_0190	Clostridium scindens 1	3447	905	558	1701	283	39	0.0244672	0.00231123
msp_0191	Clostridium sp. 42_12 & CAG:75	3445	1700	1553	5	187	40	0.441989	0.00238728
msp_0192	Desulfovibrio piger	3442	594	2722	20	106	40	0.22573	0.00268998
msp_0193	Alistipes shahii	3435	563	2334	80	458	40	0.719021	0.00484973
msp_0194	Megasphaera sp. BL7 & NM10	3435	977	1287	677	494	40	0.062352	0.0226665
msp_0195	Coprobacter secundus == Gabonia massiliensis	3426	1630	1779	5	12	36	0.239148	0.000476022
msp_0196	Bacteroidales bacterium H8 & H9 & Prevotella sp. CAG:279	3400	1592	1536	12	260	40	0.152328	0.0165456
msp_0197	Anaerostipes caccae	3396	2423	865	51	57	40	0.0655091	0.000828916
msp_0198	Acinetobacter sp. N54.MGS-139 / Proteobacteria bacterium CAG:139	3365	234	1012	798	1321	40	0.18232	0.00584282
msp_0199	Negativibacillus massiliensis	3365	2022	1216	52	75	37	0.156275	0.00158275
msp_0200	Clostridia bacterium UC5.1-1D10 / Clostridium sp. CAG:505 / Firmicutes bacterium CAG:466	3362	917	781	1280	384	40	0.0591949	0.00285696
msp_0201	Firmicutes bacterium CAG:124	3361	869	1565	301	626	27	0.385162	0.00430749
msp_0202	Butyrivibrio crossotus	3359	1600	1387	36	336	40	0.12944	0.0382281
msp_0203	Roseburia sp. CAG:380	3355	2074	999	120	162	40	0.0781373	0.00417298
msp_0204	Ruminococcus sp. Marseille-P328 / Blautia sp. 2789STDY5608844 & sp. 2789STDY5608844	3351	1555	1722	29	45	39	0.868982	0.00173901
msp_0205	Enterobacter cloacae complex 'Hoffmann cluster IV'	3348	2879	138	317	14	11	0.0260458	0.000864251
msp_0206	Mediterranea massiliensis	3344	1176	1162	422	584	40	0.0181531	0.0234972
msp_0207	Dialister invisus	3343	1001	2298	22	22	40	0.24783	0.0229974
msp_0208	Flavonifractor plautii	3340	1480	1466	96	298	36	0.640095	0.00155866
msp_0209	Alistipes sp. CAG:268	3332	1363	1638	108	223	40	0.08603	0.0132912
msp_0210	Dialister sp. CAG:357	3329	1930	1117	55	227	40	0.146014	0.0148641
msp_0211	Odoribacter laneus	3326	2754	516	11	45	40	0.023678	0.0129088
msp_0212	Bacteroides sp. Marseille-P3108 & CAG:633	3326	1582	994	467	283	39	0.0173639	0.0196951
msp_0213	unclassified Firmicutes	3316	2600	613	48	55	39	0.0244672	0.00114376
msp_0214	unclassified Bacteroides	3308	3052	152	102	2	21	0.0102605	0.00454278
msp_0215	Azospirillum sp. 51_20	3305	1679	1401	5	220	40	0.173639	0.00499397
msp_0216	Acidaminococcus intestini	3303	1355	913	725	310	40	0.116811	0.00992047
msp_0217	Clostridium sp. CAG:354_28_25	3295	320	2809	58	108	40	0.134964	0.00835428
msp_0218	Alistipes obesi	3280	1244	1788	66	182	39	0.600631	0.00239865
msp_0219	unclassified Desulfovibrionaceae	3277	2230	939	45	63	40	0.119968	0.000837244
msp_0220	Eubacterium sp. 36_13 & CAG:86	3268	1656	1404	33	175	39	0.457774	0.00398624
msp_0221	Proteus mirabilis	3266	2823	80	342	21	35	0.00868193	0.00133629
msp_0222	Prevotella sp. 885	3264	1470	1055	157	582	37	0.0173639	0.0181407
msp_0223	Alistipes inops == Tidjanibacter massiliensis	3262	1839	1053	7	363	40	0.234412	0.00498448
msp_0224	unclassified Firmicutes	3256	3059	173	15	9	26	0.0284136	0.000748588
msp_0225	Dorea sp. CAG:317	3252	673	2463	26	90	40	0.101815	0.00194293
msp_0226	unclassified Lachnospiraceae	3242	1782	545	583	332	38	0.0378848	0.00252403
msp_0227	unclassified Firmicutes	3232	1851	1339	7	35	40	0.0702447	0.00162739
msp_0228	unclassified Bacteroides	3226	2907	271	23	25	22	0.0189424	0.00173313
msp_0229	Eubacterium ventriosum	3224	1189	1485	33	517	40	0.590371	0.00264106
msp_0230	Roseburia sp. CAG:182	3219	2132	1033	10	44	40	0.138122	0.00161591
msp_0231	unclassified Roseburia	3218	926	1333	542	417	39	0.230466	0.00164251
msp_0232	unclassified Dakarella	3217	940	987	998	292	40	0.152328	0.00348894
msp_0233	unclassified Clostridiales	3202	1195	760	638	609	32	0.0584057	0.0030815
msp_0234	Klebsiella variicola	3196	1450	166	1414	166	8	0.038674	0.00289185
msp_0235	Anaerotignum lactatifermentans	3195	1096	826	969	304	40	0.0323599	0.00218021
msp_0236	Clostridium sp. CAG:253	3193	1741	1162	83	207	36	0.157853	0.00168973
msp_0237	Ruminococcus sp. CAG:60 / Blautia sp. 2789STDY5608836	3181	1917	1094	90	80	20	0.280979	0.000668478
msp_0238	Clostridium sp. 44_14 & CAG:277	3176	1476	730	610	360	39	0.0986582	0.00252364
msp_0239	unclassified	3173	3088	17	68	0	6	0.0047356	0.00178957
msp_0240	unclassified Firmicutes	3170	1833	1238	2	97	38	0.269929	0.000298862
msp_0241	Ruminococcus lactaris	3163	1367	1534	38	224	35	0.459353	0.00290193
msp_0242	unclassified Prevotella	3158	278	1162	429	1289	19	0.0339384	0.063538
msp_0243	unclassified Ruminiclostridium	3157	583	321	1734	519	40	0.0331492	0.00928697
msp_0244	unclassified Bilophila	3149	2960	94	94	1	18	0.00631413	0.00302582
msp_0245	unclassified Lachnospiraceae	3143	1615	794	446	288	39	0.1397	0.00116826
msp_0246	unclassified	3127	2898	162	23	44	35	0.0149961	0.000951945
msp_0247	Bacteroides sp. CAG:462	3122	1966	1082	18	56	40	0.0276243	0.00555183
msp_0248	unclassified Prevotella	3121	1822	854	136	309	40	0.0181531	0.0301385
msp_0249	Firmicutes bacterium CAG:102	3118	1339	1653	8	118	39	0.528808	0.00208126
msp_0250	unclassified Ruminococcaceae	3348	1829	1368	19	132	40	0.0481452	0.00372626
msp_0251	Coprococcus comes	3097	971	2041	17	68	38	0.781373	0.00353256
msp_0252	Prevotella sp. KHD1 & AG:487_50_53 & CAG:487	3092	1971	939	111	71	40	0.0363062	0.0104443
msp_0253	Bacteroides sp. CAG:770	3090	1432	645	157	856	39	0.0165746	0.0131037
msp_0254	Ruminococcus callidus	3089	1487	844	116	642	38	0.228098	0.00215648
msp_0255	Bifidobacterium adolescentis	3084	780	1749	156	399	38	0.468824	0.00650433
msp_0256	Parabacteroides sp. SN4	3080	2229	350	422	79	17	0.0213102	0.00261199
msp_0257	unclassified Faecalibacterium	3080	1088	984	561	447	13	0.0994475	0.00550432
msp_0258	Fusobacterium ulcerans	3065	1919	452	569	125	38	0.0205209	0.00917177
msp_0259	unclassified Bacteroides	3061	1731	335	782	213	13	0.0149961	0.00200384
msp_0260	unclassified Blautia	3060	2840	120	74	26	16	0.0142068	0.00108889
msp_0261	unclassified Firmicutes	3055	1306	1531	63	155	39	0.0615627	0.00247225
msp_0262	unclassified Firmicutes	3054	1805	1071	102	76	40	0.232044	0.00066863
msp_0263	Eubacterium sp. CAG:180	3051	1655	1044	12	340	40	0.296764	0.0172508
msp_0264	Clostridium sp. CAG:510	3045	1868	1040	23	114	40	0.0315706	0.0110657
msp_0265	Sellimonas intestinalis == Drancourtella massiliensis	3037	2308	625	51	53	40	0.0923441	0.000668477
msp_0266	Prevotella stercorea	3035	718	694	682	941	40	0.0457774	0.062308
msp_0267	Flavonifractor sp. An10	3029	2104	330	442	153	30	0.0394633	0.000956747
msp_0268	Eubacterium sp. CAG:251 / Clostridium sp. A254.MGS-251	3029	1347	944	107	631	40	0.221784	0.00728744
msp_0269	Erysipelotrichaceae bacterium 3_1_53	3022	2734	276	9	3	18	0.0299921	0.000448716
msp_0270	Cloacibacillus porcorum	3014	2598	351	51	14	30	0.0394633	0.000811729
msp_0271	Sutterella wadsworthensis 2	3008	1310	1423	183	92	39	0.216259	0.00536606
msp_0272	Ruminococcus sp. CAG:330	3002	2035	528	75	364	40	0.0678769	0.00195569
msp_0273	unclassified	2999	2999	0	0	0	23	0.0023678	0.00571229
msp_0274	Clostridium sp. CAG:217	2999	1460	1363	6	170	40	0.287293	0.0052853
msp_0275	Ruminococcus sp. 37_24 & sp. 2789STDY5834934	2987	1536	1292	21	138	40	0.0789266	0.00255937
msp_0276	Alistipes ihumii	2986	1183	1621	2	180	40	0.424625	0.00121982
msp_0277	unclassified	2983	808	1127	432	616	40	0.130229	0.00491077
msp_0278	Fusobacterium varium	2980	2169	470	269	72	36	0.0394633	0.0037959
msp_0279	Clostridium sp. CAG:352 / Ruminicoccus sp. 2789STDY5834969 & sp. 2789STDY5608859	2979	1663	1118	14	184	40	0.0844515	0.00775958
msp_0280	unclassified Clostridiales	2977	1577	1336	11	53	40	0.552486	0.00170813
msp_0281	unclassified Lachnospiraceae	2976	2531	416	21	8	34	0.0331492	0.000989352
msp_0282	unclassified Bacteroides	2970	2348	420	107	95	34	0.0134175	0.0144435
msp_0283	Butyrivibrio sp. CAG:318	2969	1841	904	31	193	40	0.0820837	0.0134039
msp_0284	Desulfovibrio fairfieldensis	2969	1643	959	169	198	39	0.0449882	0.00131684
msp_0285	unclassified Lachnospiraceae	2965	1114	1812	8	31	40	0.426993	0.00116849
msp_0286	Enorma massiliensis	2358	1307	885	38	128	40	0.0536701	0.00321231
msp_0287	unclassified Ruminococcaceae	2953	2439	494	8	12	38	0.0363062	0.000862359
msp_0288	unclassified Firmicutes	2951	1628	1261	14	48	40	0.116811	0.00100768
msp_0289	Eubacterium ramulus	2951	1255	1021	269	406	33	0.512234	0.000897805
msp_0290	unclassified Bacteroidales	2946	1744	949	19	234	40	0.0402526	0.0190717
msp_0291	Faecalibacterium prausnitzii 1 (A2-165)	2945	975	1595	181	194	26	0.710339	0.00641966
msp_0292	unclassified Clostridiales	2945	556	2024	59	306	40	0.111287	0.00728003
msp_0293	unclassified Clostridiales	2944	1498	849	277	320	39	0.120758	0.00128656
msp_0294	Alistipes sp. CAG:514	2936	761	348	847	980	39	0.026835	0.0324323
msp_0295	Roseburia sp. CAG:303	2929	1939	935	12	43	40	0.112865	0.00174972
msp_0296	Firmicutes bacterium CAG:176	2928	926	1402	199	401	38	0.340174	0.00906721
msp_0297	Dorea longicatena 1	2923	774	935	454	760	37	0.59116	0.00313117
msp_0298	Clostridium saccharolyticum 2	2919	1862	638	273	146	28	0.134964	0.000603429
msp_0299	unclassified Blautia	2917	2239	465	89	124	35	0.047356	0.00229443
msp_0300	Barnesiella sp. An22	2916	2644	237	32	3	36	0.00789266	0.00716267
msp_0301	unclassified Firmicutes	2906	1412	282	235	977	36	0.0244672	0.00956394
msp_0302	Firmicutes bacterium CAG:110	2905	622	2153	34	96	38	0.371744	0.00321713
msp_0303	Veillonella parvula	2901	743	2071	49	38	40	0.194159	0.00345471
msp_0304	unclassified Clostridiales	2896	1545	642	436	273	39	0.189424	0.000807293
msp_0305	Firmicutes bacterium CAG:145	2895	1431	1365	2	97	40	0.181531	0.00104533
msp_0306	unclassified Parabacteroides	2890	2096	327	432	35	5	0.0181531	0.000910006
msp_0307	unclassified Clostridiales	2887	1711	846	161	169	32	0.097869	0.00128875
msp_0308	Alistipes indistinctus	2887	1748	1112	4	23	40	0.453828	0.000984749
msp_0309	unclassified Clostridiales	2874	1410	1302	20	142	39	0.142068	0.00262943
msp_0310	unclassified Prevotella	2873	1471	742	332	328	40	0.0181531	0.0168498
msp_0311	Clostridium sp. CAG:411	2872	2223	622	3	24	40	0.035517	0.00184798
msp_0312	unclassified Ruminococcus	2868	608	417	1251	592	38	0.0615627	0.0117385
msp_0313	unclassified Clostridium	2851	2598	251	2	0	35	0.0157853	0.00100437
msp_0314	Faecalibacterium prausnitzii 7	2851	1805	999	1	46	40	0.278611	0.000867129
msp_0315	Ruminococcus sp. UNK.MGS-30	2848	1876	439	142	391	39	0.133386	0.00243965
msp_0316	unclassified Alistipes	2846	2289	316	213	28	23	0.0165746	0.00146064
msp_0317	Bacteroides sp. CAG:545	2842	1250	910	115	567	40	0.0323599	0.0300344
msp_0318	Brachyspira sp. CAG:484	2841	1047	1765	8	21	40	0.0323599	0.00488846
msp_0319	Clostridium butyricum	2837	2811	22	4	0	35	0.00710339	0.00325266
msp_0320	Firmicutes bacterium CAG:534	2836	2205	490	24	117	40	0.0228887	0.00444315
msp_0321	Oscillibacter sp. KLE 1728 & KLE 1745 / Oscillospiraceae VE202-24	2835	1530	1193	41	71	37	0.776638	0.00198639
msp_0322	unclassified Clostridiales	2834	2834	0	0	0	33	0.00315706	0.00246468
msp_0323	Lactobacillus ruminis	2834	1583	1212	10	29	40	0.0710339	0.00455099
msp_0324	Erysipelotrichaceae bacterium 5_2_54FAA - Eubacterium sp. 3_1_31	2831	2132	643	2	54	40	0.0899763	0.00077885
msp_0325	unclassified Alistipes	2830	1513	1099	78	140	37	0.239937	0.0016611
msp_0326	Bacteroides fluxus	2828	2595	79	149	5	18	0.00868193	0.0056123
msp_0327	Clostridium asparagiforme == lavalense	2758	1768	976	13	1	23	0.157853	0.000466711
msp_0328	Eubacterium sp. 38_16 & CAG:146	2819	1443	1001	123	252	13	0.348856	0.0009969
msp_0329	Fusobacterium mortiferum	2816	1496	1121	119	80	40	0.0481452	0.0126667
msp_0330	unclassified Prevotella	2812	430	357	1262	763	30	0.0126283	0.0593075
msp_0331	Clostridium leptum	2810	1945	827	12	26	40	0.420679	0.000474591
msp_0332	Flavonifractor sp. 2789STDY5834931	2808	510	940	663	695	37	0.203631	0.00192708
msp_0333	Clostridium sp. CAG:413	2800	1735	828	39	198	39	0.0576164	0.00857209
msp_0334	Anaerotruncus sp. CAG:390	2800	1944	466	64	326	38	0.0497238	0.00449513
msp_0335	unclassified Faecalibacterium	2798	1255	883	387	273	22	0.192581	0.00629789
msp_0336	Clostridium sp. CAG:43	2795	1432	1310	13	40	37	0.778216	0.00288615
msp_0337	unclassified Firmicutes	2789	2278	441	10	60	39	0.134175	0.00119237
msp_0338	Bacteroides sp. An19 & An51A & An269 & An279 & CAG:702	2789	1569	238	832	150	40	0.0102605	0.0360271
msp_0339	Fournierella massiliensis	2782	1798	383	445	156	37	0.0165746	0.000861547
msp_0340	Clostridium paraputrificum	2791	2318	458	14	1	40	0.0149961	0.00140305
msp_0341	unclassified Bacteroides	2779	2769	0	10	0	25	0.0047356	0.00192388
msp_0342	Oscillibacter sp. CAG:241	2775	306	459	931	1079	38	0.133386	0.00662882
msp_0343	unclassified	2773	1492	1006	13	262	39	0.172849	0.000493362
msp_0344	unclassified Firmicutes	2767	2239	406	79	43	32	0.050513	0.00037229
msp_0345	unclassified Bacteroides	2766	2636	91	39	0	40	0.00631413	0.00430383
msp_0346	unclassified Clostridiales	2764	1034	1627	17	86	40	0.58011	0.00138804
msp_0347	Clostridium sp. CAG:169	2762	1262	1380	30	90	40	0.243883	0.00173244
msp_0348	unclassified Eubacterium	2760	2754	0	6	0	37	0.00394633	0.00207755
msp_0349	Mitsuokella jalaludinii	2760	689	976	542	553	39	0.047356	0.00791914
msp_0350	Firmicutes bacterium CAG:170	2758	1600	944	71	143	39	0.185478	0.0016087
msp_0351	Clostridium saudiense	2755	2425	257	53	20	13	0.100237	0.000490851
msp_0352	unclassified Bacteroides	2748	2279	299	135	35	27	0.026835	0.0024282
msp_0353	Intestinimonas butyriciproducens	2748	2020	693	8	27	36	0.234412	0.00037362
msp_0354	unclassified Lachnospiraceae	2743	2554	84	93	12	32	0.0110497	0.00212485
msp_0355	unclassified Caecibacter	2739	1565	768	224	182	40	0.026835	0.0105576
msp_0356	Ruminococcus champanellensis	2738	1750	892	10	86	40	0.0457774	0.00283944
msp_0357	unclassified Desulfovibrionaceae	2735	947	1632	2	154	39	0.0694554	0.00323695
msp_0358	Anaeromassilibacillus sp. Marseille-P3371 & Clostridia bacterium UC5.1-1E11	2730	2267	315	55	93	40	0.0955012	0.000777077
msp_0359	unclassified Roseburia	2725	2274	212	204	35	18	0.0102605	0.00358628
msp_0360	unclassified	2724	2256	439	14	15	40	0.0370955	0.00151657
msp_0361	Clostridium sp. 2789STDY5608884	2723	1659	1032	7	25	40	0.315706	0.000541265
msp_0362	Gemmiger formicilis	2723	964	1105	324	330	37	0.635359	0.00514887
msp_0363	Rhodospirillum sp. UNK.MGS-17 / Azospirillum sp. 47_25 & CAG:260	2718	1766	793	15	144	40	0.176796	0.0057457
msp_0364	Bacteroides pectinophilus	2715	1972	663	28	52	40	0.0465667	0.00634606
msp_0365	Bacteroides barnesiae	2708	1582	340	508	278	40	0.00868193	0.0355312
msp_0366	Eubacterium sp. CAG:156	2707	1283	1246	25	153	40	0.292818	0.00152445
msp_0367	Merdimonas faecis	2703	2391	258	39	15	34	0.0307814	0.000592571
msp_0368_1	Turicimonas muris	2240	681	122	1437	0	39	0.00631413	0.00617719
msp_0368_2	unclassified Turicimonas	1576	717	78	781	0	34	0.00552486	0.00266685
msp_0369	Streptococcus salivarius	2701	662	1901	99	39	39	0.464878	0.00223241
msp_0370	Alistipes senegalensis	2700	792	1068	357	483	27	0.262036	0.00068873
msp_0371	unclassified Clostridiales	2699	2102	152	400	45	34	0.0197316	0.00047737
msp_0372	Dialister succinatiphilus	2696	842	726	587	541	40	0.0370955	0.0275308
msp_0373	unclassified Firmicutes	2695	2293	301	72	29	25	0.0292028	0.00131115
msp_0374	Ruminococcaceae bacterium D16	2693	975	1170	358	190	36	0.0907656	0.00114789
msp_0375	unclassified Proteobacteria	2690	773	737	688	492	40	0.108919	0.00615742
msp_0376	Firmicutes bacterium CAG:882	2689	1927	364	329	69	39	0.0197316	0.00708329
msp_0377	Faecalibacterium prausnitzii 3 (L2-6)	2688	954	1400	184	150	27	0.803473	0.00782508
msp_0378	Faecalibacterium prausnitzii 4 (cf. KLE1255)	2685	689	1139	419	438	19	0.771113	0.00736929
msp_0379	Bacteroides sp. CAG:1076	2681	1247	345	829	260	23	0.0110497	0.0146511
msp_0380	Oscillibacter sp. CAG:155	2681	1673	277	435	296	35	0.0607735	0.00137135
msp_0381	Firmicutes bacterium CAG:238	2681	914	950	297	520	40	0.163378	0.00164207
msp_0382	unclassified Ruminiclostridium	2678	1100	397	816	365	39	0.0331492	0.00758812
msp_0383	unclassified Parabacteroides	2675	1799	856	10	10	40	0.0142068	0.00460052
msp_0384	Brachyspira sp. CAG:700	2673	1408	1264	0	1	40	0.0220994	0.0095432
msp_0385	unclassified Adlercreutzia	2671	368	2039	19	245	38	0.369376	0.00081988
msp_0386	unclassified Clostridiales	2668	2262	392	12	2	28	0.0836622	0.000448202
msp_0387	unclassified	2665	1343	1206	10	106	35	0.288082	0.00420553
msp_0388	Faecalibacterium prausnitzii 5	2664	1074	917	421	252	20	0.123915	0.00661095
msp_0389	unclassified Firmicutes	2663	2451	204	5	3	40	0.0047356	0.0585942
msp_0390	unclassified	2661	2125	431	36	69	38	0.0370955	0.00112014
msp_0391	unclassified Lachnospiraceae	2659	2382	240	32	5	40	0.0252565	0.00129599
msp_0392	Enterococcus faecium	2658	1001	1620	4	33	40	0.0292028	0.00156686
msp_0393	unclassified Firmicutes	2656	1004	546	825	281	24	0.284136	0.00247468
msp_0394	Ruminococcus sp. CAG:403	2653	2075	333	10	235	40	0.0481452	0.00179399
msp_0395	unclassified Megasphaera	2651	2116	444	17	74	39	0.0402526	0.00337416
msp_0396	unclassified Gemmiger	2649	1123	851	321	354	16	0.245462	0.00162112
msp_0397	Lactobacillus mucosae	2648	1031	1235	55	327	40	0.0497238	0.00550154
msp_0398	Pyramidobacter piscolens	2646	2170	471	5	0	34	0.0149961	0.00193903
msp_0399	unclassified Anaeromassilibacillus	2645	2282	320	23	20	40	0.0331492	0.00047149
msp_0400	Bacteroides sp. CAG:144	2639	1434	721	364	120	38	0.209155	0.00233586
msp_0401	unclassified Phascolarctobacterium	2638	1629	862	81	66	21	0.0292028	0.00653651
msp_0402	Duodenibacillus massiliensis	2637	1744	789	17	87	40	0.0536701	0.00521617
msp_0403	unclassified Bacteroidales	2635	2447	137	15	36	40	0.00789266	0.00630211
msp_0404	Bacteroides sp. CAG:709	2634	1213	803	169	449	40	0.0244672	0.0149231
msp_0405	unclassified Alistipes	2633	1519	798	122	194	40	0.0339384	0.0162355
msp_0406	unclassified Gemmiger	2626	868	1045	331	382	20	0.195738	0.00291222
msp_0407	Bifidobacterium bifidum	2626	1370	860	122	274	37	0.202841	0.00348822
msp_0408	unclassified Clostridiales	2623	2207	2	414	0	32	0.0047356	0.0108999
msp_0409	Romboutsia timonensis	2612	1885	696	22	9	40	0.39779	0.00103419
msp_0410	unclassified Oscillibacter	2611	1833	652	66	60	36	0.0552486	0.00100945
msp_0411	unclassified Clostridiales	2607	1992	501	32	82	39	0.106551	0.000255466
msp_0412	unclassified Firmicutes	2607	1389	1178	11	29	35	0.137332	0.000956127
msp_0413	Dialister sp. CAG:486	2604	719	1462	44	379	40	0.0489345	0.0211807
msp_0414	Eubacterium sp. CAG:786	2602	2032	234	173	163	40	0.0134175	0.00628214
msp_0415	Bacteroidales bacterium H5	2601	2601	0	0	0	39	0.0023678	0.0130872
msp_0416	Alistipes timonensis	2598	1114	320	883	281	12	0.0520916	0.000655421
msp_0417	unclassified	2594	1280	1142	8	164	39	0.243883	0.000642654
msp_0418	unclassified	2582	1605	961	3	13	36	0.165746	0.000496268
msp_0419	unclassified Firmicutes	2582	1838	620	66	58	14	0.0347277	0.00187857
msp_0420	unclassified Clostridiales	2582	1945	399	126	112	40	0.0181531	0.00307931
msp_0421	unclassified Oscillibacter	2578	1980	402	144	52	11	0.121547	0.000703826
msp_0422	Blautia obeum	2573	1307	1150	54	62	31	0.757695	0.00158395
msp_0423	unclassified Bacteroides	2569	1991	138	420	20	10	0.00552486	0.0155223
msp_0424	unclassified Alistipes	2568	793	897	444	434	8	0.0781373	0.00167988
msp_0425	unclassified Eubacterium	2566	1110	326	790	340	20	0.125493	0.000807584
msp_0426	unclassified Roseburia	2564	1669	610	181	104	34	0.0363062	0.00336577
msp_0427	unclassified Flavonifractor	2561	2155	367	17	22	21	0.0773481	0.000342773
msp_0428_1	unclassified Clostridiales	2217	600	250	1254	113	29	0.0883978	0.000354038
msp_0428_2	unclassified Clostridiales	1267	335	58	849	25	12	0.023678	0.000386939
msp_0429	unclassified Parabacteroides	2559	2545	2	12	0	17	0.00710339	0.00249893
msp_0430	unclassified Eubacterium	2558	1822	505	138	93	37	0.0157853	0.00314454
msp_0431	unclassified Clostridiales	2558	2208	267	66	17	38	0.0260458	0.000942856
msp_0432	unclassified Firmicutes	2282	1316	675	228	63	29	0.414365	0.00252771
msp_0433	Firmicutes bacterium CAG:272	2546	1599	902	1	44	39	0.0955012	0.000766932
msp_0434	unclassified Firmicutes	2545	2368	119	47	11	18	0.0670876	0.000203702
msp_0435	unclassified	2544	1753	749	21	21	38	0.171271	0.000337202
msp_0436	unclassified Butyricicoccus	2539	1792	734	4	9	40	0.0820837	0.000906153
msp_0437	unclassified Ruminococcus	2538	1960	403	30	145	39	0.0434096	0.000886404
msp_0438	unclassified Clostridiales	2537	1257	1114	55	111	40	0.31176	0.00167471
msp_0439	unclassified Firmicutes	2534	1732	317	255	230	40	0.038674	0.00326839
msp_0440	unclassified Clostridium	2532	1865	442	125	100	35	0.190213	0.00104975
msp_0441	Candidatus Gastranaerophilales bacterium HUM_21 / Heliobacterium sp. N15.MGS-306 / Clostridium sp. UNK.MGS-6 & K4410.MGS-306 & CAG:306	2527	1506	1001	0	20	40	0.0907656	0.00204882
msp_0442	unclassified Gemmiger	2524	1312	975	103	134	32	0.489345	0.00146364
msp_0443	Faecalibacterium sp. CAG:82	2524	1273	987	177	87	17	0.487766	0.00211039
msp_0444	unclassified Roseburia	2518	2264	202	40	12	40	0.0102605	0.00289782
msp_0445	unclassified Clostridiales	2516	977	1400	18	121	40	0.142857	0.00126243
msp_0446	unclassified Clostridiales	2513	1666	703	76	68	39	0.178374	0.000869802
msp_0447	Clostridium sp. CAG:167	2512	1734	731	12	35	40	0.209155	0.00158085
msp_0448	unclassified Eubacterium	2509	1086	645	438	340	15	0.174428	0.001051
msp_0449	unclassified Verrucomicrobia	2509	1185	295	768	261	39	0.0552486	0.0024915
msp_0450	unclassified Burkholderiales	2509	959	907	434	209	39	0.0299921	0.00232435
msp_0451	Firmicutes bacterium CAG:94	2508	1643	644	115	106	39	0.220205	0.000729254
msp_0452	Firmicutes bacterium CAG:41 / Clostridium sp. 2789STDY5834935 & sp. 2789STDY5608853	2507	1179	1311	3	14	40	0.804262	0.00206255
msp_0453	unclassified Bacteroides	2504	2164	328	12	0	40	0.00789266	0.018603
msp_0454	unclassified Clostridiales	2503	1712	766	14	11	36	0.309392	0.000491537
msp_0455	unclassified Firmicutes	2502	2345	103	22	32	40	0.0284136	0.00175396
msp_0456	Dakarella massiliensis	2499	1099	105	1205	90	40	0.0347277	0.00208771
msp_0457	Prevotella sp. CAG:891	2499	1835	507	32	125	40	0.0189424	0.020179
msp_0458	Prevotella sp. CAG:485	2498	2042	289	26	141	40	0.0260458	0.00881389
msp_0459	Firmicutes bacterium CAG:83	2497	888	1365	62	182	39	0.589582	0.00210489
msp_0460	Clostridium phoceensis	2495	1372	900	40	183	39	0.66614	0.00100273
msp_0461	unclassified Erysipelotrichaceae	2495	1801	656	7	31	40	0.050513	0.00189123
msp_0462	unclassified Clostridiales	2494	414	782	585	713	5	0.202052	0.00279468
msp_0463	Ruminococcus sp. CAG:579	2493	1849	467	27	150	40	0.0197316	0.00829736
msp_0464	Mitsuokella multacida	2492	685	952	626	229	40	0.0260458	0.00523431
msp_0465	Veillonella sp. CAG:933	2491	2197	1	293	0	30	0.00394633	0.0129964
msp_0466	unclassified Faecalibacterium	2490	721	1103	349	317	21	0.681926	0.00463509
msp_0467	unclassified Bacteroides	2490	1996	229	260	5	14	0.00947119	0.00778559
msp_0468	Lactococcus lactis subsp. lactis	2489	1841	549	31	68	40	0.0710339	0.000511154
msp_0469	unclassified Clostridiales	2489	1866	380	154	89	40	0.0331492	0.0018068
msp_0470	Acidaminococcus massiliensis	2489	1304	717	295	173	40	0.0165746	0.00862177
msp_0471	unclassified Blautia	2488	1563	556	194	175	17	0.231255	0.000637665
msp_0472	unclassified	2486	941	1281	74	190	38	0.312549	0.00382424
msp_0473	unclassified Anaerotruncus	2483	1523	860	60	40	39	0.0181531	0.00289868
msp_0474	unclassified Ruminococcaceae	2483	1207	548	576	152	22	0.0142068	0.00119034
msp_0475	Eubacterium sp. CAG:603 & sp. 2789STDY5608818	2482	1850	520	19	93	40	0.0173639	0.011148
msp_0476	unclassified Firmicutes	2481	2050	338	12	81	39	0.0370955	0.00530571
msp_0477	unclassified Bacteroides	2479	2214	236	17	12	40	0.00789266	0.00548979
msp_0478	unclassified Eubacterium	2472	2079	298	70	25	38	0.0363062	0.00471236
msp_0479	Enterococcus faecalis	2472	2225	245	0	2	40	0.0244672	0.00111084
msp_0480	Ruminococcus sp. CAG:488	2471	1092	389	675	315	40	0.0544594	0.00477291
msp_0481	Clostridium sp. CAG:590	2469	1979	428	36	26	40	0.0205209	0.00344771
msp_0482	unclassified Firmicutes	2469	1582	594	111	182	40	0.144436	0.000811058
msp_0483	Megasphaera elsdenii	2467	565	384	827	691	40	0.0244672	0.0081413
msp_0484	Pseudoflavonifractor sp. An184	2394	1404	910	47	33	39	0.105762	0.000839105
msp_0485	unclassified Bacteroides	2465	1796	534	85	50	33	0.0149961	0.0186702
msp_0486	Coraliomargarita sp. CAG:312	2463	2027	351	2	83	40	0.0812944	0.0010526
msp_0487	unclassified	2460	1744	508	31	177	38	0.0876085	0.000977766
msp_0488	unclassified Oscillibacter	2459	1095	272	853	239	22	0.0181531	0.000857803
msp_0489	Dorea formicigenerans	2459	1211	1200	12	36	38	0.831097	0.00168427
msp_0490	unclassified Bacteroidales	2455	1326	942	22	165	40	0.0157853	0.00407285
msp_0491	Firmicutes bacterium CAG:114	2454	1564	804	24	62	37	0.380426	0.000875879
msp_0492	Clostridium glycyrrhizinilyticum	2454	1467	961	8	18	36	0.158642	0.000443172
msp_0493	unclassified Bacteroidales	2453	1783	646	5	19	40	0.0205209	0.005401
msp_0494	Firmicutes bacterium CAG:321	2452	405	1504	112	431	40	0.213891	0.00825462
msp_0495	unclassified Clostridiales	2452	1706	560	60	126	39	0.0244672	0.00192054
msp_0496	unclassified Clostridiales	2448	2381	59	8	0	40	0.00394633	0.00743304
msp_0497	unclassified Clostridium	2448	2200	234	10	4	38	0.00947119	0.00133429
msp_0498	unclassified	2446	1020	630	371	425	23	0.0181531	0.00126973
msp_0499	Bacteroidales bacterium H10	2446	2357	80	4	5	39	0.00710339	0.00325969
msp_0500	unclassified	2445	2027	402	14	2	40	0.0023678	0.00252746
msp_0501	Prevotella sp. CAG:924	2442	1620	677	82	63	40	0.00789266	0.0454507
msp_0502	unclassified Firmicutes	2440	1670	555	18	197	40	0.17206	0.00193236
msp_0503	Anaerotruncus colihominis	2440	1813	621	1	5	28	0.187056	0.000314935
msp_0504	unclassified Alistipes	2437	1902	391	27	117	40	0.0126283	0.0480295
msp_0505	unclassified Lachnoclostridium	2437	1408	911	56	62	40	0.0457774	0.00116399
msp_0506	Clostridium sp. CAG:245	2394	220	1983	43	148	39	0.337017	0.00678422
msp_0507	unclassified Bacteroidales	2435	1382	596	336	121	40	0.0157853	0.00489107
msp_0508	unclassified Firmicutes	2433	1559	676	48	150	38	0.0891871	0.000787211
msp_0509	Clostridium sp. CAG:307	2432	1138	859	169	266	40	0.0891871	0.00755334
msp_0510	unclassified Parabacteroides	2430	1077	544	466	343	39	0.011839	0.00654192
msp_0511	Eubacterium sp. CAG:581	2429	1522	837	19	51	40	0.0544594	0.00713653
msp_0512	Dorea longicatena 2	2429	616	1011	167	635	20	0.607735	0.00188328
msp_0513	unclassified Muribaculaceae	2429	2251	8	170	0	31	0.0047356	0.014834
msp_0514	unclassified Verrucomicrobia	2427	1155	201	871	200	38	0.0260458	0.00200267
msp_0515	Megasphaera massiliensis	3180	765	2332	75	8	40	0.0142068	0.0125237
msp_0516	unclassified Lachnospiraceae	2425	1868	395	80	82	30	0.0686661	0.00102658
msp_0517	Firmicutes bacterium CAG:176_63_11	2421	881	706	492	342	29	0.24783	0.00258774
msp_0518	unclassified Prevotellaceae	2417	1990	386	6	35	40	0.0631413	0.00282513
msp_0519	unclassified Clostridiales	2416	2214	102	96	4	30	0.0260458	0.000758253
msp_0520	Alistipes sp. An31A	2410	1584	367	305	154	40	0.0307814	0.0146914
msp_0521	Phascolarctobacterium succinatutens	2406	500	1748	70	88	38	0.171271	0.0132111
msp_0522	unclassified Roseburia	2404	2214	154	29	7	36	0.0102605	0.0022177
msp_0523	Clostridium sp. CAG:448	2403	1994	181	33	195	40	0.038674	0.00155864
msp_0524	unclassified Clostridiales	2402	1952	383	40	27	35	0.0536701	0.00104775
msp_0525	Clostridium sp. CAG:230	2402	1869	500	11	22	40	0.159432	0.00107389
msp_0526	unclassified Bacteroidales	2392	1670	592	5	125	40	0.0797159	0.00315587
msp_0527	unclassified Eubacterium	2388	1877	386	71	54	38	0.0347277	0.00323484
msp_0528	unclassified Lachnospiraceae	2384	2289	78	17	0	26	0.0047356	0.00181724
msp_0529	Eubacterium sp. CAG:192	2383	1264	914	23	182	38	0.291239	0.00131781
msp_0530	unclassified Clostridiales	2383	1881	378	82	42	30	0.0481452	0.000363375
msp_0531	unclassified Clostridiales	2383	1705	455	170	53	29	0.173639	0.000596356
msp_0532	Anaerostipes hadrus 2	2382	755	668	440	519	11	0.255722	0.00187176
msp_0533	Subdoligranulum sp. CAG:314	2378	1313	886	5	174	39	0.155485	0.00552828
msp_0534	unclassified Firmicutes	2374	1656	300	292	126	40	0.0347277	0.00123952
msp_0535	unclassified	2372	2269	91	11	1	40	0.00631413	0.012913
msp_0536	unclassified Blautia	2371	1636	443	185	107	13	0.148382	0.000795689
msp_0537	unclassified Lachnospiraceae	2370	2074	254	38	4	31	0.047356	0.00128306
msp_0538	unclassified Firmicutes	2367	1968	374	19	6	30	0.08603	0.000403604
msp_0539	unclassified Clostridiales	2363	1960	357	21	25	40	0.0907656	0.000289557
msp_0540	unclassified Clostridium	2358	1562	540	201	55	27	0.475138	0.000448045
msp_0541	Fusobacterium sp. CAG:439	2356	1598	628	107	23	39	0.0315706	0.00395099
msp_0542	unclassified Ruminococcaceae	2354	1714	531	53	56	37	0.163378	0.000364418
msp_0543	unclassified Firmicutes	2348	2063	159	101	25	17	0.0481452	0.000356343
msp_0544	Firmicutes bacterium CAG:475	2340	922	1093	127	198	40	0.0584057	0.0197115
msp_0545	Prevotella sp. CAG:1124	2338	2045	201	69	23	38	0.00631413	0.0626717
msp_0546	Anaerotruncus sp. CAG:528	2337	1283	350	397	307	40	0.0299921	0.0184349
msp_0547	Bifidobacterium dentium	2337	1561	531	125	120	25	0.0591949	0.000940324
msp_0548	unclassified Eubacterium	2336	442	439	726	729	40	0.023678	0.0295674
msp_0549	Lachnospira sp. 2789STDY5834967 / Clostridiales bacterium KLE1615 & 41_12_two_minus	2336	1009	1322	1	4	39	0.73086	0.00148805
msp_0550	Eggerthella lenta	2335	1273	943	62	57	38	0.238358	0.000587817
msp_0551	Eubacteriaceae bacterium CHKCI004 & Eubacterium sp. An3	2334	2184	71	79	0	23	0.00631413	0.00167446
msp_0552	unclassified Lachnospiraceae	2332	1613	461	125	133	38	0.138122	0.00106208
msp_0553	Clostridium sp. CAG:1013	2328	2068	181	68	11	33	0.00631413	0.00402109
msp_0554	unclassified Lachnospiraceae	2325	2252	63	9	1	25	0.0102605	0.00102861
msp_0555	unclassified Fusobacterium	2325	1048	1208	48	21	40	0.0142068	0.0360391
msp_0556	Firmicutes bacterium CAG:212 / Clostridium sp. 2789STDY5834871	2323	1274	911	23	115	36	0.175217	0.000490394
msp_0557	Clostridium sp. CAG:632	2322	1949	331	22	20	40	0.0134175	0.0106464
msp_0558	Streptococcus anginosus	1379	924	436	16	3	37	0.0299921	0.000722622
msp_0559	unclassified Gemmiger	2312	1746	534	12	20	33	0.0607735	0.000392941
msp_0560	Methanobrevibacter smithii 1	2307	617	517	675	498	37	0.212313	0.00485301
msp_0561	Clostridium sp. CAG:343	2306	988	850	24	444	40	0.138911	0.00836613
msp_0562	unclassified Fusobacterium	2305	2008	71	219	7	10	0.00789266	0.0032775
msp_0563	unclassified Clostridiales	2305	1862	124	314	5	29	0.0197316	0.000539632
msp_0564	unclassified Parabacteroides	2297	2030	75	179	13	11	0.00710339	0.0019405
msp_0565	unclassified Clostridiales	2294	1056	720	338	180	13	0.611681	0.000946871
msp_0566	unclassified Clostridiales	2292	1388	647	111	146	40	0.324388	0.00151062
msp_0567	unclassified Muribaculaceae	2289	2168	118	3	0	40	0.0047356	0.00306636
msp_0568	Phascolarctobacterium sp. CAG:266	2289	1020	1161	80	28	40	0.163378	0.0091558
msp_0569	Cryptobacterium sp. CAG:338	2285	1028	1002	72	183	39	0.102605	0.00117412
msp_0570	unclassified Clostridiales	2281	1612	580	59	30	38	0.0513023	0.00115009
msp_0571	Prevotella sp. CAG:1092	2277	1613	475	83	106	39	0.00947119	0.0131132
msp_0572	Dorea sp. CAG:105	2269	1578	632	31	28	38	0.307024	0.000498854
msp_0573	unclassified Firmicutes	2261	793	388	834	246	26	0.074191	0.00244159
msp_0574	unclassified Ruminococcus	2260	2260	0	0	0	39	0.0023678	0.00463766
msp_0575	unclassified Paraprevotella	2257	2257	0	0	0	24	0.0023678	0.0044959
msp_0576	Bacteroidales bacterium H4 & Prevotella sp. CAG:873	2255	1658	464	15	118	40	0.0173639	0.0197251
msp_0577	unclassified Bacteroides	2255	2138	75	42	0	36	0.0047356	0.0378305
msp_0578	Bacteroidales bacterium H2 / Prevotella sp. CAG:251	2249	1619	576	10	44	40	0.0181531	0.00942018
msp_0579	unclassified Firmicutes	2248	700	467	704	377	29	0.026835	0.00790042
msp_0580	unclassified Clostridiales	2246	1594	612	17	23	33	0.184688	0.000572056
msp_0581	unclassified Muribaculaceae	2246	1887	330	17	12	40	0.0102605	0.010937
msp_0582	unclassified Clostridiales	2245	1003	704	298	240	38	0.165746	0.00195502
msp_0583	Prevotella buccae	2245	2222	19	4	0	35	0.00394633	0.0189967
msp_0584	unclassified Burkholderiales	2244	1565	639	14	26	40	0.0213102	0.00301972
msp_0585	unclassified	2240	1420	776	24	20	25	0.108129	0.000408557
msp_0586	unclassified	2240	1955	266	1	18	39	0.0181531	0.00213964
msp_0587	Intestinibacter bartlettii	2240	1698	421	105	16	15	0.307024	0.00060014
msp_0588	unclassified Firmicutes	2233	1642	555	22	14	13	0.393844	0.000707669
msp_0589	Coprobacillus sp. 8_1_38FAA / Clostridium sp. 2789STDY5608874	2229	952	763	245	269	15	0.244672	0.00134504
msp_0590	unclassified Clostridiales	2228	1467	669	42	50	40	0.17206	0.000844795
msp_0591	Firmicutes bacterium CAG:646	2228	2075	88	56	9	34	0.0102605	0.00183703
msp_0592	Bifidobacterium breve	2226	1014	485	401	326	27	0.023678	0.0328801
msp_0593	unclassified Bacteroidales	2225	1963	247	3	12	39	0.011839	0.00192499
msp_0594	unclassified	2224	1818	403	0	3	32	0.0497238	0.000447923
msp_0595	Eubacterium sp. CAG:161	2224	1491	682	11	40	36	0.210734	0.000617889
msp_0596	unclassified Firmicutes	2223	1829	277	62	55	30	0.023678	0.00178953
msp_0597	Klebsiella michiganensis 1	2215	1949	6	260	0	2	0.0047356	0.000548216
msp_0598	unclassified Flavonifractor	2214	470	673	609	462	27	0.0457774	0.00156889
msp_0599	unclassified	2213	2053	159	0	1	34	0.038674	0.000922715
msp_0600	Bacteroidales bacterium 55_9	2212	1578	607	8	19	40	0.0449882	0.00222973
msp_0601	Alistipes sp. Marseille-P2431	2211	1449	417	321	24	2	0.0197316	0.000653291
msp_0602	unclassified Gordonibacter	2210	2000	83	117	10	30	0.0149961	0.000806728
msp_0603	Faecalibacterium prausnitzii 6	2209	725	542	708	234	12	0.38753	0.00217258
msp_0604	unclassified Oscillibacter	2209	1630	123	308	148	27	0.0165746	0.000922262
msp_0605	unclassified Clostridiales	2208	1812	344	28	24	31	0.0189424	0.000459306
msp_0606	Proteobacteria bacterium CAG:495	2207	1667	491	9	40	40	0.0465667	0.00892116
msp_0607	unclassified Clostridiales	2205	1769	392	32	12	20	0.0552486	0.000653124
msp_0608	unclassified	2203	1771	295	43	94	38	0.0276243	0.000916213
msp_0609	Clostridium sp. CAG:452	2202	386	1769	16	31	40	0.0820837	0.0117071
msp_0610	Bacteroides sp. 43_108	2199	2166	24	9	0	40	0.00552486	0.00447535
msp_0611	Clostridia bacterium UC5.1-2E3	2199	1727	470	0	2	29	0.0441989	0.000411487
msp_0612	Holdemanella biformis	2198	330	560	469	839	26	0.131018	0.0040633
msp_0613	unclassified Acidaminococcus	2197	1965	194	28	10	40	0.011839	0.00480683
msp_0614	unclassified Prevotella	2276	1390	693	87	106	38	0.0134175	0.00649016
msp_0615	unclassified Butyricicoccus	2194	944	826	240	184	39	0.343331	0.00129021
msp_0616	unclassified Firmicutes	2190	1347	789	2	52	40	0.211523	0.000737028
msp_0617	unclassified Muribaculaceae	2190	1803	375	5	7	40	0.0142068	0.00306267
msp_0618	Ruminococcus sp. 2789STDY5608817 / Eubacterium sp. 2789STDY5834872	2189	1130	1048	3	8	39	0.541436	0.000536864
msp_0619	Succinatimonas sp. CAG:777	2183	1486	672	11	14	40	0.0197316	0.0482159
msp_0620	unclassified Bacteroides	2178	1342	62	774	0	17	0.0047356	0.0169933
msp_0621	Caecibacter massiliensis	2177	1768	120	267	22	34	0.0149961	0.0018159
msp_0622	unclassified	2177	1627	504	7	39	40	0.0584057	0.00184614
msp_0623	unclassified	2176	352	5	1819	0	0	0.00394633	0.0255396
msp_0624	bacterium OL-1	2171	1257	557	285	72	40	0.0244672	0.00442177
msp_0625	unclassified	2167	1646	448	35	38	24	0.0441989	0.000665587
msp_0626	unclassified Clostridiales	2166	2011	149	6	0	37	0.0142068	0.00221116
msp_0627	unclassified Coriobacteriia	2165	1381	729	24	31	38	0.0276243	0.000755878
msp_0628	unclassified Prevotella	2162	1859	278	7	18	40	0.00868193	0.00793703
msp_0629	Coprococcus sp. CAG:782	2162	1650	439	31	42	40	0.0142068	0.0168285
msp_0630	unclassified Clostridiales	2161	2080	5	76	0	39	0.00631413	0.00181161
msp_0631	unclassified Oscillibacter	2160	1242	432	377	109	12	0.0410418	0.000842009
msp_0632	Turicibacter sanguinis 1	2159	2082	69	8	0	26	0.0536701	0.000257407
msp_0633	unclassified Verrucomicrobia	2158	1600	113	420	25	35	0.0173639	0.001091
msp_0634	unclassified Firmicutes	2158	1739	367	4	48	40	0.0449882	0.00074036
msp_0635	Eubacterium sp. 2789STDY5834909	2158	1079	225	594	260	9	0.0315706	0.00156714
msp_0636	Sutterella sp. CAG:521	2157	455	991	288	423	40	0.0520916	0.00401007
msp_0637	unclassified	2156	1401	613	0	142	40	0.121547	0.00106426
msp_0638	unclassified Clostridiales	2153	1902	172	37	42	37	0.0157853	0.00233327
msp_0639	Eggerthella sp. CAG:298	2308	539	1737	2	30	39	0.140489	0.000863879
msp_0640	unclassified Firmicutes	2145	1343	789	1	12	38	0.228887	0.000528223
msp_0641	Prevotella sp. CAG:617	2136	1864	237	10	25	40	0.0220994	0.0173484
msp_0642	unclassified Firmicutes	2133	1615	297	161	60	28	0.0260458	0.00242456
msp_0643	unclassified	2132	1813	260	8	51	39	0.0323599	0.000557175
msp_0644	unclassified Muribaculaceae	2131	2127	0	4	0	39	0.00315706	0.0339665
msp_0645	unclassified Clostridiales	2129	835	723	64	507	39	0.111287	0.0136617
msp_0646	Ruminococcus sp. CAG:382	2128	1548	380	11	189	39	0.0773481	0.00137244
msp_0647	Prevotella sp. UBA630	2127	2116	0	11	0	40	0.00315706	0.074325
msp_0648	unclassified Lachnospiraceae	2124	1687	277	146	14	40	0.0497238	0.000581537
msp_0649	unclassified Clostridiales	2122	2016	99	7	0	38	0.00552486	0.00265753
msp_0650	unclassified Faecalibacterium	2120	1906	117	94	3	25	0.0102605	0.00324589
msp_0651	Lactobacillus amylovorus	2118	1067	694	201	156	40	0.0157853	0.0536982
msp_0652	unclassified	2118	1432	400	217	69	40	0.114444	0.00107492
msp_0653	unclassified Clostridiales	2118	1400	440	189	89	9	0.0812944	0.000518867
msp_0654	unclassified Parabacteroides	2115	2071	26	18	0	40	0.00394633	0.0102238
msp_0655	unclassified Alphaproteobacteria	2114	1741	283	76	14	40	0.0102605	0.00479721
msp_0656	Acidaminococcus fermentans	2112	1258	303	428	123	39	0.0181531	0.00291152
msp_0657	Clostridium sp. CAG:221	2107	1570	176	323	38	10	0.100237	0.00041221
msp_0658	Faecalitalea cylindroides	2105	1410	595	22	78	40	0.0899763	0.00252878
msp_0659	unclassified Firmicutes	2101	1561	501	15	24	40	0.116022	0.000587886
msp_0660	Megasphaera sp. ASD88 & An286	2099	1182	898	18	1	40	0.0110497	0.00916765
msp_0661	unclassified Pseudoflavonifractor	2099	1869	196	26	8	33	0.0110497	0.00158591
msp_0662	unclassified Bacteroidales	2097	2097	0	0	0	40	0.00315706	0.0369401
msp_0663	unclassified	2097	1601	450	3	43	40	0.0639305	0.00120861
msp_0664	Clostridium sp. CAG:269	2327	629	1522	22	154	40	0.24783	0.00526616
msp_0665	unclassified Clostridiales	2095	1927	69	94	5	20	0.00710339	0.00106828
msp_0666	Citrobacter portucalensis	2227	1066	246	892	23	9	0.0205209	0.00057176
msp_0667	unclassified Lachnospiraceae	2093	1624	328	100	41	14	0.08603	0.000752589
msp_0668	unclassified Dorea	2093	1509	522	33	29	37	0.0339384	0.00103074
msp_0669	unclassified Firmicutes	2083	1671	390	8	14	40	0.104183	0.000436548
msp_0670	Ruminococcus sp. CAG:563	2080	1245	142	577	116	40	0.0157853	0.00665962
msp_0671	Firmicutes bacterium CAG:341	2080	1336	383	95	266	39	0.152328	0.00596723
msp_0672	Bacteroides sp. CAG:927	2076	1655	390	13	18	40	0.0102605	0.0310581
msp_0673	Clostridium citroniae	2072	1758	296	16	2	8	0.18232	0.000332924
msp_0674	unclassified	2068	743	424	414	487	22	0.111287	0.000920776
msp_0675	unclassified Ruminococcus	2068	1869	122	60	17	37	0.0220994	0.00163069
msp_0676	unclassified Alphaproteobacteria	2067	2067	0	0	0	40	0.00552486	0.00838744
msp_0677	unclassified	2067	1750	270	16	31	40	0.0615627	0.0011028
msp_0678	Clostridium sp. CAG:1024	2065	1760	189	60	56	40	0.00789266	0.024488
msp_0679	unclassified Bacteroides	2064	2064	0	0	0	21	0.00394633	0.00416765
msp_0680	Blautia sp. Marseille-P3087 / Ruminococcus sp. 2789STDY5608882	2062	527	1475	20	40	26	0.493291	0.000770275
msp_0681	unclassified Firmicutes	2062	1440	433	65	124	39	0.329124	0.00151997
msp_0682	unclassified Burkholderiales	2055	1798	229	8	20	38	0.0244672	0.00109344
msp_0683	unclassified Clostridiales	2053	1875	146	10	22	28	0.0244672	0.000464905
msp_0684	Prevotella sp. CAG:755	2052	1733	281	23	15	40	0.0126283	0.0107019
msp_0685	unclassified Anaerotruncus	2050	1629	397	13	11	37	0.00789266	0.00287511
msp_0686	unclassified	2048	1494	541	3	10	40	0.10734	0.00100555
msp_0687	unclassified Firmicutes	2043	1423	439	134	47	39	0.0962904	0.000960551
msp_0688	unclassified	2043	1206	538	21	278	40	0.0591949	0.00246961
msp_0689	unclassified Firmicutes	2039	1387	254	339	59	30	0.0378848	0.000642302
msp_0690_1	Acidiphilium sp. CAG:727	1142	319	122	570	131	36	0.0110497	0.00295642
msp_0690_2	unclassified Acidiphilium	1453	286	120	892	155	39	0.0142068	0.00296028
msp_0691	Roseburia sp. CAG:471	2034	847	308	488	391	14	0.0970797	0.000652799
msp_0692	Firmicutes bacterium CAG:555	2033	1308	674	24	27	40	0.0284136	0.00527189
msp_0693	unclassified Firmicutes	2033	1642	385	1	5	40	0.133386	0.000577832
msp_0694	unclassified Clostridiales	2031	1853	169	5	4	29	0.0576164	0.000359297
msp_0695	unclassified Prevotella	2031	1744	128	159	0	22	0.00394633	0.0168002
msp_0696_1	Streptococcus lutetiensis	1633	707	38	872	16	31	0.00868193	0.00479172
msp_0696_2	Streptococcus infantarius	1000	586	1	411	2	13	0.00789266	0.00133796
msp_0697	unclassified Clostridiales	2028	1563	415	10	40	39	0.160221	0.000924052
msp_0698	unclassified Burkholderiales	2028	1849	101	77	1	34	0.00947119	0.00306809
msp_0699	Streptococcus parasanguinis	2022	894	1078	42	8	33	0.230466	0.000831743
msp_0700	unclassified Bacteroidetes	2021	2021	0	0	0	40	0.0023678	0.0144393
msp_0701	Acidaminococcus sp. CAG:542	2018	1179	368	340	131	39	0.0165746	0.00930521
msp_0702	unclassified Lachnospiraceae	2017	1676	206	127	8	18	0.0213102	0.0008965
msp_0703	unclassified Prevotella	2016	516	90	1338	72	32	0.00552486	0.0171406
msp_0704	unclassified Firmicutes	2012	761	555	493	203	25	0.137332	0.00252558
msp_0705	Firmicutes bacterium CAG:460	2011	615	414	291	691	40	0.0591949	0.0102468
msp_0706	unclassified Burkholderiales	2011	610	559	586	256	39	0.0260458	0.00418586
msp_0707	unclassified Lachnoclostridium	2009	1992	8	9	0	16	0.00552486	0.000518932
msp_0708	unclassified Firmicutes	2008	1427	247	323	11	6	0.0331492	0.000499417
msp_0709	Ruminococcus sp. CAG:624	2003	1585	390	2	26	40	0.0205209	0.00258397
msp_0710	unclassified Muribaculaceae	2003	1419	578	5	1	38	0.00868193	0.00686133
msp_0711	unclassified Blautia	1999	815	858	184	142	7	0.136543	0.000644737
msp_0712	Clostridium sp. 28_12 & CAG:356	1998	785	833	72	308	39	0.117601	0.00251433
msp_0713	unclassified Lachnospiraceae	1998	1818	26	154	0	8	0.00868193	0.000753664
msp_0714	unclassified Firmicutes	1997	1692	240	60	5	11	0.0331492	0.000627268
msp_0716	Clostridium sp. 29_15 & CAG:265	1993	1338	322	253	80	11	0.11839	0.00059277
msp_0717	unclassified Clostridiales	1990	1615	299	17	59	38	0.08603	0.000722172
msp_0718	Clostridium sp. CAG:678	1988	1650	245	52	41	40	0.00868193	0.00686861
msp_0719	Oscillibacter sp. ER4 / Firmicutes bacterium CAG:129_59_24	1986	436	1108	216	226	33	0.624309	0.00733097
msp_0720	unclassified Alistipes	1985	1253	465	144	123	40	0.0441989	0.00218653
msp_0721	unclassified Prevotellaceae	1983	1528	238	112	105	40	0.011839	0.0299955
msp_0722	unclassified Oscillibacter	1983	1081	814	42	46	15	0.272297	0.00063701
msp_0723	unclassified	1979	1816	136	10	17	38	0.0157853	0.00370427
msp_0724	Butyricicoccus sp. N15.MGS-46 & N54.MGS-46 & K4410.MGS-46	1978	901	1012	25	40	38	0.771902	0.00152224
msp_0725	unclassified Clostridiales	1978	1943	24	11	0	11	0.00710339	0.00191034
msp_0726	Clostridiales bacterium UBA644	1977	1865	70	34	8	35	0.0110497	0.00136355
msp_0727	Clostridiales bacterium 1_7_47FAA & VE202-28	1976	1509	367	87	13	7	0.050513	0.000167774
msp_0728	unclassified Firmicutes	1971	1103	283	452	133	39	0.219416	0.000898047
msp_0729	Prevotella sp. CAG:1058	1971	1764	138	67	2	37	0.00631413	0.00855033
msp_0730	unclassified Candidatus Gastranaerophilales	1970	1685	227	16	42	40	0.0276243	0.00139559
msp_0731	unclassified Clostridiales	1970	1413	530	0	27	35	0.119179	0.000429933
msp_0732	Oscillospiraceae bacterium UBA790 / Firmicutes bacterium CAG:129	1969	1037	816	55	61	39	0.483031	0.00329581
msp_0733	unclassified Faecalibacterium	1969	1614	58	282	15	3	0.0165746	0.00134773
msp_0734	Clostridium sp. CAG:417	1965	926	489	8	542	40	0.10734	0.00876449
msp_0735	unclassified Lachnospiraceae	1962	783	636	221	322	11	0.374112	0.000778201
msp_0736	unclassified Clostridiales	1958	1645	304	3	6	23	0.126283	0.000380103
msp_0737	Candidatus Gastranaerophilales bacterium MH_37 & HUM_20 / Melainabacteria sp. 35_41	1957	1639	245	67	6	40	0.0142068	0.00820377
msp_0738	unclassified Firmicutes	1957	1823	86	41	7	38	0.0149961	0.00140314
msp_0739	unclassified Clostridiales	1952	1799	131	12	10	40	0.0149961	0.00268524
msp_0740	Collinsella tanakaei	1952	1377	538	25	12	39	0.038674	0.00207738
msp_0741	unclassified Muribaculaceae	1948	1386	544	10	8	40	0.00947119	0.00574664
msp_0742	unclassified	1948	1611	239	16	82	28	0.0260458	0.000961584
msp_0743	unclassified Rhodospirillales	1947	1824	120	3	0	36	0.0134175	0.00127462
msp_0744	Prevotella sp. CAG:1185	1945	1409	120	416	0	25	0.0047356	0.0505988
msp_0745	unclassified Firmicutes	1944	1832	76	11	25	39	0.00789266	0.0018011
msp_0746	unclassified Firmicutes	1431	758	310	226	137	7	0.00710339	0.00579961
msp_0747	unclassified Oscillibacter	1943	1727	93	101	22	27	0.0157853	0.00116924
msp_0748	Clostridium perfringens	1939	1610	325	3	1	39	0.035517	0.000664081
msp_0749	unclassified Clostridia	1939	1542	369	6	22	40	0.0607735	0.000610998
msp_0750	unclassified Eggerthellaceae	1938	1077	817	8	36	40	0.228098	0.000872438
msp_0751	unclassified Proteobacteria	1937	1390	499	5	43	40	0.0394633	0.00295477
msp_0752	unclassified Firmicutes	1935	1757	29	144	5	21	0.0149961	0.00205002
msp_0753	unclassified Ruminococcus	1931	1931	0	0	0	31	0.0023678	0.00649476
msp_0754	unclassified	1930	1212	531	15	172	40	0.035517	0.00237916
msp_0755	unclassified Bacteroides	1923	1898	0	25	0	24	0.00315706	0.0106294
msp_0756	Eggerthella sp. 51_9 & CAG:209	1922	857	951	56	58	36	0.24783	0.00153863
msp_0757	Sutterella parvirubra	1922	1822	99	1	0	34	0.00868193	0.003707
msp_0758	Bacteroidales bacterium H3	1921	1697	201	11	12	40	0.0189424	0.00726094
msp_0759	Fusobacterium nucleatum	2252	1378	727	124	23	40	0.0126283	0.00415112
msp_0760	unclassified	1917	1915	0	2	0	35	0.00394633	0.0021093
msp_0761	unclassified	1916	1131	448	30	307	38	0.131807	0.00107048
msp_0762	unclassified Roseburia	1915	716	565	275	359	12	0.0276243	0.00538335
msp_0763	unclassified	1915	1354	528	6	27	40	0.0394633	0.000710309
msp_0764	unclassified Firmicutes	1913	1798	106	4	5	39	0.0142068	0.000907886
msp_0765	Clostridium sp. CAG:288	1913	1150	666	6	91	40	0.125493	0.0037076
msp_0766	unclassified	1910	1898	9	2	1	33	0.00868193	0.00101347
msp_0767	unclassified	1909	1734	157	4	14	29	0.0134175	0.000809709
msp_0768	[Staphylococcus] sp. CAG:324	1909	1038	511	255	105	40	0.10734	0.00657904
msp_0769	unclassified Lachnoclostridium	1907	1846	48	12	1	33	0.00552486	0.00257353
msp_0770	unclassified Muribaculaceae	1902	1867	33	2	0	32	0.0047356	0.00314464
msp_0771	Lachnoclostridium sp. An138	1901	1504	261	135	1	19	0.0260458	0.000348552
msp_0772	unclassified	1900	1663	219	2	16	39	0.0228887	0.00111462
msp_0773	unclassified Faecalibacterium	1895	757	175	857	106	11	0.0441989	0.00158061
msp_0774	Clostridium sp. CAG:302	1893	699	893	50	251	40	0.208366	0.00685393
msp_0775	Candidatus Gastranaerophilales bacterium HUM_2 / Candidatus Melainabacteria bacterium MEL.A1	1884	1544	242	64	34	40	0.0142068	0.0090064
msp_0776	unclassified Clostridiales	1884	1199	661	18	6	38	0.541436	0.000960153
msp_0777	Firmicutes bacterium CAG:313	1882	1098	653	17	114	40	0.145225	0.00627301
msp_0778	unclassified Firmicutes	1880	520	116	1139	105	15	0.0197316	0.00246804
msp_0779	Ruminococcus sp. CAG:724	1880	1552	218	20	90	40	0.0205209	0.00600105
msp_0780	Clostridium sp. CAG:967	1876	1583	74	211	8	36	0.0047356	0.0153749
msp_0781	Firmicutes bacterium CAG:791	1876	1818	54	3	1	39	0.00552486	0.00251979
msp_0782	unclassified Firmicutes	1875	1875	0	0	0	39	0.0023678	0.00671884
msp_0783	unclassified Bacteroidales	1874	1696	91	81	6	12	0.00631413	0.00138858
msp_0784	Massiliomicrobiota sp. An80 & An105 & An134 & An142	1872	1463	203	166	40	16	0.035517	0.000417352
msp_0785	unclassified Lachnospiraceae	1871	1781	75	5	10	34	0.0331492	0.00043422
msp_0786	unclassified Proteobacteria	1869	1619	240	5	5	40	0.0252565	0.00333085
msp_0788	Faecalicoccus pleomorphus	1866	940	918	4	4	40	0.0315706	0.00086174
msp_0789	Streptococcus pasteurianus	1865	1453	194	184	34	26	0.0260458	0.00290478
msp_0790	Streptococcus thermophilus	1864	861	215	724	64	13	0.186267	0.00109998
msp_0791	unclassified Dialister	1863	1688	48	127	0	31	0.00394633	0.0103529
msp_0792	Clostridiales bacterium 41_21_two_genomes	1861	1595	215	13	38	40	0.050513	0.00365707
msp_0793	unclassified Muribaculaceae	1859	1719	139	1	0	30	0.00552486	0.00245498
msp_0794	unclassified Firmicutes	1859	1434	385	16	24	39	0.047356	0.00179133
msp_0795	Candidatus Gastranaerophilales bacterium HUM_6 & HUM_7 & HUM_12 & HUM_14	1858	1623	174	44	17	40	0.0149961	0.0207307
msp_0796	Clostridium sp. CAG:964	1857	1599	188	40	30	40	0.0165746	0.0067874
msp_0797	unclassified	1856	1652	204	0	0	25	0.0339384	0.000603177
msp_0798	unclassified Oscillibacter	1856	743	514	416	183	20	0.168903	0.00230905
msp_0799	unclassified	1855	1672	141	17	25	37	0.0284136	0.000401907
msp_0800	Weissella confusa	1853	1804	34	15	0	34	0.00552486	0.00284263
msp_0801	Clostridium sp. CAG:440	1849	1102	527	26	194	39	0.0852407	0.00729368
msp_0802	unclassified Cloacibacillus	1848	1603	218	18	9	38	0.011839	0.00145347
msp_0803	unclassified	1846	1218	621	0	7	40	0.138122	0.000687931
msp_0804	unclassified Clostridiales	1844	1571	170	90	13	30	0.0544594	0.000734259
msp_0805	unclassified Alistipes	1843	1843	0	0	0	21	0.0023678	0.0376756
msp_0806	unclassified Firmicutes	1840	257	609	682	292	7	0.153907	0.00129773
msp_0807	unclassified Clostridiales	1839	1736	92	8	3	32	0.0544594	0.000268166
msp_0808	Eubacterium dolichum	1838	1508	314	9	7	40	0.0568272	0.000547996
msp_0809	Clostridium sp. CAG:349	1832	1142	652	7	31	40	0.102605	0.0106103
msp_0810	unclassified Clostridiales	1830	1311	429	72	18	11	0.0552486	0.000301967
msp_0811	Clostridium sp. 28_17 & CAG:470	1828	538	681	286	323	31	0.0765588	0.00315594
msp_0812	unclassified Muribaculaceae	1828	1826	0	2	0	38	0.00315706	0.0106975
msp_0813	Clostridium sp. CAG:433	1828	451	1334	3	40	40	0.110497	0.00340819
msp_0814	unclassified	1827	1759	67	1	0	40	0.0047356	0.0037619
msp_0815	unclassified Intestinibacter	1826	1517	240	60	9	11	0.175217	0.000365785
msp_0816	unclassified Oscillibacter	1825	1500	320	3	2	14	0.426993	0.000434139
msp_0817	unclassified Muribaculaceae	1825	1825	0	0	0	34	0.0023678	0.00947656
msp_0818	unclassified Lachnospiraceae	1825	1823	0	2	0	40	0.0047356	0.0245449
msp_0819	unclassified Homo	1822	1437	126	0	259	14	0.0986582	0.0184869
msp_0820	Enterobacter kobei	1822	1707	38	76	1	7	0.0134175	0.000589856
msp_0821	unclassified Firmicutes	1820	1501	281	30	8	38	0.050513	0.000757826
msp_0822	Lachnospiraceae bacterium 2_1_46FAA	1818	1596	186	22	14	37	0.0197316	0.00195325
msp_0823	unclassified Acidaminococcaceae	1816	1659	151	3	3	38	0.00868193	0.00430937
msp_0824	unclassified Bacteroidales	1814	1808	4	2	0	40	0.00394633	0.0583442
msp_0825	unclassified	1812	1666	99	19	28	38	0.0260458	0.000785883
msp_0826	Clostridium sp. CAG:567	1811	650	438	324	399	39	0.0552486	0.0186579
msp_0827	Olsenella sp. Marseille-P2300	1809	1318	281	125	85	35	0.0228887	0.00145567
msp_0828	unclassified Firmicutes	1808	1181	459	102	66	28	0.280189	0.000668968
msp_0829	unclassified Bacteroides	1808	1805	0	3	0	15	0.0047356	0.00220636
msp_0830	unclassified Firmicutes	1806	822	536	314	134	22	0.0694554	0.00135826
msp_0831	Massiliomicrobiota timonensis	1805	1280	278	197	50	29	0.0489345	0.000295498
msp_0832	Bifidobacterium gallinarum == saeculare	1804	1470	279	51	4	28	0.0142068	0.00284113
msp_0833	unclassified Faecalibacterium	1804	422	398	647	337	6	0.373323	0.00168109
msp_0834	unclassified Muribaculaceae	1802	1762	31	9	0	38	0.00394633	0.00325719
msp_0835	Haemophilus parainfluenzae	1801	589	1134	53	25	38	0.274665	0.00221798
msp_0836	Clostridium spiroforme	1791	1148	630	7	6	37	0.221784	0.00037279
msp_0837	Veillonella atypica	1788	1107	560	93	28	18	0.12865	0.000782023
msp_0838	unclassified Roseburia	1786	1435	342	1	8	26	0.152328	0.000363005
msp_0839	Firmicutes bacterium CAG:449	1784	1500	257	14	13	40	0.026835	0.000929091
msp_0840	unclassified Clostridiales	1783	1532	248	1	2	18	0.0394633	0.000880254
msp_0841	unclassified Prevotella	1783	1665	103	13	2	40	0.0102605	0.00422727
msp_0842	unclassified Clostridia	1775	1512	223	12	28	40	0.0292028	0.00138944
msp_0843	unclassified Eubacterium	1774	1444	251	40	39	32	0.0363062	0.00117921
msp_0844	unclassified Prevotella	1770	1633	0	137	0	13	0.00394633	0.00704083
msp_0845_1	unclassified	1209	267	27	842	73	39	0.00947119	0.00286769
msp_0845_2	unclassified	1157	261	62	758	76	39	0.00868193	0.00153651
msp_0846	Acetobacter sp. CAG:977	1768	1581	178	7	2	40	0.00631413	0.0141303
msp_0847	Candidatus Methanomassiliicoccus intestinalis	1768	1532	193	31	12	36	0.0189424	0.00238609
msp_0848	Candidatus Gastranaerophilales bacterium HUM_1 / Clostridium sp. CAG:813	1768	1501	219	42	6	40	0.0102605	0.0136097
msp_0849	butyrate-producing bacterium SS3/4 - Clostridium sp. CAG:81	1767	344	643	334	446	13	0.692976	0.00150946
msp_0850	unclassified Eubacterium	1766	922	186	581	77	40	0.00947119	0.0112437
msp_0851	unclassified Clostridiales	1766	1319	163	252	32	32	0.0110497	0.00356941
msp_0852	unclassified Blautia	1765	1762	0	3	0	30	0.00394633	0.00180584
msp_0853	unclassified Firmicutes	1764	732	128	802	102	30	0.023678	0.00230622
msp_0854	Oscillibacter sp. 57_20	1764	753	890	54	67	32	0.600631	0.00317474
msp_0855	unclassified Clostridiales	1762	1246	398	54	64	35	0.0773481	0.000636797
msp_0856	Clostridium sp. 2789STDY5834924	1758	637	823	80	218	11	0.474349	0.000909931
msp_0857	Clostridium sp. CAG:465	1758	860	763	7	128	40	0.0513023	0.0172807
msp_0858	unclassified	1758	1093	609	25	31	35	0.338595	0.000356875
msp_0859	Clostridium sp. CAG:768	1757	1130	436	152	39	38	0.0142068	0.00370276
msp_0860	unclassified Firmicutes	1752	1567	166	6	13	40	0.0307814	0.000934343
msp_0861	unclassified Clostridiales	1752	1713	35	4	0	40	0.011839	0.00131766
msp_0862	unclassified Proteobacteria	1752	1695	56	1	0	40	0.00631413	0.00371797
msp_0863	unclassified Firmicutes	1751	1725	0	26	0	25	0.00394633	0.00226753
msp_0864	Bifidobacterium animalis	1749	1342	141	264	2	39	0.062352	0.00222237
msp_0865	unclassified Prevotella	1745	458	29	1258	0	22	0.00394633	0.0191868
msp_0866	unclassified Sutterella	1739	1694	41	4	0	32	0.0047356	0.00273399
msp_0867	unclassified Bacteroidales	1738	1706	30	2	0	37	0.00394633	0.00351162
msp_0868	unclassified Clostridiales	1734	1632	92	6	4	39	0.0189424	0.00174235
msp_0869	unclassified Clostridiales	1732	972	188	505	67	40	0.0149961	0.00498669
msp_0870	Veillonella seminalis	1731	1526	76	129	0	38	0.00394633	0.0261843
msp_0871	Methanobrevibacter smithii 2	1730	565	317	578	270	35	0.0599842	0.00142018
msp_0872	Lactobacillus gasseri 2	1730	1212	343	135	40	40	0.0197316	0.00457455
msp_0874	unclassified Dialister	1729	1643	73	12	1	40	0.00710339	0.00872046
msp_0875	unclassified Coprobacillus	1726	919	330	315	162	6	0.0284136	0.0012945
msp_0876	unclassified	1726	1264	358	11	93	39	0.0244672	0.000991439
msp_0877	unclassified	1724	1418	284	2	20	39	0.0292028	0.000838254
msp_0878	unclassified Lachnospiraceae	1724	1220	491	12	1	38	0.656669	0.000921225
msp_0879	unclassified Clostridiales	1723	746	380	443	154	18	0.137332	0.000715883
msp_0880	unclassified Oscillibacter	1723	1045	333	216	129	25	0.133386	0.00114631
msp_0881	unclassified Blautia	1722	1225	113	365	19	21	0.011839	0.000711365
msp_0882	Bacteroides salanitronis	1722	1424	52	226	20	31	0.0047356	0.015623
msp_0884	Peptostreptococcus anaerobius	1713	1511	94	62	46	40	0.0110497	0.00259969
msp_0885	unclassified Burkholderiales	1710	1613	54	40	3	28	0.00631413	0.00543515
msp_0886	Firmicutes bacterium CAG:536	1709	1439	223	9	38	40	0.0315706	0.00294486
msp_0887	unclassified	1708	1692	16	0	0	23	0.00789266	0.000447528
msp_0888	unclassified Eggerthella	1708	1625	42	38	3	20	0.00947119	0.00297026
msp_0889	unclassified	1706	1584	84	23	15	34	0.0142068	0.000929524
msp_0890	unclassified Gordonibacter	1705	942	676	29	58	39	0.19337	0.000810359
msp_0891	unclassified	1703	1446	155	51	51	40	0.0576164	0.000840789
msp_0892	unclassified	1700	1505	139	22	34	34	0.0520916	0.000600463
msp_0893	unclassified Coprococcus	1695	1088	421	140	46	10	0.232833	0.000646021
msp_0894	Collinsella intestinalis	1693	922	558	144	69	40	0.0378848	0.00278354
msp_0895	Clostridium sp. 26_22	1692	434	860	290	108	36	0.124704	0.00214009
msp_0896	unclassified Prevotella	1691	1585	68	32	6	17	0.00631413	0.00270083
msp_0897	unclassified Erysipelotrichaceae	1691	1445	233	10	3	28	0.0655091	0.000595081
msp_0898	Klebsiella michiganensis 2	2809	934	1272	546	57	13	0.00868193	0.000903156
msp_0899	unclassified Alistipes	1686	1351	63	262	10	36	0.00710339	0.00216178
msp_0900	Agathobaculum desmolans	1683	1649	23	11	0	17	0.0047356	0.00171572
msp_0901	unclassified Gemmiger	1681	915	742	14	10	36	0.0883978	0.000789656
msp_0902	unclassified Burkholderiales	1681	1681	0	0	0	26	0.0023678	0.00166656
msp_0903	Firmicutes bacterium CAG:345	1678	1236	395	7	40	40	0.102605	0.0043158
msp_0904	unclassified Fusobacterium	1673	1673	0	0	0	32	0.00315706	0.0281963
msp_0905	unclassified Clostridiales	1673	1139	257	257	20	38	0.00631413	0.00313468
msp_0906	unclassified Flavonifractor	1672	1291	25	356	0	14	0.0047356	0.00297892
msp_0907	unclassified	1670	697	664	69	240	11	0.21547	0.000731261
msp_0908	unclassified	1666	1411	191	63	1	40	0.0576164	0.000564276
msp_0909	unclassified Clostridiales	1664	549	752	249	114	38	0.0820837	0.00191333
msp_0910	unclassified Anaerotruncus	1663	997	31	611	24	40	0.00789266	0.0216768
msp_0911	Clostridium sp. CAG:571	1659	1364	169	56	70	39	0.0315706	0.00495634
msp_0912	unclassified Oscillibacter	1656	828	131	627	70	8	0.0339384	0.00114794
msp_0913	unclassified Clostridiales	1654	1427	224	2	1	39	0.0134175	0.00121154
msp_0914	unclassified Sutterella	1653	813	646	111	83	31	0.0220994	0.00269608
msp_0915	Olsenella sp. Marseille-P2912	1650	1224	282	124	20	29	0.0173639	0.00121818
msp_0916	Collinsella bouchesdurhonensis	1648	1101	455	46	46	39	0.102605	0.000780909
msp_0917	Bacteroides sartorii	1648	1222	58	368	0	8	0.0047356	0.0385801
msp_0918	unclassified Prevotellaceae	1648	1563	57	28	0	38	0.00394633	0.0185367
msp_0919	unclassified Firmicutes	1647	1327	123	176	21	27	0.0142068	0.000809191
msp_0920	unclassified	1643	1564	43	34	2	31	0.00947119	0.00129759
msp_0921	unclassified Firmicutes	1642	1318	244	76	4	11	0.12865	0.000470453
msp_0922	Flavonifractor sp. 2789STDY5834895 & sp. 2789STDY5834937 / Clostridium sp. 2789STDY5608878	1641	1354	277	8	2	19	0.410418	0.000564044
msp_0923	unclassified	1639	1255	350	13	21	23	0.0284136	0.000831814
msp_0924	unclassified	1638	846	246	473	73	15	0.198895	0.000589292
msp_0925	unclassified Prevotella	1636	1413	65	146	12	17	0.00552486	0.00446811
msp_0926	unclassified Holdemanella	1635	876	240	284	235	15	0.0307814	0.00214038
msp_0927	unclassified	1635	1370	192	26	47	40	0.0481452	0.000585205
msp_0928	unclassified Burkholderiales	1633	1567	45	10	11	29	0.0126283	0.00128734
msp_0929	Mycoplasma sp. CAG:472	1632	832	629	6	165	40	0.0568272	0.0109313
msp_0930	Coprococcus catus	1632	769	510	218	135	11	0.553275	0.000726713
msp_0931	unclassified Bacteroides	1627	1490	44	77	16	37	0.00631413	0.00798803
msp_0932	unclassified Oscillibacter	1626	512	462	425	227	11	0.0457774	0.00255061
msp_0933	unclassified Coprococcus	1625	1302	69	246	8	12	0.00552486	0.0100143
msp_0934	unclassified	1625	1442	180	1	2	23	0.0465667	0.0007216
msp_0935	unclassified Bacteroidales	1624	1543	75	5	1	38	0.00631413	0.00388302
msp_0936	unclassified Euryarchaeota	1622	1378	109	131	4	34	0.00868193	0.00200572
msp_0937	unclassified Clostridiales	1620	807	596	64	153	40	0.047356	0.00541909
msp_0938	unclassified Selenomonas	1619	1437	10	172	0	29	0.00394633	0.00434155
msp_0939	unclassified Lachnospiraceae	1617	1616	0	1	0	39	0.00315706	0.00322408
msp_0940	unclassified Firmicutes	1614	1364	124	107	19	18	0.0299921	0.000676477
msp_0941	unclassified Prevotella	1613	1604	0	9	0	40	0.00315706	0.0456827
msp_0942	unclassified Brachyspira	1612	1587	7	18	0	32	0.0047356	0.00327979
msp_0943	Collinsella stercoris	1612	1208	179	181	44	22	0.00789266	0.00369657
msp_0944	unclassified Bacteroides	1610	998	520	88	4	19	0.00868193	0.00158298
msp_0945	unclassified	1609	1463	146	0	0	40	0.0686661	0.000252487
msp_0946	unclassified Clostridiales	1607	1607	0	0	0	35	0.0023678	0.0232767
msp_0947	Eubacterium sp. CAG:841	1603	1347	146	63	47	40	0.0126283	0.00959377
msp_0948	unclassified Clostridiales	1601	604	431	346	220	39	0.0220994	0.00675701
msp_0949	Clostridium sp. CAG:508	1600	501	655	243	201	40	0.0757695	0.0123567
msp_0950	Lactobacillus fermentum	1598	1445	125	20	8	40	0.0134175	0.00199858
msp_0951	Coprobacillus sp. CAG:698	1593	1400	177	8	8	40	0.0142068	0.00280068
msp_0952	unclassified Firmicutes	1593	1165	194	158	76	39	0.0165746	0.00458134
msp_0953	Senegalimassilia anaerobia	1593	568	913	30	82	37	0.195738	0.000477292
msp_0954	unclassified Clostridiales	1593	1541	0	52	0	14	0.00394633	0.00333215
msp_0955	unclassified Phascolarctobacterium	1780	1537	233	10	0	31	0.00394633	0.00968603
msp_0956	Clostridium sp. CAG:557	1590	966	582	7	35	39	0.0410418	0.00351809
msp_0957	Intestinimonas massiliensis	1588	1299	263	14	12	23	0.114444	0.000422164
msp_0958_1	unclassified Clostridiales	1171	199	92	713	167	40	0.0307814	0.00284133
msp_0958_2	Clostridium sp. CAG:594	1130	153	154	679	144	40	0.0260458	0.00362161
msp_0959	unclassified Firmicutes	1583	1254	171	139	19	21	0.0749803	0.000496802
msp_0960	unclassified Prevotella	1580	1546	0	34	0	25	0.00315706	0.0047423
msp_0961	unclassified Firmicutes	1576	1208	55	286	27	30	0.00947119	0.00721488
msp_0962	unclassified Clostridiales	1576	1411	0	165	0	8	0.0023678	0.00299106
msp_0963	Candidatus Methanomethylophilus alvus / Methanoculleus sp. CAG:1088	1573	1401	171	1	0	38	0.00947119	0.00551557
msp_0964	Oxalobacter formigenes 1	1572	1349	164	56	3	29	0.0694554	0.000682359
msp_0965	unclassified Clostridiales	1570	1466	11	93	0	7	0.00394633	0.00452151
msp_0966	unclassified Clostridiales	1569	1094	458	14	3	34	0.358327	0.000664561
msp_0967	unclassified	1565	1193	364	1	7	30	0.0868193	0.000489859
msp_0968	unclassified Candidatus Gastranaerophilales	1565	1527	30	8	0	35	0.00631413	0.00262752
msp_0969	unclassified Negativicutes	1565	1565	0	0	0	38	0.0023678	0.0286456
msp_0970	unclassified	1562	1562	0	0	0	36	0.0023678	0.0083943
msp_0971	unclassified Alistipes	1562	1440	26	89	7	14	0.00631413	0.00211343
msp_0972	unclassified Clostridiales	1560	708	448	160	244	40	0.0520916	0.00822155
msp_0973	unclassified Clostridiales	1557	1485	63	9	0	31	0.00552486	0.00176486
msp_0974	unclassified Clostridiales	1554	1522	19	13	0	17	0.00868193	0.00082674
msp_0975	Peptoniphilus harei	1306	1158	63	39	46	38	0.0102605	0.00128592
msp_0976	unclassified Proteobacteria	1552	600	315	347	290	40	0.0228887	0.00268094
msp_0977	unclassified Firmicutes	1551	1071	365	85	30	29	0.167324	0.000572929
msp_0978	Clostridium sp. CAG:273	1551	838	551	39	123	40	0.221784	0.00215859
msp_0979	Anaeroglobus geminatus	1548	1548	0	0	0	40	0.00394633	0.00667092
msp_0980	Mobilibacterium timonense	1546	1546	0	0	0	30	0.00315706	0.00236436
msp_0981	unclassified Dialister	1544	1021	164	332	27	17	0.0047356	0.0167976
msp_0982	unclassified Clostridiales	1544	647	756	42	99	38	0.0686661	0.00279832
msp_0983	Blautia sp. 2789STDY5608796 & sp. 2789STDY5608848	1541	312	578	163	488	4	0.180742	0.000814377
msp_0984	unclassified Ruminococcaceae	1541	1410	83	42	6	22	0.0142068	0.000557643
msp_0985	unclassified Blautia	1534	970	41	506	17	10	0.00789266	0.00204748
msp_0986	unclassified Firmicutes	1529	933	525	13	58	40	0.0513023	0.00330296
msp_0987	Mycoplasma sp. CAG:611	1529	320	1149	0	60	40	0.0686661	0.00485346
msp_0988	unclassified Fusobacterium	1529	1434	94	1	0	32	0.00631413	0.00808112
msp_0989	Prevotella sp. CAG:1320	1528	1518	0	10	0	36	0.00315706	0.0825996
msp_0990	Clostridium sp. 7_2_43FAA	1525	1525	0	0	0	20	0.0023678	0.00155002
msp_0991	unclassified Firmicutes	1524	259	808	165	292	40	0.0536701	0.00587021
msp_0992	unclassified Lachnoclostridium	1522	1379	9	133	1	15	0.00552486	0.00122346
msp_0993	Clostridium sp. CAG:451	1520	586	793	56	85	40	0.0686661	0.00284582
msp_0994	unclassified Clostridiales	1520	1344	135	30	11	33	0.0134175	0.00202065
msp_0995	unclassified Gordonibacter	1514	1269	174	56	15	33	0.0252565	0.00048645
msp_0996	unclassified Firmicutes	1510	1478	6	26	0	35	0.00631413	0.000454048
msp_0997	Clostridium sp. CAG:780	1505	715	721	22	47	40	0.0323599	0.00456102
msp_0998	unclassified Roseburia	1504	1140	83	271	10	8	0.0047356	0.0031488
msp_0999	unclassified Sutterellaceae	1501	1217	132	148	4	7	0.00552486	0.00215555
msp_1000	unclassified Oscillibacter	1499	1167	193	108	31	15	0.18311	0.000769985
msp_1001	unclassified Negativicutes	1487	1437	0	50	0	39	0.00315706	0.021668
msp_1002	unclassified Veillonellaceae	1487	1391	28	68	0	39	0.00631413	0.00782946
msp_1003	unclassified Clostridiales	1487	871	414	6	196	40	0.0513023	0.00522411
msp_1004	unclassified	1486	1445	12	21	8	40	0.00947119	0.00469248
msp_1005	Clostridium sp. CAG:524	1483	980	344	64	95	40	0.0370955	0.0116071
msp_1006	unclassified Clostridiales	1482	577	702	87	116	15	0.097869	0.00181516
msp_1007	Butyricicoccus pullicaecorum	1477	1457	18	2	0	29	0.00789266	0.00099356
msp_1008	Coprobacillus sp. CAG:826	1477	1029	424	2	22	40	0.0181531	0.00450287
msp_1009	unclassified Clostridiales	1474	1417	48	9	0	16	0.00789266	0.000635207
msp_1010	unclassified	1470	1470	0	0	0	13	0.00315706	0.00681395
msp_1011	unclassified	1469	1321	77	54	17	22	0.0173639	0.000967152
msp_1012	unclassified	1469	1304	165	0	0	24	0.00552486	0.0029149
msp_1013	unclassified Bilophila	1469	884	233	290	62	9	0.0370955	0.00136509
msp_1014	unclassified Lachnospiraceae	1467	1361	36	62	8	11	0.0126283	0.00101413
msp_1015	unclassified Clostridiales	1466	1415	16	35	0	10	0.0149961	0.000242793
msp_1016	unclassified	1461	866	12	583	0	15	0.0047356	0.00174415
msp_1017	unclassified	1460	447	3	1010	0	0	0.00394633	0.00402977
msp_1018	Fusobacterium gonidiaformans	1456	1350	67	38	1	40	0.00947119	0.00275795
msp_1019	unclassified Alistipes	1453	1453	0	0	0	11	0.00631413	0.00321898
msp_1020	Eubacterium sp. ER2	1451	1366	61	24	0	7	0.00552486	0.0011178
msp_1021	unclassified Oscillibacter	1450	1450	0	0	0	6	0.00552486	0.000623965
msp_1022	unclassified	1449	993	150	259	47	40	0.0520916	0.000956583
msp_1023	unclassified Mailhella	1446	1191	10	244	1	23	0.00710339	0.00125536
msp_1024	unclassified Sutterellaceae	1444	1344	90	8	2	36	0.00631413	0.0045742
msp_1025	Lactobacillus casei == paracasei	1441	1373	49	18	1	24	0.0197316	0.000306435
msp_1026	unclassified	1440	1373	60	3	4	24	0.0994475	0.000398218
msp_1027	unclassified Burkholderiales	1435	689	75	632	39	32	0.00789266	0.00471091
msp_1028	Clostridium sp. 27_14	1435	887	329	53	166	33	0.155485	0.00138023
msp_1029	unclassified Firmicutes	1433	1091	321	1	20	34	0.0812944	0.000358679
msp_1030	unclassified Bacteria	1432	1103	73	251	5	38	0.00868193	0.00244679
msp_1031	unclassified	1429	1373	54	2	0	36	0.0173639	0.000655276
msp_1032	unclassified Firmicutes	1425	1300	55	62	8	24	0.0244672	0.000303153
msp_1033	unclassified Clostridiales	1422	797	221	355	49	25	0.0773481	0.000599255
msp_1034	Firmicutes bacterium CAG:631	1417	1029	365	13	10	40	0.0299921	0.00157896
msp_1035	Firmicutes bacterium CAG:552	1416	1119	234	5	58	40	0.0465667	0.00834152
msp_1036	unclassified Firmicutes	1412	1246	155	2	9	40	0.0102605	0.00279328
msp_1037	unclassified	1412	1412	0	0	0	36	0.00315706	0.0104366
msp_1038	unclassified Oscillospiraceae	1411	1349	4	58	0	20	0.00394633	0.00627938
msp_1039	unclassified Prevotella	1410	1407	0	3	0	37	0.00315706	0.0355185
msp_1040	Bacteroides sp. CAG:1060	1410	1332	59	15	4	40	0.00710339	0.0112694
msp_1041	unclassified Bacteroidales	1409	1318	86	4	1	37	0.00868193	0.00413955
msp_1042	unclassified Clostridiales	1408	1118	236	34	20	37	0.0244672	0.00151272
msp_1043	Coprobacillus sp. CAG:605	1405	582	797	5	21	40	0.0323599	0.00379289
msp_1044	Clostridium sp. CAG:568	1405	929	452	4	20	39	0.0307814	0.0809081
msp_1045	Mycoplasma sp. CAG:956	1404	987	286	64	67	40	0.0173639	0.00479688
msp_1046	Allisonella histaminiformans	1401	791	605	2	3	40	0.229676	0.000586995
msp_1047	unclassified	1400	1209	183	7	1	24	0.0244672	0.000658505
msp_1048	unclassified Proteobacteria	1400	570	124	522	184	39	0.0149961	0.00310957
msp_1049	unclassified	1394	1376	14	4	0	30	0.00552486	0.00117744
msp_1050	unclassified Lachnospiraceae	1394	1310	79	4	1	22	0.00789266	0.000878121
msp_1051	unclassified	1390	277	15	1098	0	0	0.00552486	0.00451502
msp_1052	unclassified Lachnospiraceae	1387	1096	184	79	28	20	0.038674	0.000858269
msp_1053	unclassified Clostridiales	1387	1385	0	2	0	13	0.0023678	0.00283398
msp_1054	Firmicutes bacterium CAG:582	1387	902	400	53	32	40	0.0331492	0.00288766
msp_1055	unclassified Firmicutes	1384	1384	0	0	0	9	0.00315706	0.00364795
msp_1056	unclassified Lachnospiraceae	1382	988	17	377	0	18	0.00552486	0.000642159
msp_1057	Eggerthella sp. CAG:368	1382	1218	156	4	4	40	0.0710339	0.000755904
msp_1058	Prevotella corporis	1380	1380	0	0	0	17	0.00710339	0.000615614
msp_1059	unclassified Butyricicoccus	1376	897	256	153	70	5	0.0678769	0.000840561
msp_1060	unclassified Clostridiales	1375	1080	260	17	18	40	0.0149961	0.00608345
msp_1061	unclassified Bacteroidales	1375	1375	0	0	0	16	0.00315706	0.00212849
msp_1062	Parvimonas micra	1196	993	132	57	14	39	0.0157853	0.00103248
msp_1064	unclassified Eggerthella	1369	1365	0	4	0	29	0.00315706	0.00216126
msp_1065	unclassified	1366	1245	96	20	5	21	0.0331492	0.000441085
msp_1066	unclassified	1365	1292	36	36	1	25	0.00868193	0.00105624
msp_1067	Clostridium sp. CAG:798	1362	895	312	64	91	40	0.0284136	0.00927159
msp_1068	unclassified Clostridiales	1358	651	604	18	85	40	0.0370955	0.00257625
msp_1069	unclassified Clostridiales	1358	1358	0	0	0	26	0.0023678	0.00649601
msp_1070	unclassified Blautia	1355	1318	19	18	0	9	0.00631413	0.00085472
msp_1071	Clostridium sp. CAG:628	1355	708	412	111	124	40	0.0434096	0.0100112
msp_1072	Clostridium sp. CAG:389	1354	769	427	94	64	17	0.104183	0.00138239
msp_1073	unclassified Gordonibacter	1352	1275	72	2	3	31	0.00868193	0.000789165
msp_1074	Mycoplasma sp. CAG:877	1351	915	341	66	29	40	0.0102605	0.0102535
msp_1075	unclassified Olsenella	1348	889	108	293	58	33	0.00947119	0.0014554
msp_1076	unclassified Oscillibacter	1346	857	428	37	24	23	0.471192	0.000653901
msp_1077	unclassified Firmicutes	1344	1214	76	51	3	4	0.00710339	0.00144006
msp_1078	unclassified Firmicutes	1343	1274	61	6	2	39	0.00710339	0.00877814
msp_1079	unclassified	1343	1334	0	9	0	35	0.00552486	0.000659087
msp_1080	unclassified Bacteroides	1343	1172	0	171	0	13	0.00315706	0.00516905
msp_1081	unclassified Clostridiales	1342	1341	0	1	0	6	0.00552486	0.00391561
msp_1082	unclassified Clostridiales	1341	1175	139	19	8	39	0.00789266	0.00173198
msp_1083	unclassified Gammaproteobacteria	1341	1245	0	96	0	28	0.00394633	0.00249115
msp_1084	unclassified Burkholderiales	1339	1335	0	4	0	26	0.00315706	0.00407071
msp_1085	unclassified Dialister	1338	1030	49	259	0	16	0.00394633	0.0136626
msp_1086	unclassified	1337	1337	0	0	0	35	0.0023678	0.00697626
msp_1087	Bifidobacterium angulatum	1327	1124	86	98	19	35	0.0220994	0.000809638
msp_1088	Solobacterium moorei	1326	1218	95	13	0	19	0.0149961	0.000539461
msp_1089	unclassified Clostridiales	1325	525	743	28	29	33	0.0181531	0.00375062
msp_1090	Porphyromonas somerae	1325	1321	0	4	0	39	0.00394633	0.00374046
msp_1091	unclassified Collinsella	1324	1096	194	28	6	36	0.0205209	0.000737622
msp_1092	Clostridium sp. CAG:533	1322	824	413	9	76	40	0.0520916	0.0142905
msp_1093	unclassified Clostridiales	1320	1275	5	40	0	26	0.00552486	0.00220977
msp_1094	unclassified Firmicutes	1320	750	451	46	73	28	0.0347277	0.00641667
msp_1095	unclassified Clostridiales	1319	1319	0	0	0	23	0.0023678	0.00508154
msp_1096	Faecalibacterium sp. CAG:1138	1317	1176	110	9	22	40	0.0102605	0.0229862
msp_1097	unclassified	1316	837	20	449	10	38	0.00868193	0.00201365
msp_1098	unclassified Acidiphilium	1313	1280	25	8	0	38	0.00947119	0.00116901
msp_1099	unclassified	1310	1292	18	0	0	35	0.00552486	0.00612646
msp_1100	Clostridium sp. CAG:609	1302	893	316	43	50	34	0.0331492	0.00476792
msp_1101	unclassified	1300	744	385	39	132	10	0.0339384	0.000558549
msp_1102	unclassified Firmicutes	1300	1153	3	144	0	14	0.00631413	0.000301551
msp_1103	unclassified Prevotella	1298	1298	0	0	0	16	0.00315706	0.0096668
msp_1104	unclassified Clostridiales	1296	942	146	107	101	38	0.0252565	0.00316217
msp_1105	unclassified Clostridiales	1289	1069	190	12	18	37	0.0284136	0.00146573
msp_1106	unclassified Clostridiales	1284	1060	218	1	5	12	0.166535	0.000425647
msp_1107	unclassified Muribaculaceae	1280	1280	0	0	0	22	0.00315706	0.00620821
msp_1108	unclassified Clostridiales	1280	537	637	80	26	39	0.0189424	0.00238973
msp_1109	unclassified Firmicutes	1279	566	360	214	139	40	0.0844515	0.003328
msp_1110	unclassified Clostridiales	1275	987	102	179	7	28	0.0189424	0.00087066
msp_1111	Verrucomicrobia bacterium CAG:312_58_20	1275	838	91	339	7	20	0.0102605	0.00145798
msp_1112	unclassified Clostridiales	1274	1274	0	0	0	3	0.00394633	0.00266121
msp_1113	unclassified Clostridiales	1273	1092	107	63	11	32	0.0126283	0.00175393
msp_1114	unclassified Clostridiales	1270	650	175	349	96	32	0.0465667	0.00127109
msp_1115	Corallococcus sp. CAG:1435	1270	1268	0	2	0	40	0.00315706	0.0092876
msp_1116	Bacillus sp. CAG:988	1268	1048	213	4	3	40	0.00947119	0.00682741
msp_1117	unclassified Clostridiales	1267	706	222	259	80	35	0.0528808	0.00165015
msp_1118	unclassified	1261	1232	26	3	0	38	0.00631413	0.0156373
msp_1119	Dialister pneumosintes	1261	1148	79	4	30	40	0.0213102	0.00144201
msp_1120	unclassified Lachnoclostridium	1261	1261	0	0	0	17	0.00394633	0.00164192
msp_1121	unclassified Firmicutes	1254	893	344	14	3	20	0.0655091	0.00067417
msp_1122	Lactobacillus crispatus	1253	1044	148	53	8	20	0.011839	0.00316639
msp_1123	unclassified	1249	1157	89	2	1	39	0.00631413	0.00455508
msp_1124	Clostridium sp. CAG:575	1249	952	252	24	21	32	0.0331492	0.00125802
msp_1125	unclassified Firmicutes	1248	1248	0	0	0	30	0.0023678	0.00621457
msp_1126	unclassified	1248	890	350	2	6	20	0.0370955	0.000460779
msp_1127	unclassified Clostridiales	1246	853	332	2	59	40	0.0370955	0.0111817
msp_1128	unclassified Blautia	1244	1234	0	10	0	6	0.00394633	0.0030791
msp_1129	unclassified Clostridiales	1244	1075	153	4	12	40	0.011839	0.00219832
msp_1130	Clostridium sp. CAG:914	1244	857	337	8	42	40	0.0126283	0.0178733
msp_1131	Comamonas kerstersii	1244	1235	9	0	0	24	0.00710339	0.00333347
msp_1132	unclassified Clostridiales	1243	973	148	69	53	40	0.0181531	0.00387053
msp_1133	unclassified Bacteroides	1240	643	148	416	33	14	0.0047356	0.0124071
msp_1134	unclassified Lactobacillus	1234	1234	0	0	0	34	0.00394633	0.0038101
msp_1135	unclassified Alistipes	1233	1233	0	0	0	6	0.00315706	0.00187918
msp_1136	unclassified Catabacter	1232	883	89	215	45	39	0.00710339	0.0145267
msp_1137	Clostridium sp. CAG:762	1232	659	152	274	147	40	0.0213102	0.00406248
msp_1138	unclassified	1229	1004	27	197	1	29	0.00394633	0.0263433
msp_1139	unclassified Clostridiales	1228	1140	10	78	0	10	0.00394633	0.000543219
msp_1140	Firmicutes bacterium CAG:884	1225	1000	144	7	74	40	0.0181531	0.00344437
msp_1141	unclassified Porphyromonas	1222	850	10	356	6	18	0.00631413	0.00518974
msp_1142	unclassified Clostridiales	1222	1194	23	4	1	34	0.00552486	0.00334602
msp_1143	Eggerthella sp. CAG:1427	1221	921	34	260	6	29	0.00631413	0.00648872
msp_1144	unclassified	1221	1110	103	5	3	32	0.0134175	0.00103324
msp_1145	Veillonella rogosae	1220	425	438	287	70	9	0.0923441	0.000649937
msp_1146	unclassified Lactobacillus	1220	1207	0	13	0	10	0.0047356	0.00604222
msp_1147	Mycoplasma sp. CAG:776	1218	1165	23	27	3	40	0.00789266	0.0101555
msp_1148	unclassified	1210	684	0	526	0	3	0.00394633	0.00367359
msp_1149	unclassified Clostridiales	1206	1130	72	2	2	34	0.011839	0.00131207
msp_1150	unclassified Firmicutes	1203	815	45	343	0	37	0.00552486	0.0111743
msp_1151	Bacteroides sp. Marseille-P3208T	1202	1202	0	0	0	13	0.0023678	0.00749369
msp_1152	unclassified Clostridiales	1202	1054	108	2	38	40	0.0307814	0.00165591
msp_1153	unclassified Firmicutes	1199	849	276	3	71	40	0.0276243	0.00249898
msp_1154	unclassified Firmicutes	1197	1116	23	58	0	38	0.00552486	0.0108629
msp_1155	unclassified Mycoplasma	1197	1103	21	73	0	40	0.0173639	0.00237489
msp_1156	unclassified Clostridiales	1196	963	62	134	37	26	0.0260458	0.00126023
msp_1157	unclassified Lachnoclostridium	1195	652	305	171	67	6	0.51618	0.000694174
msp_1158	Lactobacillus reuteri	1194	1194	0	0	0	37	0.0023678	0.011611
msp_1159	unclassified Oscillibacter	1189	770	358	44	17	5	0.0363062	0.000525318
msp_1160	unclassified Clostridiales	1188	1139	30	19	0	32	0.00552486	0.00160497
msp_1161	unclassified Holdemanella	1186	462	96	446	182	11	0.023678	0.00162824
msp_1162	Alistipes sp. Zagget8	1184	895	161	120	8	5	0.00947119	0.000668476
msp_1163	unclassified Bacteroidales	1182	1182	0	0	0	15	0.00315706	0.00593777
msp_1164	Clostridium sp. CAG:710	1181	782	324	23	52	40	0.0315706	0.0115254
msp_1165	Parvimonas sp. KA00067	1178	1166	0	12	0	27	0.00394633	0.00579345
msp_1166	unclassified	1176	945	48	167	16	37	0.00868193	0.00112621
msp_1167	unclassified	1175	909	242	5	19	39	0.0307814	0.00155696
msp_1168	unclassified	1175	1120	42	11	2	17	0.0149961	0.000504551
msp_1169	unclassified Prevotella	1174	1174	0	0	0	20	0.0023678	0.0469669
msp_1170	Drancourtella sp. An12 & An57	1173	1056	75	33	9	16	0.0134175	0.000899566
msp_1171	unclassified Oscillibacter	1172	1026	69	61	16	14	0.00789266	0.000978489
msp_1172	unclassified Clostridiales	1170	804	186	113	67	40	0.026835	0.00384313
msp_1173	unclassified	1167	1145	15	7	0	39	0.00552486	0.00386882
msp_1174	unclassified Faecalibacterium	1167	294	41	804	28	3	0.0102605	0.0101044
msp_1175	unclassified Clostridiales	1163	932	183	30	18	17	0.0441989	0.000653211
msp_1176	Clostridium sp. CAG:921	1158	1123	29	4	2	40	0.011839	0.00141634
msp_1177	Clostridium sp. CAG:793	1153	997	128	6	22	40	0.0228887	0.0033899
msp_1178	unclassified Clostridiales	1153	859	155	109	30	39	0.0307814	0.00124833
msp_1179	unclassified Clostridiales	1152	1136	11	5	0	39	0.0047356	0.00590605
msp_1180	Lactobacillus johnsonii	1144	1114	0	30	0	13	0.00394633	0.0258044
msp_1181	unclassified Eubacterium	1141	1137	0	4	0	31	0.00315706	0.0036864
msp_1182	Lactobacillus acidophilus	1139	1119	0	20	0	13	0.0047356	0.000903829
msp_1183	unclassified Clostridiales	1138	983	130	5	20	37	0.0584057	0.000780393
msp_1184	unclassified Lachnospiraceae	1137	935	177	10	15	38	0.200474	0.00103084
msp_1185	unclassified Clostridiales	1135	1090	42	1	2	27	0.0102605	0.00154173
msp_1186	unclassified Bacteroidales	1134	1134	0	0	0	15	0.00315706	0.00198394
msp_1187	unclassified Bacteroidales	1131	1131	0	0	0	32	0.0023678	0.0044285
msp_1188	unclassified Alphaproteobacteria	1131	1082	37	11	1	27	0.011839	0.00107784
msp_1189	Succinatimonas hippei	1126	897	54	158	17	16	0.0149961	0.000554072
msp_1190	unclassified Acidaminococcus	1125	1118	0	7	0	6	0.00394633	0.0167405
msp_1191	unclassified Mediterranea	1125	1125	0	0	0	11	0.0023678	0.00457576
msp_1192	unclassified Clostridiales	1125	494	564	48	19	13	0.494081	0.000618069
msp_1193	unclassified Elusimicrobium	1121	1121	0	0	0	30	0.0023678	0.0299061
msp_1194	unclassified Elusimicrobium	1120	1120	0	0	0	33	0.0023678	0.0104211
msp_1195	unclassified Oscillospiraceae	1119	684	209	200	26	1	0.026835	0.00055374
msp_1196	unclassified Clostridiales	1118	923	97	62	36	37	0.026835	0.0016015
msp_1197	unclassified Bacteroides	1118	325	36	757	0	1	0.00552486	0.0117295
msp_1198	unclassified Firmicutes	1116	947	151	6	12	40	0.0205209	0.0019275
msp_1199	Acidaminococcus sp. CAG:917	1114	852	70	186	6	40	0.00552486	0.00279052
msp_1200	Lactobacillus delbrueckii	1112	877	188	42	5	38	0.0157853	0.00110913
msp_1201	unclassified Clostridiales	1109	929	64	89	27	34	0.00868193	0.0032529
msp_1202	unclassified Lachnoclostridium	1109	323	6	780	0	1	0.00868193	0.00186823
msp_1203	unclassified Clostridiales	1108	809	293	1	5	40	0.0607735	0.00108958
msp_1204	unclassified Clostridiales	1106	748	216	128	14	21	0.350434	0.000365623
msp_1205	unclassified	1104	1101	0	3	0	18	0.0047356	0.000549115
msp_1206	Clostridiales bacterium UBA643	1104	828	274	1	1	27	0.0615627	0.000854606
msp_1207	unclassified Veillonella	1103	1103	0	0	0	14	0.0023678	0.0203968
msp_1208	unclassified	1102	1102	0	0	0	11	0.0023678	0.00417564
msp_1209	unclassified Firmicutes	1094	1074	17	3	0	39	0.00710339	0.00186918
msp_1210	unclassified Firmicutes	1090	1090	0	0	0	13	0.0023678	0.00432876
msp_1211	unclassified Firmicutes	1087	1055	31	1	0	17	0.00789266	0.00075176
msp_1212	unclassified Firmicutes	1085	879	55	148	3	37	0.00789266	0.00346365
msp_1213	unclassified Firmicutes	1083	628	430	18	7	24	0.350434	0.000850047
msp_1214	unclassified Clostridiales	1083	662	325	21	75	33	0.0142068	0.00206409
msp_1215	unclassified Firmicutes	1081	957	88	36	0	33	0.00394633	0.0107728
msp_1216	unclassified Clostridiales	1081	979	74	24	4	25	0.0260458	0.000732307
msp_1217	unclassified Firmicutes	1078	996	76	2	4	36	0.0276243	0.000922904
msp_1219	Turicibacter sanguinis 2	1074	976	92	5	1	15	0.0907656	0.000348789
msp_1220	unclassified	1073	1073	0	0	0	23	0.0023678	0.000558576
msp_1221	unclassified Flavonifractor	1073	967	8	98	0	3	0.00631413	0.00164226
msp_1222	Methanosphaera stadtmanae	1072	1043	27	1	1	33	0.038674	0.00042554
msp_1223	unclassified Oscillibacter	1072	434	332	268	38	6	0.106551	0.000425358
msp_1224	Acholeplasma sp. CAG:878	1071	916	130	9	16	40	0.011839	0.00646478
msp_1225	unclassified Catabacter	1063	658	315	90	0	30	0.00394633	0.0185864
msp_1226	unclassified Firmicutes	1061	1033	26	2	0	17	0.026835	0.00018451
msp_1227	unclassified	1059	1052	2	5	0	20	0.00631413	0.00123773
msp_1228	unclassified	1057	1057	0	0	0	31	0.00394633	0.00374437
msp_1229	unclassified Euryarchaeota	1054	835	40	152	27	14	0.00947119	0.00326993
msp_1230	unclassified Clostridiales	1054	1033	0	21	0	24	0.00315706	0.00385733
msp_1231	Clostridium sp. CAG:1193	1044	865	82	23	74	39	0.0157853	0.00328315
msp_1232	unclassified Flavonifractor	1042	516	508	13	5	19	0.297553	0.000508281
msp_1233	unclassified Clostridiales	1042	783	104	144	11	23	0.0126283	0.00119692
msp_1234	Megasphaera micronuciformis	1041	1019	21	1	0	36	0.0181531	0.000703293
msp_1235	unclassified Mitsuokella	1036	1031	0	5	0	9	0.00394633	0.00304105
msp_1236	unclassified Clostridiales	1034	896	105	26	7	39	0.0252565	0.00114445
msp_1237	Veillonella tobetsuensis	1032	895	26	101	10	8	0.0260458	0.000836967
msp_1238	unclassified	1031	913	70	48	0	39	0.00394633	0.0311667
msp_1240	Hafnia paralvei	1026	1026	0	0	0	7	0.0023678	0.000465837
msp_1241	Lactobacillus vaginalis	1218	293	906	8	11	40	0.00868193	0.00501635
msp_1242	unclassified Clostridiales	1024	907	44	64	9	26	0.00631413	0.00320337
msp_1243	Clostridium sp. CAG:1000	1022	725	79	201	17	40	0.00868193	0.00567912
msp_1244	unclassified	1019	952	46	16	5	25	0.00552486	0.00149002
msp_1245	Anaeromassilibacillus sp. An172	1018	1018	0	0	0	33	0.0023678	0.00543447
msp_1246	Anaerococcus obesiensis == vaginalis	1014	961	40	6	7	30	0.011839	0.000774766
msp_1247	unclassified Clostridiales	1008	968	28	11	1	40	0.00710339	0.00338004
msp_1248	Gordonibacter urolithinfaciens	1006	354	639	8	5	11	0.12944	0.000489401
msp_1249	unclassified Butyricimonas	1002	971	15	16	0	4	0.0102605	0.00143457
msp_1250	unclassified Firmicutes	1000	707	285	6	2	15	0.112865	0.000469806
msp_1251	unclassified Clostridiales	1000	477	513	6	4	36	0.0599842	0.000763468
msp_1252	unclassified Clostridiales	998	963	21	14	0	37	0.00552486	0.00805273
msp_1253	unclassified Ruminococcaceae	997	454	508	26	9	20	0.454617	0.000708164
msp_1254	Enterobacter cloacae	990	985	0	5	0	4	0.0047356	0.00319818
msp_1255	unclassified Prevotella	994	994	0	0	0	18	0.0023678	0.0477977
msp_1256	Clostridium celatum	993	990	1	2	0	7	0.00789266	0.0016857
msp_1257	unclassified Clostridium	990	750	220	18	2	3	0.0363062	0.000264766
msp_1258	unclassified Firmicutes	989	941	45	2	1	39	0.00710339	0.00293098
msp_1259	unclassified Clostridiales	986	984	0	2	0	17	0.0047356	0.00104807
msp_1260	Anaeromassilibacillus sp. An250	983	820	162	1	0	12	0.157853	0.000393332
msp_1261	unclassified Clostridiales	978	923	0	55	0	3	0.00631413	0.00087267
msp_1262	unclassified Clostridiales	976	771	202	3	0	2	0.00710339	0.000574807
msp_1263	unclassified Clostridiales	971	937	29	5	0	35	0.0047356	0.00246417
msp_1264	unclassified Coprobacter	968	261	131	512	64	5	0.00552486	0.00381936
msp_1265	Holdemania massiliensis	962	730	232	0	0	8	0.0805051	0.000405058
msp_1266	unclassified	961	961	0	0	0	6	0.0023678	0.00224909
msp_1267	unclassified	960	928	12	19	1	30	0.00552486	0.00225393
msp_1268	unclassified Megasphaera	955	364	451	10	130	2	0.00710339	0.00566767
msp_1269	unclassified Firmicutes	953	810	79	54	10	19	0.0102605	0.00171264
msp_1270	unclassified Firmicutes	947	941	6	0	0	36	0.00710339	0.00189509
msp_1271	Clostridium sp. CAG:1219	944	890	54	0	0	40	0.00631413	0.00464813
msp_1272	unclassified Firmicutes	941	707	107	94	33	16	0.00947119	0.00298544
msp_1273	unclassified Firmicutes	940	931	0	9	0	26	0.00315706	0.00197456
msp_1274	unclassified Bacteroidales	937	937	0	0	0	29	0.0023678	0.0186848
msp_1275	unclassified Clostridiales	935	780	43	106	6	14	0.00868193	0.0013474
msp_1276	unclassified Clostridiales	932	762	82	77	11	18	0.0378848	0.000657089
msp_1277	unclassified Clostridiales	932	635	60	232	5	12	0.00552486	0.00493875
msp_1278	unclassified Dialister	930	920	0	10	0	25	0.00315706	0.016616
msp_1279	unclassified Clostridiales	930	810	47	64	9	35	0.00710339	0.00351397
msp_1280	unclassified Collinsella	928	317	32	549	30	4	0.011839	0.00218737
msp_1281	unclassified Oscillibacter	927	927	0	0	0	18	0.0023678	0.00316721
msp_1282	unclassified	924	739	166	9	10	27	0.023678	0.000672368
msp_1284	unclassified Clostridiales	923	884	29	10	0	40	0.00552486	0.00749477
msp_1285	Butyricicoccus sp. 2789STDY5834927 / Clostridia bacterium UC5.1-1D1	921	675	245	1	0	12	0.127072	0.000251045
msp_1286	unclassified Clostridiales	921	906	14	1	0	17	0.00552486	0.00121843
msp_1287	unclassified Bacteroides	918	471	95	318	34	1	0.00789266	0.00145453
msp_1288	unclassified Blautia	917	385	148	257	127	3	0.127072	0.000780791
msp_1289	unclassified Eubacterium	911	849	0	59	3	11	0.00315706	0.00156552
msp_1290	unclassified Proteobacteria	910	754	6	150	0	2	0.00394633	0.00434974
msp_1291	unclassified Coprococcus	909	126	64	608	111	3	0.0220994	0.000871346
msp_1292	unclassified Firmicutes	908	501	247	98	62	11	0.0568272	0.000578061
msp_1293	unclassified Clostridiales	906	906	0	0	0	19	0.0023678	0.00738892
msp_1294	unclassified Phascolarctobacterium	905	905	0	0	0	15	0.0023678	0.00599961
msp_1295	unclassified Firmicutes	904	904	0	0	0	33	0.0023678	0.0115545
msp_1296	unclassified Clostridiales	901	578	67	245	11	9	0.00947119	0.00333795
msp_1297	unclassified Clostridiales	901	900	0	1	0	15	0.00394633	0.00218745
msp_1298	unclassified Clostridiales	900	677	176	47	0	40	0.00394633	0.00381653
msp_1299	unclassified Firmicutes	877	877	0	0	0	7	0.0023678	0.003559
msp_1300	unclassified Clostridiales	895	784	23	84	4	33	0.00789266	0.00428303
msp_1301	unclassified Ruminococcaceae	895	835	11	49	0	8	0.00868193	0.000823068
msp_1302	unclassified Firmicutes	892	748	115	13	16	9	0.0205209	0.000762436
msp_1303	unclassified Clostridiales	882	795	77	1	9	17	0.0513023	0.000640204
msp_1304	Blautia sp. 2789STDY5834862	879	759	112	8	0	8	0.175217	0.000260217
msp_1305	Prevotella bivia	878	846	22	6	4	20	0.023678	0.000191058
msp_1306	unclassified Bacteroidales	877	874	0	3	0	4	0.0047356	0.00238741
msp_1307	unclassified Eubacterium	874	874	0	0	0	6	0.0023678	0.00406467
msp_1308	unclassified Clostridiales	872	844	25	3	0	37	0.0047356	0.00289172
msp_1309	unclassified Bacteroidales	872	872	0	0	0	2	0.00315706	0.00160117
msp_1310	Lactococcus lactis subsp. cremoris	870	870	0	0	0	9	0.00631413	0.000432036
msp_1311	unclassified Clostridiales	868	868	0	0	0	0	0.00394633	0.0102812
msp_1312	Prevotella disiens	860	855	0	5	0	11	0.0102605	0.000251728
msp_1313	unclassified Clostridiales	858	666	176	10	6	31	0.0591949	0.000667136
msp_1314	unclassified Firmicutes	858	700	48	99	11	12	0.00631413	0.00515607
msp_1316	unclassified Firmicutes	855	855	0	0	0	19	0.0023678	0.00132533
msp_1317	unclassified	851	820	25	1	5	40	0.00710339	0.00284092
msp_1318	unclassified Clostridiales	850	790	0	60	0	38	0.00394633	0.00338013
msp_1319	unclassified Sutterella	848	848	0	0	0	4	0.00315706	0.00485108
msp_1320	unclassified Clostridiales	847	784	56	4	3	31	0.0126283	0.00141215
msp_1321	unclassified Faecalitalea	846	283	110	361	92	5	0.00947119	0.00393968
msp_1322	unclassified Clostridiales	846	814	21	11	0	11	0.0126283	0.000810423
msp_1323	unclassified Clostridiales	845	838	0	7	0	5	0.00315706	0.00141916
msp_1324	unclassified Clostridiales	842	839	3	0	0	34	0.0047356	0.0169243
msp_1325	unclassified Mycoplasma	840	776	0	64	0	12	0.00315706	0.00616154
msp_1326	unclassified Clostridiales	838	838	0	0	0	39	0.00315706	0.00477075
msp_1327	unclassified Firmicutes	837	837	0	0	0	10	0.0023678	0.0034528
msp_1328	unclassified Clostridium	837	717	114	6	0	9	0.0734017	0.000203134
msp_1329	unclassified Clostridiales	837	671	21	134	11	15	0.00710339	0.0030979
msp_1330	unclassified Clostridiales	835	820	10	5	0	22	0.00947119	0.00124632
msp_1331	Bacteroidales bacterium 52_46	1512	738	773	1	0	37	0.00710339	0.00891216
msp_1332	unclassified	834	782	4	48	0	40	0.00394633	0.0152476
msp_1333	Citrobacter koseri	834	809	4	21	0	4	0.00710339	0.000368206
msp_1334	unclassified Clostridiales	827	807	0	20	0	15	0.00315706	0.00437522
msp_1335	unclassified Clostridiales	826	826	0	0	0	40	0.00315706	0.00536979
msp_1337	unclassified Clostridiales	824	483	137	199	5	35	0.0173639	0.00108667
msp_1338	unclassified Collinsella	822	801	0	21	0	11	0.00552486	0.00453296
msp_1339	unclassified Lachnoclostridium	822	822	0	0	0	12	0.00552486	0.000661562
msp_1340	unclassified Clostridiales	821	821	0	0	0	34	0.00315706	0.0138921
msp_1341	unclassified	818	615	196	5	2	24	0.0173639	0.000483849
msp_1342	unclassified	818	818	0	0	0	9	0.0047356	0.00165871
msp_1343	unclassified Clostridiales	811	785	19	4	3	22	0.0189424	0.000871828
msp_1344	unclassified Clostridiales	804	660	59	81	4	16	0.00947119	0.00218053
msp_1345	Ruminococcaceae bacterium D5	803	719	3	81	0	4	0.0126283	0.000390339
msp_1346	unclassified Prevotellaceae	796	245	0	551	0	0	0.00394633	0.00175461
msp_1347	unclassified Clostridiales	796	710	72	13	1	8	0.0126283	0.00232926
msp_1348	unclassified	791	791	0	0	0	22	0.00315706	0.00309823
msp_1349	unclassified	791	766	21	4	0	40	0.00552486	0.00625139
msp_1350	unclassified Firmicutes	788	746	33	5	4	40	0.00710339	0.00240894
msp_1351	unclassified Clostridiales	788	738	28	16	6	27	0.00631413	0.00166836
msp_1352	unclassified Firmicutes	787	787	0	0	0	18	0.00394633	0.000689138
msp_1353	unclassified Firmicutes	784	710	49	24	1	24	0.026835	0.000886036
msp_1354	Streptococcus vestibularis	782	298	185	274	25	5	0.0323599	0.0010022
msp_1355	unclassified Clostridiales	781	781	0	0	0	26	0.0023678	0.0327222
msp_1356	unclassified Clostridiales	780	710	66	1	3	38	0.0149961	0.00128483
msp_1357	Fenollaria massiliensis	779	757	8	14	0	29	0.00552486	0.000667004
msp_1358	unclassified Firmicutes	695	693	0	2	0	1	0.0023678	0.00467395
msp_1359	Christensenellaceae bacterium Phil10	777	777	0	0	0	27	0.00315706	0.00389693
msp_1360	unclassified Firmicutes	776	642	38	88	8	10	0.0102605	0.000394818
msp_1361	unclassified Clostridiales	775	722	6	47	0	8	0.00631413	0.00165119
msp_1362	unclassified Clostridiales	770	572	126	71	1	7	0.0986582	0.00025005
msp_1363	unclassified Clostridiales	768	767	0	1	0	9	0.00631413	0.000699922
msp_1364	unclassified Aeromonadales	765	765	0	0	0	14	0.00315706	0.00855893
msp_1365	unclassified Bilophila	765	554	173	16	22	8	0.0134175	0.00156681
msp_1366	unclassified	762	641	62	55	4	13	0.0552486	0.000310309
msp_1367	unclassified Firmicutes	762	739	21	1	1	10	0.0110497	0.000569604
msp_1368	unclassified Euryarchaeota	757	720	22	15	0	7	0.00394633	0.00237611
msp_1369	unclassified Firmicutes	757	746	1	10	0	7	0.0047356	0.00208393
msp_1370	unclassified Oscillibacter	753	420	178	136	19	2	0.0449882	0.00131913
msp_1372	unclassified Brachyspira	750	428	15	307	0	5	0.0047356	0.00268011
msp_1373	unclassified Alistipes	746	411	50	285	0	15	0.00394633	0.0527974
msp_1374	Bacteroidales bacterium M1	746	746	0	0	0	12	0.0023678	0.00450627
msp_1375	Haemophilus pittmaniae	743	733	1	9	0	10	0.0047356	0.00118218
msp_1376	Streptococcus mutans	742	712	27	3	0	17	0.0228887	0.000223717
msp_1377	unclassified Lachnospiraceae	741	731	0	10	0	7	0.00394633	0.00212164
msp_1378	unclassified Clostridium	740	668	30	42	0	4	0.0102605	0.000713668
msp_1379	unclassified	737	243	25	469	0	0	0.0047356	0.00500618
msp_1380	unclassified	736	722	9	5	0	8	0.00947119	0.000538415
msp_1381	unclassified Bacteroides	733	694	34	5	0	6	0.00394633	0.00273089
msp_1382	unclassified	732	534	111	59	28	7	0.0449882	0.000462072
msp_1383	unclassified Ruminococcaceae	732	732	0	0	0	7	0.00315706	0.00119228
msp_1384	unclassified Clostridiales	732	666	14	52	0	3	0.0126283	0.000607161
msp_1385	unclassified	731	727	1	3	0	7	0.0110497	0.000737315
msp_1386	unclassified Clostridiales	727	720	0	7	0	19	0.00315706	0.00529556
msp_1387	unclassified Alistipes	727	727	0	0	0	9	0.0023678	0.00815673
msp_1389	Roseburia sp. CAG:309	720	720	0	0	0	2	0.00315706	0.00481983
msp_1390	Clostridium sp. 2789STDY5834920	720	634	83	1	2	5	0.0228887	0.000466207
msp_1391	unclassified Lachnospiraceae	720	530	189	1	0	8	0.132597	0.000286404
msp_1392	unclassified Bacteroides	720	720	0	0	0	6	0.00315706	0.0256589
msp_1393	unclassified Phascolarctobacterium	716	714	0	2	0	8	0.00315706	0.010359
msp_1394	unclassified Clostridiales	715	696	5	10	4	13	0.00394633	0.00332097
msp_1395	unclassified Firmicutes	714	714	0	0	0	27	0.00394633	0.00290205
msp_1396	unclassified Firmicutes	712	661	43	8	0	19	0.00710339	0.00298303
msp_1397	unclassified Lachnospiraceae	711	651	9	51	0	9	0.00947119	0.000765581
msp_1398	unclassified	708	302	69	321	16	38	0.00710339	0.00336117
msp_1399	unclassified Clostridiales	707	707	0	0	0	21	0.0023678	0.00355919
msp_1400	unclassified	701	480	221	0	0	40	0.00394633	0.014259
msp_1401	unclassified Firmicutes	699	673	24	2	0	26	0.00394633	0.00264986
msp_1402	unclassified	699	688	11	0	0	5	0.00631413	0.000934057
msp_1403	unclassified	698	696	1	1	0	39	0.00552486	0.0140427
msp_1405	unclassified Clostridiales	696	696	0	0	0	16	0.00315706	0.00223638
msp_1406	unclassified	695	583	96	13	3	18	0.0165746	0.00102986
msp_1409	unclassified Firmicutes	685	685	0	0	0	8	0.0023678	0.0112595
msp_1410	Gordonibacter sp. An232A / Coriobacteriaceae bacterium CHKCI002	685	603	64	15	3	16	0.0102605	0.000801527
msp_1411	unclassified Clostridiales	683	517	40	121	5	12	0.00552486	0.00214986
msp_1412	unclassified Lachnoclostridium	682	561	112	9	0	4	0.047356	0.000329402
msp_1413	unclassified Clostridiales	680	672	0	8	0	26	0.00631413	0.00108592
msp_1414	unclassified Firmicutes	680	680	0	0	0	10	0.0023678	0.00422232
msp_1415	unclassified Clostridiales	676	674	2	0	0	36	0.00394633	0.00234186
msp_1416	unclassified Flavonifractor	676	645	27	4	0	10	0.00868193	0.000406514
msp_1417	unclassified Ruminococcaceae	668	668	0	0	0	3	0.0023678	0.00334197
msp_1418	unclassified Clostridiales	668	668	0	0	0	14	0.0023678	0.00406577
msp_1419	unclassified Alistipes	662	431	5	225	1	0	0.00631413	0.00226633
msp_1420	Desulfovibrio sp. Zagget14	661	618	33	9	1	8	0.00789266	0.00121689
msp_1421	unclassified Clostridiales	661	661	0	0	0	5	0.0023678	0.00175585
msp_1422	Clostridium hylemonae	660	655	4	1	0	11	0.0047356	0.000321864
msp_1423	unclassified Succinatimonas	658	658	0	0	0	9	0.00315706	0.00241856
msp_1424	unclassified Ruminococcus	655	331	32	263	29	4	0.0134175	0.000869949
msp_1425	Olsenella sp. An188	653	586	0	67	0	10	0.00789266	0.0021991
msp_1426	unclassified Lachnoclostridium	651	526	22	96	7	8	0.00789266	0.000781155
msp_1427	unclassified	649	648	0	1	0	29	0.00315706	0.00988859
msp_1428	unclassified Clostridium	648	477	136	34	1	1	0.137332	0.000558199
msp_1430	unclassified Eisenbergiella	645	645	0	0	0	0	0.0047356	0.00210757
msp_1431	unclassified Clostridiales	642	595	12	34	1	9	0.00552486	0.00284452
msp_1432	unclassified Clostridiales	640	621	7	12	0	10	0.00552486	0.00290347
msp_1433	unclassified Butyricimonas	638	638	0	0	0	3	0.00315706	0.00265662
msp_1434	unclassified Firmicutes	634	572	56	6	0	21	0.074191	0.000423172
msp_1435	unclassified	634	628	0	6	0	6	0.0047356	0.00111011
msp_1436	unclassified Clostridiales	627	627	0	0	0	30	0.00394633	0.00195893
msp_1437	unclassified Clostridiales	627	568	54	5	0	9	0.0142068	0.00036495
msp_1438	unclassified Firmicutes	618	618	0	0	0	18	0.0047356	0.000809159
msp_1439	Streptococcus oralis	618	610	2	6	0	16	0.00868193	0.000652398
msp_1440	unclassified Porphyromonas	617	446	45	121	5	10	0.00710339	0.001915
msp_1441	unclassified	616	559	54	3	0	6	0.038674	0.000394116
msp_1442	unclassified Muribaculaceae	614	612	0	2	0	35	0.00552486	0.0118223
msp_1444	unclassified Gemmiger	608	608	0	0	0	8	0.00315706	0.00156383
msp_1445	unclassified Oscillibacter	608	561	35	12	0	7	0.011839	0.000523108
msp_1446	unclassified Firmicutes	606	516	76	12	2	20	0.0110497	0.00110838
msp_1447	unclassified Clostridiales	606	563	19	24	0	7	0.00631413	0.00094372
msp_1448	unclassified Lachnospiraceae	605	261	91	157	96	0	0.0142068	0.00315898
msp_1449	unclassified Blautia	600	468	59	58	15	4	0.023678	0.000445624
msp_1450	unclassified Eggerthellaceae	596	595	0	1	0	8	0.0047356	0.0011315
msp_1451	unclassified Clostridiales	594	456	137	1	0	7	0.0520916	0.00038498
msp_1452	unclassified Bacteroidales	591	591	0	0	0	5	0.0023678	0.00181685
msp_1453	unclassified Firmicutes	586	586	0	0	0	38	0.0023678	0.00710702
msp_1454	unclassified Clostridiales	585	538	42	4	1	10	0.0149961	0.000795104
msp_1455	unclassified Firmicutes	582	500	82	0	0	7	0.0726125	0.000262479
msp_1456	unclassified Clostridiales	582	525	18	39	0	31	0.0047356	0.00287036
msp_1457	unclassified Clostridiales	579	579	0	0	0	13	0.0023678	0.00355401
msp_1458	Clostridium disporicum	575	554	2	19	0	8	0.00552486	0.000724432
msp_1459	unclassified Prevotella	572	435	0	137	0	6	0.00394633	0.00827915
msp_1460	unclassified Prevotella	571	351	167	46	7	15	0.0047356	0.0735516
msp_1461	Porphyromonas asaccharolytica	559	559	0	0	0	3	0.00315706	0.00774767
msp_1463	unclassified Clostridiales	556	556	0	0	0	7	0.00789266	0.00124996
msp_1464	unclassified Clostridiales	556	556	0	0	0	23	0.0023678	0.00128387
msp_1465	unclassified	555	547	0	8	0	6	0.00394633	0.0028976
msp_1466	unclassified Ruminococcus	554	495	34	2	23	10	0.0173639	0.00131907
msp_1467	unclassified	550	550	0	0	0	9	0.00552486	0.0013251
msp_1468	unclassified Firmicutes	550	451	0	99	0	1	0.0047356	0.00340904
msp_1469	unclassified Flavonifractor	549	445	88	15	1	3	0.0418311	0.000399789
msp_1470	Butyricimonas synergistica 1	548	548	0	0	0	7	0.00631413	0.00109031
msp_1471	unclassified Mycoplasma	548	548	0	0	0	19	0.0023678	0.00570393
msp_1472	Pseudoflavonifractor capillosus	546	501	31	14	0	6	0.0441989	0.000121113
msp_1473	unclassified Firmicutes	545	250	179	96	20	13	0.00710339	0.00249163
msp_1474	unclassified Clostridiales	540	540	0	0	0	6	0.0023678	0.00195837
msp_1475	unclassified	536	535	0	1	0	10	0.00947119	0.000473582
msp_1476	unclassified Oscillibacter	534	462	12	60	0	0	0.00789266	0.000891343
msp_1477	unclassified	530	436	93	0	1	0	0.0868193	0.0352309
msp_1478	unclassified	527	527	0	0	0	26	0.00315706	0.00272471
msp_1479	unclassified	526	444	82	0	0	16	0.0497238	0.000498095
msp_1480	unclassified Pseudoflavonifractor	524	301	18	205	0	0	0.00710339	0.00130893
msp_1481	unclassified Clostridiales	522	508	11	1	2	31	0.00868193	0.00184733
msp_1482	unclassified Clostridiales	519	519	0	0	0	9	0.00315706	0.00217154
msp_1483	unclassified Libanicoccus	515	347	30	120	18	21	0.0252565	0.000580054
msp_1484	unclassified Clostridiales	513	500	9	4	0	21	0.00394633	0.00421103
msp_1485	unclassified	513	513	0	0	0	9	0.0023678	0.00163332
msp_1486	Streptococcus sp. I-P16	512	336	47	121	8	8	0.0299921	0.00033935
msp_1488	unclassified Porphyromonas	508	508	0	0	0	4	0.0047356	0.00122109
msp_1489	unclassified Clostridium	507	507	0	0	0	3	0.00394633	0.00159786
msp_1490	unclassified Ruminococcaceae	506	489	0	17	0	0	0.0047356	0.00130791
msp_1491	unclassified Lachnospiraceae	501	463	34	4	0	3	0.00789266	0.00164873
msp_1492	unclassified Clostridiales	500	441	34	25	0	6	0.00710339	0.000850467
msp_1494	unclassified	498	467	3	28	0	1	0.00789266	0.00151342
msp_1495	unclassified Firmicutes	497	494	0	3	0	1	0.0126283	0.000418904
msp_1496	unclassified Clostridiales	496	454	15	27	0	11	0.00710339	0.00136845
msp_1497	unclassified Anaerovibrio	494	494	0	0	0	9	0.0023678	0.00940544
msp_1499	unclassified Lachnospiraceae	490	484	5	1	0	4	0.00552486	0.00072971
msp_1500	unclassified Lachnoclostridium	489	316	38	124	11	2	0.0260458	0.000320002
msp_1501	unclassified Firmicutes	486	486	0	0	0	15	0.0023678	0.00356925
msp_1502	unclassified Lachnoclostridium	486	486	0	0	0	28	0.00315706	0.0109794
msp_1503	Alistipes sp. An54 & An116	486	393	51	35	7	4	0.0102605	0.00133334
msp_1504	unclassified Clostridiales	480	402	0	78	0	1	0.00394633	0.00112295
msp_1505	unclassified Senegalimassilia	478	280	58	130	10	1	0.0299921	0.000334325
msp_1506	unclassified Firmicutes	478	415	44	19	0	8	0.0331492	0.000483411
msp_1507	unclassified	476	248	172	28	28	0	0.00710339	0.0095686
msp_1508	unclassified Blautia	475	444	0	31	0	3	0.00394633	0.00274677
msp_1509	unclassified Firmicutes	473	473	0	0	0	20	0.0047356	0.00125286
msp_1510	unclassified Firmicutes	471	437	0	34	0	2	0.00315706	0.00804801
msp_1511	unclassified Gordonibacter	469	469	0	0	0	11	0.00394633	0.000697009
msp_1513	Lachnoclostridium sp. An118	468	423	0	45	0	10	0.00710339	0.000600037
msp_1514	unclassified	465	390	67	5	3	11	0.0149961	0.00063898
msp_1516	Haemophilus paraphrohaemolyticus	463	463	0	0	0	19	0.0047356	0.00215533
msp_1517	Oxalobacter formigenes 2	457	457	0	0	0	16	0.0023678	0.000603722
msp_1518	unclassified Bacteroidales	456	456	0	0	0	2	0.00631413	0.00145363
msp_1519	unclassified	454	454	0	0	0	25	0.0023678	0.00322056
msp_1520	Slackia piriformis	451	447	0	4	0	3	0.00552486	0.000547266
msp_1521	unclassified	449	312	136	1	0	0	0.00631413	0.0549478
msp_1524	unclassified Prevotella	444	336	0	108	0	8	0.00315706	0.0963189
msp_1525	unclassified Clostridiales	443	440	0	3	0	8	0.00394633	0.00776419
msp_1526	unclassified Firmicutes	438	438	0	0	0	0	0.0023678	0.00376232
msp_1527	Desulfovibrio sp. An276	437	437	0	0	0	9	0.0023678	0.00281801
msp_1529	Alistipes sp. CAG:831	435	435	0	0	0	5	0.0023678	0.0983983
msp_1530	unclassified Lachnospiraceae	434	267	163	4	0	8	0.47356	0.00080113
msp_1531	unclassified Muribaculaceae	432	432	0	0	0	3	0.0023678	0.0190728
msp_1532	unclassified Clostridiales	425	425	0	0	0	8	0.00710339	0.000419045
msp_1533	unclassified Bacteroidales	421	421	0	0	0	2	0.0023678	0.00228344
msp_1534	unclassified Alphaproteobacteria	420	420	0	0	0	1	0.0023678	0.00520988
msp_1535	unclassified Coprobacillus	420	420	0	0	0	10	0.00315706	0.000791891
msp_1536	Peptoniphilus senegalensis	417	406	0	11	0	11	0.00315706	0.00288336
msp_1537	unclassified Firmicutes	416	322	84	8	2	3	0.0449882	0.000357717
msp_1538	unclassified	416	266	131	11	8	0	0.00789266	0.00828772
msp_1539	unclassified Clostridiales	416	192	16	140	68	1	0.0102605	0.00437264
msp_1540	unclassified Flavonifractor	414	414	0	0	0	1	0.0047356	0.0016524
msp_1541	unclassified	413	270	142	0	1	0	0.0276243	0.000987559
msp_1542	unclassified Clostridiales	412	399	5	8	0	8	0.00868193	0.000432135
msp_1543	unclassified Lachnospiraceae	409	377	29	2	1	8	0.00947119	0.000784091
msp_1544	unclassified Clostridiales	408	397	0	11	0	5	0.00710339	0.000768385
msp_1546	unclassified	401	401	0	0	0	0	0.0023678	0.00704502
msp_1547	unclassified	396	223	130	15	28	0	0.0260458	0.00755464
msp_1548	unclassified Clostridiales	396	396	0	0	0	8	0.00315706	0.0119672
msp_1549	unclassified Eubacterium	396	383	12	1	0	3	0.011839	0.000493641
msp_1550	unclassified	395	393	0	2	0	20	0.00315706	0.00463061
msp_1554	unclassified Firmicutes	387	364	20	3	0	9	0.0102605	0.00148827
msp_1555	unclassified Oscillibacter	386	386	0	0	0	3	0.00552486	0.000589821
msp_1556	Mollicutes bacterium Phil14	385	385	0	0	0	14	0.0023678	0.00173584
msp_1557	unclassified Clostridiales	385	381	3	1	0	5	0.00710339	0.000569401
msp_1558	unclassified Clostridiales	383	360	16	7	0	16	0.00868193	0.00113598
msp_1559	unclassified	383	377	5	1	0	7	0.00789266	0.00135387
msp_1560	unclassified Firmicutes	383	383	0	0	0	7	0.0023678	0.00336527
msp_1562	unclassified Muribaculaceae	352	350	0	2	0	3	0.0023678	0.00495584
msp_1563	unclassified	378	252	3	120	3	2	0.00710339	0.000650054
msp_1564	unclassified Clostridiales	378	378	0	0	0	4	0.00710339	0.000334918
msp_1565	unclassified Clostridiales	377	248	65	64	0	8	0.050513	0.000345159
msp_1566	unclassified Clostridiales	377	372	0	5	0	15	0.00315706	0.0065225
msp_1567	unclassified	376	374	0	2	0	9	0.00394633	0.00116536
msp_1569	unclassified	373	373	0	0	0	0	0.0023678	0.0767414
msp_1570	unclassified Clostridium	374	284	2	87	1	8	0.00552486	0.0015607
msp_1571	unclassified	371	338	30	3	0	2	0.00947119	0.000832218
msp_1572	unclassified Firmicutes	368	368	0	0	0	6	0.00315706	0.00244205
msp_1573	Faecalicatena contorta	368	354	7	7	0	0	0.011839	0.000276313
msp_1574	Lachnoclostridium sp. An131	367	292	75	0	0	2	0.0110497	0.000505377
msp_1575	unclassified Clostridiales	367	367	0	0	0	17	0.0023678	0.00342456
msp_1577	unclassified	365	345	20	0	0	0	0.00631413	0.000784132
msp_1578	unclassified Ruminococcus	364	364	0	0	0	2	0.00394633	0.00156484
msp_1579	unclassified Clostridiales	363	348	15	0	0	8	0.0110497	0.000735802
msp_1582	unclassified	358	358	0	0	0	2	0.00394633	0.00260772
msp_1583	unclassified Phascolarctobacterium	357	357	0	0	0	1	0.0023678	0.011808
msp_1585	unclassified	349	281	45	22	1	7	0.0134175	0.00101778
msp_1586	unclassified	347	303	31	13	0	0	0.0126283	0.000595089
msp_1587	unclassified Clostridiales	345	345	0	0	0	11	0.0023678	0.00375379
msp_1588	Enterococcus avium	344	344	0	0	0	7	0.00315706	0.00184923
msp_1589	Lachnoclostridium sp. An14	342	332	7	3	0	5	0.00552486	0.00118385
msp_1590	unclassified Firmicutes	340	321	0	19	0	0	0.00789266	0.00114209
msp_1591	unclassified Erysipelatoclostridium	340	340	0	0	0	1	0.00552486	0.000678929
msp_1592	Streptococcus australis	339	246	72	19	2	2	0.038674	0.000340406
msp_1594	unclassified	336	302	3	30	1	0	0.00631413	0.00666386
msp_1596	unclassified Firmicutes	331	319	12	0	0	10	0.0102605	0.000385148
msp_1597	unclassified Sutterella	329	301	9	19	0	7	0.00789266	0.00324526
msp_1600	unclassified Firmicutes	323	320	2	1	0	4	0.0047356	0.000931653
msp_1601	unclassified Clostridiales	323	319	0	4	0	1	0.0047356	0.000910901
msp_1603	unclassified	322	322	0	0	0	3	0.00394633	0.000945886
msp_1604	unclassified	320	320	0	0	0	3	0.0023678	0.00127942
msp_1605	unclassified Eubacterium	320	312	0	6	2	2	0.00394633	0.000930976
msp_1606	unclassified Clostridiales	316	316	0	0	0	12	0.00394633	0.00121845
msp_1608	unclassified Clostridiales	314	313	1	0	0	2	0.00710339	0.00125935
msp_1609	Cloacibacillus evryensis	311	297	11	3	0	2	0.00868193	0.00236265
msp_1610	unclassified Niameybacter	373	367	6	0	0	6	0.0047356	0.00278547
msp_1613	unclassified Gemmiger	303	257	14	31	1	1	0.0165746	0.000873908
msp_1615	unclassified Roseburia	302	302	0	0	0	4	0.00315706	0.00385471
msp_1616	unclassified Clostridiales	301	300	1	0	0	8	0.00631413	0.00169388
msp_1617	unclassified Blautia	295	295	0	0	0	7	0.00315706	0.00269597
msp_1618	unclassified	294	294	0	0	0	6	0.0023678	0.0148248
msp_1619	unclassified Blautia	293	293	0	0	0	2	0.0047356	0.000491735
msp_1620	unclassified Ruminococcaceae	290	224	0	66	0	5	0.00631413	0.00131101
msp_1621	unclassified Desulfovibrio	288	253	5	30	0	1	0.0047356	0.00213263
msp_1622	unclassified Clostridiales	288	261	24	1	2	1	0.0220994	0.000477882
msp_1624	unclassified Blautia	285	285	0	0	0	0	0.00394633	0.000908094
msp_1625	unclassified Clostridiales	285	285	0	0	0	8	0.0023678	0.00461058
msp_1626	unclassified Alistipes	285	285	0	0	0	4	0.0047356	0.00245497
msp_1627	unclassified Burkholderiales	284	284	0	0	0	3	0.0023678	0.00300768
msp_1628	unclassified Flavonifractor	283	283	0	0	0	1	0.0047356	0.00063543
msp_1629	unclassified Flavonifractor	283	283	0	0	0	2	0.00315706	0.00100752
msp_1632	unclassified	277	274	0	3	0	0	0.0047356	0.00492414
msp_1633	unclassified Prevotella	276	258	0	18	0	2	0.00315706	0.0385737
msp_1636	unclassified Firmicutes	274	274	0	0	0	23	0.00315706	0.00261067
msp_1637	unclassified Bacteroidales	272	272	0	0	0	0	0.0023678	0.00219372
msp_1638	unclassified	271	271	0	0	0	1	0.0023678	0.0123456
msp_1639	unclassified Muribaculaceae	270	254	0	16	0	1	0.00394633	0.00220095
msp_1640	Bacteroides stercorirosoris	270	270	0	0	0	0	0.00394633	0.0327352
msp_1642	unclassified	264	264	0	0	0	4	0.00315706	0.00234008
msp_1643	unclassified Clostridiales	262	262	0	0	0	11	0.00394633	0.00128516
msp_1644	unclassified Clostridiales	262	262	0	0	0	2	0.0047356	0.00201281
msp_1645	unclassified Clostridiales	261	261	0	0	0	31	0.00315706	0.0215431
msp_1646	unclassified Firmicutes	260	260	0	0	0	14	0.00394633	0.00185978
msp_1647	unclassified Clostridiales	260	260	0	0	0	3	0.00394633	0.000624783
msp_1648	unclassified	259	247	12	0	0	0	0.00789266	0.00827056
msp_1651	unclassified Candidatus Gastranaerophilales	257	257	0	0	0	7	0.0023678	0.0143913
msp_1652	unclassified	256	253	0	3	0	0	0.00394633	0.00287436
msp_1653	Faecalicatena fissicatena	254	254	0	0	0	3	0.00552486	0.000230237
msp_1655	Streptococcus gordonii	252	226	23	3	0	7	0.0331492	0.000171281
msp_1656	unclassified	250	243	7	0	0	10	0.00552486	0.00210996
msp_1657	unclassified	249	228	18	1	2	0	0.0047356	0.0100028
msp_1658	unclassified Bacteroides	249	249	0	0	0	4	0.0023678	0.00721179
msp_1659	unclassified Proteobacteria	249	205	0	44	0	0	0.0047356	0.00263048
msp_1660	unclassified Firmicutes	246	246	0	0	0	0	0.0023678	0.011973
msp_1661	Raoultella ornithinolytica	244	244	0	0	0	0	0.00394633	0.00207671
msp_1663	unclassified	243	237	0	6	0	0	0.00315706	0.0107421
msp_1664	unclassified Clostridiales	241	241	0	0	0	4	0.00315706	0.00422024
msp_1665	unclassified	241	241	0	0	0	10	0.0023678	0.00121134
msp_1666	unclassified Clostridiales	240	219	0	21	0	1	0.00394633	0.00115639
msp_1667	unclassified Bacteroidales	237	221	15	0	1	1	0.00552486	0.0010404
msp_1668	unclassified	236	226	4	6	0	8	0.00868193	0.00104079
msp_1670	unclassified Clostridiales	226	214	0	12	0	0	0.0047356	0.00101654
msp_1671	unclassified Lachnospiraceae	224	224	0	0	0	0	0.00315706	0.00294159
msp_1672	unclassified Clostridiales	223	219	2	2	0	6	0.00868193	0.000525244
msp_1675	unclassified	215	191	0	24	0	0	0.00315706	0.00902379
msp_1677	Enterobacter ludwigii	209	209	0	0	0	1	0.0023678	0.000705075
msp_1678	unclassified	209	208	0	1	0	0	0.00394633	0.00140985
msp_1679	unclassified	207	205	0	2	0	0	0.00394633	0.00694932
msp_1680	unclassified	206	206	0	0	0	0	0.00315706	0.0164061
msp_1681	unclassified Achromobacter	203	203	0	0	0	4	0.00394633	0.000575076
msp_1683	unclassified	200	200	0	0	0	0	0.00315706	0.001929
msp_1685	Lactobacillus oris	184	184	0	0	0	6	0.00315706	0.00282667
msp_1686	unclassified	180	180	0	0	0	6	0.00315706	0.000938205
msp_1688	unclassified Clostridiales	173	173	0	0	0	3	0.00552486	0.000751185
msp_1690	unclassified Blautia	163	163	0	0	0	3	0.00315706	0.000835613
msp_1692	unclassified Clostridium	157	157	0	0	0	5	0.00315706	0.00185027
msp_a01	Bacteroides ovatus	9897	131	3451	460	5855	35	0.791634	0.0181
msp_a02	Bacteroides xylanisolvens	7078	78	1400	765	4835	20	0.614049	0.00961697
msp_a03	unclassified Oscillibacter	3952	149	1931	369	1503	38	0.307814	0.0059395
msp_a04	Butyricimonas virosa	3862	233	2099	575	955	13	0.411208	0.00151988
msp_a05	Parasutterella excrementihominis	3782	157	1893	261	1471	29	0.35517	0.00214277
msp_a06	unclassified Bacteroides	2517	90	683	892	852	2	0.0284136	0.00275823
msp_a07	Firmicutes bacterium CAG:103	2190	167	420	839	764	36	0.367798	0.00449479
msp_a08	Lactobacillus salivarius	2073	1358	633	35	47	40	0.0315706	0.00579497
msp_a09	Faecalibacterium prausnitzii 2	1771	155	1295	127	194	23	0.651934	0.0102114
msp_a10	Bifidobacterium catenulatum	1757	122	208	726	701	24	0.0678769	0.00209517
msp_a11	unclassified Firmicutes	1748	188	867	264	429	19	0.269929	0.00224699
msp_a13	Collinsella aerofaciens	1179	91	914	51	123	34	0.664562	0.00511558
msp_a14	Peptostreptococcus stomatis	1036	862	106	56	12	29	0.0102605	0.00116745
msp_a15	unclassified Porphyromonas	963	861	0	102	0	9	0.0047356	0.000773051
msp_a16	Holdemania filiformis	598	232	190	175	1	8	0.267561	0.000254708
msp_a17	Clostridium sp. 2789STDY5608793	477	256	84	101	36	0	0.201263	0.000497902
msp_a18	unclassified Clostridiales	352	280	68	0	4	7	0.235201	0.000528861
msp_a19	Phocea massiliensis	286	255	30	1	0	4	0.168114	0.000232848
msp_a20	unclassified Firmicutes	249	243	0	6	0	3	0.00394633	0.00191959
