# Supplementary material for: MSPminer: abundance-based reconstitution of microbial pan-genomes from shotgun metagenomic data
Source: Bioinformatics. 2018 Sep 25;35(9):1544–52. doi: 10.1093/bioinformatics/bty830 (PMC6499236; doi:10.1093/bioinformatics/bty830)
Supplement: Supplementary Data [file bty830_supp.zip › bty830-suppl_data/bty830_Supplementary Table 5 -MSPs.vs.geographical_origin.xlsx]

## Sheet: A. MSPs Westerners vs Chinese
msp_name	taxonomic annotation	p_value	q_value	auc	mean abundance western samples	mean abundance chinese samples	more abundant in	log2 fold change
msp_0161	unclassified Blautia	3.50333e-112	5.81903e-109	0.787209	4.43884e-08	7.02861e-07	chinese samples	3.98498
msp_0028	Klebsiella pneumoniae	1.07809e-76	1.79071e-73	0.723801	1.98942e-07	1.41109e-06	chinese samples	2.82638
msp_0280	unclassified Clostridiales	1.87537e-72	3.115e-69	0.809452	3.80578e-07	3.48988e-08	westerner samples	3.44694
msp_0297	Dorea longicatena 1	2.71947e-70	4.51704e-67	0.807117	7.01832e-07	1.07755e-07	westerner samples	2.70337
msp_0232	unclassified Dakarella	1.10761e-66	1.83975e-63	0.696869	3.05268e-08	4.9994e-07	chinese samples	4.03361
msp_0005	Escherichia coli	9.06317e-64	1.50539e-60	0.792228	1.19535e-06	4.72228e-06	chinese samples	1.98204
msp_0603	Faecalibacterium prausnitzii 6	8.34896e-58	1.38676e-54	0.757578	3.82413e-07	4.38814e-08	westerner samples	3.12345
msp_0285	unclassified Lachnospiraceae	1.56134e-57	2.59339e-54	0.762178	2.34232e-07	2.02441e-08	westerner samples	3.53236
msp_0667	unclassified Lachnospiraceae	2.6215e-55	4.35431e-52	0.651888	9.06875e-09	7.09828e-08	chinese samples	2.96849
msp_0133	Phascolarctobacterium sp. CAG:207	5.24368e-55	8.70975e-52	0.750692	7.64504e-07	2.84902e-06	chinese samples	1.89787
msp_0062	Barnesiella intestinihominis	3.9212e-51	6.51311e-48	0.761456	1.72513e-06	3.10961e-07	westerner samples	2.4719
msp_0460	Clostridium phoceensis	3.20352e-50	5.32104e-47	0.762904	2.59757e-07	6.78396e-08	westerner samples	1.93696
msp_0448	unclassified Eubacterium	3.3393e-49	5.54657e-46	0.685103	2.61771e-08	1.82538e-07	chinese samples	2.80182
msp_0833	unclassified Faecalibacterium	2.67259e-48	4.43918e-45	0.729839	2.72862e-07	3.71795e-08	westerner samples	2.87559
msp_0681	unclassified Firmicutes	4.67333e-48	7.7624e-45	0.719601	2.15027e-07	6.56946e-09	westerner samples	5.0326
msp_0588	unclassified Firmicutes	1.45452e-45	2.41596e-42	0.727702	1.23073e-07	1.58772e-08	westerner samples	2.95448
msp_0067	Ruminococcus sp. CAG:17 & Blautia sp. 2789STDY5608880	2.86625e-44	4.76085e-41	0.713958	6.54254e-07	2.21892e-08	westerner samples	4.88192
msp_0289	Eubacterium ramulus	1.62938e-43	2.7064e-40	0.735621	1.8969e-07	3.11582e-08	westerner samples	2.60596
msp_0432	unclassified Firmicutes	6.22707e-42	1.03432e-38	0.720211	4.64372e-07	3.70045e-08	westerner samples	3.64951
msp_0417	unclassified	8.88134e-42	1.47519e-38	0.691828	8.2386e-08	2.58154e-09	westerner samples	4.99609
msp_0144	Blautia sp. CAG:52 & sp. 2789STDY5834917	6.61725e-41	1.09912e-37	0.73028	3.07808e-07	6.2182e-08	westerner samples	2.30746
msp_0097	Clostridium sp. CAG:62	1.31703e-39	2.18758e-36	0.723414	7.02993e-07	2.65917e-07	westerner samples	1.40253
msp_0174	unclassified Bacteroides	1.90916e-39	3.17112e-36	0.596058	1.88798e-09	1.23035e-07	chinese samples	6.02609
msp_0756	Eggerthella sp. 51_9 & CAG:209	1.17664e-38	1.9544e-35	0.678746	1.69857e-07	4.07489e-10	westerner samples	8.70335
msp_0722	unclassified Oscillibacter	2.12999e-38	3.53791e-35	0.68932	8.64446e-08	7.37036e-09	westerner samples	3.55197
msp_0618	Ruminococcus sp. 2789STDY5608817 / Eubacterium sp. 2789STDY5834872	3.22966e-38	5.36446e-35	0.72357	1.18796e-07	3.85516e-08	westerner samples	1.62363
msp_0540	unclassified Clostridium	1.16967e-37	1.94282e-34	0.717592	9.40121e-08	3.86333e-08	westerner samples	1.283
msp_0451	Firmicutes bacterium CAG:94	8.97724e-37	1.49112e-33	0.671184	8.37819e-08	2.38545e-09	westerner samples	5.1343
msp_0750	unclassified Eggerthellaceae	1.80344e-36	2.99552e-33	0.670643	9.30917e-08	4.96096e-10	westerner samples	7.55189
msp_0471	unclassified Blautia	3.14567e-36	5.22496e-33	0.675742	7.80974e-08	3.49779e-09	westerner samples	4.48076
msp_0007	Bacteroides intestinalis	4.69057e-36	7.79103e-33	0.671767	3.74731e-07	8.58402e-07	chinese samples	1.1958
msp_1530	unclassified Lachnospiraceae	5.30166e-36	8.80606e-33	0.712579	1.61557e-07	4.79504e-08	westerner samples	1.75243
msp_a18	unclassified Clostridiales	2.22352e-35	3.69327e-32	0.671567	5.7819e-08	2.65199e-09	westerner samples	4.44639
msp_1204	unclassified Clostridiales	3.85027e-35	6.39529e-32	0.699931	6.75876e-08	2.05897e-08	westerner samples	1.71483
msp_0443	Faecalibacterium sp. CAG:82	1.57526e-34	2.6165e-31	0.706183	3.73314e-07	1.43371e-07	westerner samples	1.38063
msp_0128	Firmicutes bacterium CAG:24 / Clostridium sp. 2789STDY5834869 & 2789STDY5834922	1.8802e-34	3.12301e-31	0.716092	9.87536e-07	2.99113e-07	westerner samples	1.72314
msp_0060	Roseburia sp. CAG:45 & sp. 2789STDY5608886	2.17288e-34	3.60915e-31	0.703046	1.08118e-06	2.42415e-07	westerner samples	2.15706
msp_0278	Fusobacterium varium	1.60119e-33	2.65957e-30	0.577446	0	1.5482e-07	chinese samples	Inf
msp_0732	Oscillospiraceae bacterium UBA790 / Firmicutes bacterium CAG:129	2.04535e-33	3.39732e-30	0.701064	6.32744e-07	1.28373e-07	westerner samples	2.30128
msp_0454	unclassified Clostridiales	6.60394e-33	1.09692e-29	0.681941	6.53694e-08	2.23569e-08	westerner samples	1.54789
msp_0098	unclassified Roseburia	7.07148e-33	1.17457e-29	0.58219	2.1133e-09	7.00439e-07	chinese samples	8.37262
msp_0231	unclassified Roseburia	1.25384e-32	2.08263e-29	0.659217	1.57643e-07	6.46285e-09	westerner samples	4.60834
msp_0127	unclassified Ruminococcaceae	1.3084e-32	2.17326e-29	0.710406	2.14727e-06	7.91104e-07	westerner samples	1.44056
msp_0978	Clostridium sp. CAG:273	3.06021e-32	5.08301e-29	0.654021	1.92484e-07	7.10736e-10	westerner samples	8.08121
msp_0549	Lachnospira sp. 2789STDY5834967 / Clostridiales bacterium KLE1615 & 41_12_two_minus	2.04469e-31	3.39622e-28	0.707022	3.83169e-07	1.64588e-07	westerner samples	1.21912
msp_0400	Bacteroides sp. CAG:144	2.74651e-31	4.56195e-28	0.649317	1.99322e-07	1.25141e-09	westerner samples	7.31541
msp_0393	unclassified Firmicutes	7.29383e-31	1.2115e-27	0.667018	3.19944e-07	3.84789e-08	westerner samples	3.05568
msp_0447	Clostridium sp. CAG:167	7.35684e-31	1.22197e-27	0.648861	1.41121e-07	4.49197e-09	westerner samples	4.97344
msp_0858	unclassified	1.25034e-30	2.07682e-27	0.683522	6.04919e-08	1.26092e-08	westerner samples	2.26226
msp_0194	Megasphaera sp. BL7 & NM10	1.37738e-30	2.28783e-27	0.588117	2.43088e-08	1.63909e-06	chinese samples	6.07527
msp_0218	Alistipes obesi	1.45632e-30	2.41894e-27	0.699712	4.84992e-07	2.20099e-07	westerner samples	1.1398
msp_0153	unclassified Parabacteroides	1.65697e-30	2.75222e-27	0.579571	6.4756e-09	3.04119e-08	chinese samples	2.23155
msp_0930	Coprococcus catus	1.67575e-30	2.78343e-27	0.698435	1.54663e-07	6.27777e-08	westerner samples	1.30081
msp_0325	unclassified Alistipes	1.81481e-30	3.0144e-27	0.658225	1.73307e-07	6.55425e-09	westerner samples	4.72476
msp_1260	Anaeromassilibacillus sp. An250	3.40371e-30	5.65356e-27	0.648374	4.80465e-08	2.76702e-09	westerner samples	4.11803
msp_0136	Megamonas funiformis == rupellensis	4.23255e-30	7.03027e-27	0.630619	5.74691e-07	3.60833e-06	chinese samples	2.65047
msp_0172	Klebsiella quasipneumoniae	5.12994e-30	8.52083e-27	0.579445	6.13704e-10	1.92001e-07	chinese samples	8.28936
msp_0056	Eubacterium siraeum	5.34097e-30	8.87135e-27	0.6846	1.12212e-06	5.14656e-07	westerner samples	1.12454
msp_0302	Firmicutes bacterium CAG:110	1.42369e-29	2.36474e-26	0.677534	5.07339e-07	1.63824e-07	westerner samples	1.6308
msp_0462	unclassified Clostridiales	2.21382e-29	3.67715e-26	0.649895	3.25046e-07	1.85978e-08	westerner samples	4.12744
msp_0022	Hungatella hathewayi 2	3.11501e-29	5.17402e-26	0.636683	2.08682e-08	1.47342e-07	chinese samples	2.81978
msp_0224	unclassified Firmicutes	7.05823e-29	1.17237e-25	0.566576	0	3.4813e-08	chinese samples	Inf
msp_0106	unclassified Butyricimonas	9.6683e-29	1.6059e-25	0.59033	4.67614e-09	4.20194e-08	chinese samples	3.16766
msp_0051	Eubacterium hallii	1.52936e-28	2.54027e-25	0.697056	9.3799e-07	2.50297e-07	westerner samples	1.90593
msp_0395	unclassified Megasphaera	2.22851e-28	3.70156e-25	0.57032	1.25345e-09	1.45072e-07	chinese samples	6.85472
msp_1304	Blautia sp. 2789STDY5834862	2.69489e-28	4.47621e-25	0.646748	3.41214e-08	2.44618e-09	westerner samples	3.80208
msp_0983	Blautia sp. 2789STDY5608796 & sp. 2789STDY5608848	2.72958e-28	4.53384e-25	0.640957	8.25937e-08	7.60334e-09	westerner samples	3.44133
msp_0008	Clostridium bolteae	3.77138e-28	6.26427e-25	0.67749	1.56731e-07	8.57695e-07	chinese samples	2.45217
msp_0418	unclassified	5.83282e-28	9.68831e-25	0.63677	4.36087e-08	5.61594e-10	westerner samples	6.27895
msp_0396	unclassified Gemmiger	8.05361e-28	1.3377e-24	0.65318	1.65476e-07	5.72387e-08	westerner samples	1.53156
msp_0640	unclassified Firmicutes	9.62283e-28	1.59835e-24	0.650557	5.9854e-08	8.58782e-09	westerner samples	2.80108
msp_0790	Streptococcus thermophilus	1.34755e-27	2.23828e-24	0.642222	1.2645e-07	2.42146e-09	westerner samples	5.70655
msp_0329	Fusobacterium mortiferum	2.26549e-27	3.76298e-24	0.573509	4.34848e-08	4.87331e-07	chinese samples	3.48632
msp_0728	unclassified Firmicutes	2.72654e-27	4.52878e-24	0.643048	9.0289e-08	7.16887e-09	westerner samples	3.65473
msp_0125	unclassified Bacteroides	3.60585e-27	5.98932e-24	0.567527	1.12543e-09	3.84236e-08	chinese samples	5.09344
msp_0580	unclassified Clostridiales	3.86414e-27	6.41834e-24	0.63708	5.41632e-08	3.36043e-09	westerner samples	4.01059
msp_0168	Roseburia sp. CAG:197	1.30075e-26	2.16054e-23	0.628476	1.6547e-07	0	westerner samples	Inf
msp_0922	Flavonifractor sp. 2789STDY5834895 & sp. 2789STDY5834937 / Clostridium sp. 2789STDY5608878	2.0276e-26	3.36785e-23	0.676269	9.89267e-08	3.93567e-08	westerner samples	1.32975
msp_0061	Ruminococcus gnavus	3.71926e-26	6.1777e-23	0.670763	4.28703e-07	1.33914e-06	chinese samples	1.64326
msp_0836	Clostridium spiroforme	7.99006e-26	1.32715e-22	0.646618	3.69744e-08	1.63796e-08	westerner samples	1.17462
msp_0132	Candidatus Gastranaerophilales bacterium x14	8.44752e-26	1.40313e-22	0.631035	4.92925e-07	1.99451e-08	westerner samples	4.62726
msp_0223	Alistipes inops == Tidjanibacter massiliensis	9.78271e-26	1.62491e-22	0.642069	4.67538e-07	6.37214e-08	westerner samples	2.87524
msp_0057	Bacteroides nordii	1.29954e-25	2.15854e-22	0.653365	5.09953e-08	1.48406e-07	chinese samples	1.54111
msp_0251	Coprococcus comes	2.45549e-25	4.07858e-22	0.685097	9.19172e-07	3.72464e-07	westerner samples	1.30323
msp_0653	unclassified Clostridiales	4.0375e-25	6.70628e-22	0.597775	7.37159e-09	4.91607e-08	chinese samples	2.73746
msp_0207	Dialister invisus	7.43557e-25	1.23505e-21	0.640255	2.36352e-06	1.7353e-07	westerner samples	3.76768
msp_0046	Eubacterium sp. CAG:115	2.08357e-24	3.46081e-21	0.644424	3.42805e-07	1.15806e-07	westerner samples	1.56568
msp_0086_1	Blautia sp. CAG:237	2.89588e-24	4.81006e-21	0.616928	5.32517e-08	1.98651e-07	chinese samples	1.89934
msp_0446	unclassified Clostridiales	3.60237e-24	5.98354e-21	0.625946	8.16001e-08	2.9667e-09	westerner samples	4.78164
msp_0210	Dialister sp. CAG:357	6.94161e-24	1.153e-20	0.611619	2.82033e-07	1.604e-06	chinese samples	2.50774
msp_0182	Acetobacter sp. 46_36 & CAG:267	2.69831e-23	4.48189e-20	0.616422	8.5507e-07	9.37674e-09	westerner samples	6.51081
msp_0111	Firmicutes bacterium CAG:240	2.76457e-23	4.59195e-20	0.630392	5.8949e-07	6.59942e-08	westerner samples	3.15906
msp_0532	Anaerostipes hadrus 2	2.94224e-23	4.88706e-20	0.640458	2.10706e-07	3.14433e-08	westerner samples	2.7444
msp_0890	unclassified Gordonibacter	3.41665e-23	5.67506e-20	0.625475	7.13057e-08	5.34517e-09	westerner samples	3.73771
msp_0387	unclassified	5.9205e-23	9.83395e-20	0.644375	5.54053e-07	1.4064e-07	westerner samples	1.97802
msp_0010	Bacteroides thetaiotaomicron	6.68734e-23	1.11077e-19	0.675412	1.41116e-06	3.14161e-06	chinese samples	1.15462
msp_0305	Firmicutes bacterium CAG:145	1.31177e-22	2.17885e-19	0.625928	1.03672e-07	2.08584e-08	westerner samples	2.31333
msp_0152	unclassified Parabacteroides	1.41236e-22	2.34592e-19	0.55163	0	3.29151e-08	chinese samples	Inf
msp_0381	Firmicutes bacterium CAG:238	1.66406e-22	2.764e-19	0.614498	1.27502e-07	1.23816e-08	westerner samples	3.36426
msp_0304	unclassified Clostridiales	2.08455e-22	3.46244e-19	0.626022	9.25408e-08	9.859e-09	westerner samples	3.23058
msp_0924	unclassified	2.3715e-22	3.93906e-19	0.626197	5.68574e-08	4.07425e-09	westerner samples	3.80274
msp_0966	unclassified Clostridiales	2.4018e-22	3.98939e-19	0.65388	9.88261e-08	4.15069e-08	westerner samples	1.25154
msp_0789	Streptococcus pasteurianus	3.76666e-22	6.25642e-19	0.552389	1.85673e-09	7.29534e-08	chinese samples	5.29614
msp_0029	Bacteroides stercoris	6.0896e-22	1.01148e-18	0.662285	2.92174e-06	8.16907e-06	chinese samples	1.48334
msp_1362	unclassified Clostridiales	8.59618e-22	1.42783e-18	0.60992	2.2044e-08	6.70574e-10	westerner samples	5.03885
msp_0762	unclassified Roseburia	1.21253e-21	2.01401e-18	0.551108	1.34019e-10	1.66706e-07	chinese samples	10.2807
msp_0276	Alistipes ihumii	1.48342e-21	2.46396e-18	0.655662	1.91706e-07	7.81217e-08	westerner samples	1.2951
msp_1288	unclassified Blautia	1.73902e-21	2.88852e-18	0.605673	5.79166e-08	0	westerner samples	Inf
msp_0296	Firmicutes bacterium CAG:176	1.90079e-21	3.15722e-18	0.644312	1.22476e-06	2.91073e-07	westerner samples	2.07305
msp_1391	unclassified Lachnospiraceae	2.59941e-21	4.31763e-18	0.61222	3.05956e-08	1.58614e-09	westerner samples	4.26973
msp_0482	unclassified Firmicutes	3.30595e-21	5.49118e-18	0.605623	5.60918e-08	1.38151e-10	westerner samples	8.6654
msp_0102	Parabacteroides gordonii	3.7737e-21	6.26812e-18	0.558513	5.06251e-09	4.32817e-08	chinese samples	3.09583
msp_0921	unclassified Firmicutes	4.00857e-21	6.65824e-18	0.604004	3.75151e-08	0	westerner samples	Inf
msp_0425	unclassified Eubacterium	5.21399e-21	8.66044e-18	0.60486	5.79846e-08	2.39279e-10	westerner samples	7.92083
msp_0616	unclassified Firmicutes	5.64617e-21	9.3783e-18	0.623894	7.76663e-08	1.24369e-08	westerner samples	2.64266
msp_0293	unclassified Clostridiales	7.90372e-21	1.31281e-17	0.604142	1.16712e-07	7.48574e-10	westerner samples	7.28459
msp_0059	unclassified Clostridiales	8.47428e-21	1.40758e-17	0.630788	2.73155e-08	1.15043e-07	chinese samples	2.07438
msp_0205	Enterobacter cloacae complex 'Hoffmann cluster IV'	1.29702e-20	2.15436e-17	0.554472	3.73968e-10	4.33548e-08	chinese samples	6.85714
msp_0096	Sutterella wadsworthensis 1	1.33764e-20	2.22181e-17	0.63698	5.70823e-07	1.39516e-07	westerner samples	2.03261
msp_0169	Azospirillum sp. CAG:239	1.44563e-20	2.4012e-17	0.605224	8.73876e-07	5.00662e-09	westerner samples	7.44745
msp_0215	Azospirillum sp. 51_20	2.42606e-20	4.02969e-17	0.610813	3.68559e-07	1.53837e-08	westerner samples	4.58242
msp_0023	Akkermansia muciniphila	2.53992e-20	4.21881e-17	0.640455	1.50352e-06	6.63963e-07	westerner samples	1.17916
msp_0533	Subdoligranulum sp. CAG:314	2.76176e-20	4.58728e-17	0.606167	3.97487e-07	4.49514e-09	westerner samples	6.4664
msp_0217	Clostridium sp. CAG:354_28_25	3.64882e-20	6.06069e-17	0.599555	4.97923e-07	0	westerner samples	Inf
msp_0032	Faecalibacterium sp. CAG:74	5.3384e-20	8.86708e-17	0.648013	1.80402e-06	7.64311e-07	westerner samples	1.23898
msp_0736	unclassified Clostridiales	5.59685e-20	9.29637e-17	0.603799	3.34491e-08	2.09718e-09	westerner samples	3.99544
msp_0595	Eubacterium sp. CAG:161	5.81963e-20	9.66641e-17	0.622292	6.24517e-08	1.48234e-08	westerner samples	2.07487
msp_0401	unclassified Phascolarctobacterium	7.14978e-20	1.18758e-16	0.549995	8.18176e-09	1.68078e-07	chinese samples	4.36058
msp_0803	unclassified	3.1872e-19	5.29394e-16	0.599041	4.70243e-08	7.41268e-10	westerner samples	5.98727
msp_0435	unclassified	3.96775e-19	6.59044e-16	0.611691	3.2202e-08	4.162e-09	westerner samples	2.9518
msp_0112_2	Tyzzerella nexilis	6.13641e-19	1.01926e-15	0.588613	1.32758e-07	3.07955e-07	chinese samples	1.21392
msp_0659	unclassified Firmicutes	1.24848e-18	2.07372e-15	0.592325	3.33001e-08	0	westerner samples	Inf
msp_0018	Bacteroides faecis	1.44177e-18	2.39478e-15	0.607632	5.61571e-07	6.87733e-08	westerner samples	3.02955
msp_0589	Coprobacillus sp. 8_1_38FAA / Clostridium sp. 2789STDY5608874	1.86307e-18	3.09455e-15	0.62231	1.46329e-07	2.26341e-08	westerner samples	2.69264
msp_1486	Streptococcus sp. I-P16	3.5487e-18	5.89439e-15	0.555324	2.91285e-09	1.9833e-08	chinese samples	2.7674
msp_0131	Clostridium sp. CAG:58	8.62263e-18	1.43222e-14	0.637463	1.6324e-07	6.28295e-08	westerner samples	1.37748
msp_0953	Senegalimassilia anaerobia	9.07824e-18	1.5079e-14	0.612757	5.0248e-08	7.12564e-09	westerner samples	2.81797
msp_0370	Alistipes senegalensis	9.35722e-18	1.55423e-14	0.622846	8.00416e-08	2.11303e-08	westerner samples	1.92144
msp_0164	Ruminococcus sp. 2789STDY5608794 & sp. 2789STDY5834890 / Firmicutes bacterium CAG:56	1.1157e-17	1.85318e-14	0.648024	4.27383e-07	1.67704e-07	westerner samples	1.34961
msp_0388	Faecalibacterium prausnitzii 5	1.53924e-17	2.55668e-14	0.588389	3.6568e-07	1.89441e-10	westerner samples	10.9146
msp_0421	unclassified Oscillibacter	1.63806e-17	2.72081e-14	0.592403	5.43593e-08	1.69611e-09	westerner samples	5.00222
msp_0566	unclassified Clostridiales	1.92298e-17	3.19406e-14	0.62785	2.01511e-07	4.19535e-08	westerner samples	2.264
msp_0502	unclassified Firmicutes	2.17789e-17	3.61747e-14	0.600268	1.40603e-07	1.64404e-08	westerner samples	3.09631
msp_0040	Coprococcus eutactus 2	3.7885e-17	6.2927e-14	0.619728	1.20231e-06	2.90065e-07	westerner samples	2.05137
msp_0624	bacterium OL-1	4.20973e-17	6.99236e-14	0.543246	4.24119e-10	1.6631e-07	chinese samples	8.61519
msp_0140	Bifidobacterium pseudocatenulatum	4.68409e-17	7.78027e-14	0.617975	2.30507e-07	1.95015e-06	chinese samples	3.0807
msp_0148	Butyricimonas synergistica 2	5.77866e-17	9.59835e-14	0.632387	1.71731e-07	6.51067e-08	westerner samples	1.39928
msp_0262	unclassified Firmicutes	7.49579e-17	1.24505e-13	0.613349	6.22589e-08	2.22311e-08	westerner samples	1.4857
msp_0075	unclassified	9.55606e-17	1.58726e-13	0.599291	4.35322e-08	1.68739e-08	westerner samples	1.36729
msp_0552	unclassified Lachnospiraceae	1.41216e-16	2.3456e-13	0.592539	1.68069e-08	1.32568e-07	chinese samples	2.97961
msp_0363	Rhodospirillum sp. UNK.MGS-17 / Azospirillum sp. 47_25 & CAG:260	1.45073e-16	2.40966e-13	0.599396	3.9886e-07	5.38778e-08	westerner samples	2.88812
msp_0964	Oxalobacter formigenes 1	1.66005e-16	2.75734e-13	0.567605	5.6833e-09	3.92693e-08	chinese samples	2.7886
msp_0347	Clostridium sp. CAG:169	2.18634e-16	3.63152e-13	0.613496	1.60892e-07	5.64274e-08	westerner samples	1.51162
msp_0234	Klebsiella variicola	2.52666e-16	4.19678e-13	0.552595	3.4792e-08	7.45519e-08	chinese samples	1.09949
msp_1026	unclassified	3.20038e-16	5.31583e-13	0.584897	2.61344e-08	7.87239e-10	westerner samples	5.053
msp_0548	unclassified Eubacterium	3.24028e-16	5.38211e-13	0.539658	2.06441e-08	6.93275e-07	chinese samples	5.06963
msp_0838	unclassified Roseburia	3.28519e-16	5.4567e-13	0.599065	3.10688e-08	4.10831e-09	westerner samples	2.91885
msp_0768	[Staphylococcus] sp. CAG:324	3.75261e-16	6.23309e-13	0.581922	3.45948e-07	9.37515e-09	westerner samples	5.20557
msp_0686	unclassified	4.22569e-16	7.01887e-13	0.58154	5.29153e-08	2.57251e-10	westerner samples	7.68436
msp_0208	Flavonifractor plautii	4.74244e-16	7.87718e-13	0.643112	2.26142e-07	5.19795e-07	chinese samples	1.20071
msp_0765	Clostridium sp. CAG:288	4.78513e-16	7.9481e-13	0.585279	2.27017e-07	1.09676e-08	westerner samples	4.37148
msp_1232	unclassified Flavonifractor	6.02623e-16	1.00096e-12	0.624411	7.80887e-08	2.87355e-08	westerner samples	1.44228
msp_0977	unclassified Firmicutes	7.77163e-16	1.29087e-12	0.598292	4.63839e-08	8.19191e-09	westerner samples	2.50135
msp_0084	unclassified Prevotella	9.87442e-16	1.64014e-12	0.58235	9.68206e-07	2.0156e-08	westerner samples	5.58603
msp_0428_1	unclassified Clostridiales	1.14404e-15	1.90026e-12	0.579373	2.28668e-08	1.29088e-10	westerner samples	7.46875
msp_0031	Bacteroides fragilis 2	1.36187e-15	2.26206e-12	0.567664	7.1325e-08	7.81874e-07	chinese samples	3.45446
msp_0916	Collinsella bouchesdurhonensis	1.77455e-15	2.94753e-12	0.579778	4.26412e-08	3.80443e-10	westerner samples	6.80842
msp_0879	unclassified Clostridiales	1.90767e-15	3.16864e-12	0.589187	5.07431e-08	5.98418e-09	westerner samples	3.08399
msp_0150	Erysipelatoclostridium ramosum	2.08611e-15	3.46503e-12	0.606355	7.32786e-08	2.27452e-07	chinese samples	1.6341
msp_0343	unclassified	2.328e-15	3.86681e-12	0.601097	5.09415e-08	1.00044e-08	westerner samples	2.34821
msp_0531	unclassified Clostridiales	2.58998e-15	4.30196e-12	0.599294	4.96935e-08	1.92728e-08	westerner samples	1.36649
msp_0337	unclassified Firmicutes	3.70067e-15	6.14681e-12	0.584307	7.16668e-08	3.97905e-09	westerner samples	4.17081
msp_0202	Butyrivibrio crossotus	4.23573e-15	7.03555e-12	0.582664	2.2793e-06	3.51674e-08	westerner samples	6.01821
msp_0740	Collinsella tanakaei	4.70058e-15	7.80766e-12	0.549865	1.20748e-09	1.01388e-07	chinese samples	6.39173
msp_0195	Coprobacter secundus == Gabonia massiliensis	7.27381e-15	1.20818e-11	0.609882	4.81246e-08	2.11864e-08	westerner samples	1.18363
msp_0484	Pseudoflavonifractor sp. An184	9.55705e-15	1.58743e-11	0.581582	6.00894e-08	3.3676e-09	westerner samples	4.15732
msp_0167	Firmicutes bacterium CAG:194	1.03914e-14	1.72601e-11	0.592411	2.26506e-07	5.70972e-08	westerner samples	1.98806
msp_0377	Faecalibacterium prausnitzii 3 (L2-6)	2.54454e-14	4.22648e-11	0.63582	1.14154e-06	3.22958e-06	chinese samples	1.50037
msp_0433	Firmicutes bacterium CAG:272	3.71319e-14	6.16761e-11	0.573406	3.68625e-08	8.61584e-09	westerner samples	2.09709
msp_0777	Firmicutes bacterium CAG:313	4.37911e-14	7.2737e-11	0.584538	4.13589e-07	2.05768e-08	westerner samples	4.32911
msp_0509	Clostridium sp. CAG:307	7.17332e-14	1.19149e-10	0.568966	3.24305e-07	0	westerner samples	Inf
msp_0572	Dorea sp. CAG:105	8.10182e-14	1.34571e-10	0.614723	7.27446e-08	2.10071e-08	westerner samples	1.79196
msp_0538	unclassified Firmicutes	1.05456e-13	1.75163e-10	0.569723	2.1949e-08	5.29812e-10	westerner samples	5.37253
msp_0036	unclassified	1.0753e-13	1.78607e-10	0.582675	5.41697e-08	4.69756e-09	westerner samples	3.5275
msp_0550	Eggerthella lenta	1.59235e-13	2.64489e-10	0.604533	3.94257e-08	1.05551e-07	chinese samples	1.42073
msp_1434	unclassified Firmicutes	1.9679e-13	3.26868e-10	0.566741	2.065e-08	0	westerner samples	Inf
msp_0731	unclassified Clostridiales	3.41673e-13	5.6752e-10	0.578949	2.99843e-08	5.64079e-09	westerner samples	2.41024
msp_0091	Clostridium symbiosum	3.56481e-13	5.92115e-10	0.60093	2.91047e-08	1.25692e-07	chinese samples	2.11056
msp_0358	Anaeromassilibacillus sp. Marseille-P3371 & Clostridia bacterium UC5.1-1E11	5.21515e-13	8.66236e-10	0.5691	3.07911e-08	4.67458e-09	westerner samples	2.71961
msp_0441	Candidatus Gastranaerophilales bacterium HUM_21 / Heliobacterium sp. N15.MGS-306 / Clostridium sp. UNK.MGS-6 & K4410.MGS-306 & CAG:306	5.42875e-13	9.01716e-10	0.565988	7.55661e-08	3.19104e-10	westerner samples	7.88757
msp_1477	unclassified	6.89226e-13	1.1448e-09	0.56396	1.49611e-06	0	westerner samples	Inf
msp_0386	unclassified Clostridiales	8.02661e-13	1.33322e-09	0.569652	2.46625e-08	3.41513e-09	westerner samples	2.85231
msp_0508	unclassified Firmicutes	8.51477e-13	1.4143e-09	0.566617	3.68689e-08	2.35683e-09	westerner samples	3.96748
msp_0693	unclassified Firmicutes	9.41382e-13	1.56364e-09	0.578715	3.23737e-08	6.5934e-09	westerner samples	2.29573
msp_0411	unclassified Clostridiales	1.13801e-12	1.89024e-09	0.576617	2.14603e-08	2.08976e-09	westerner samples	3.36027
msp_0472	unclassified	1.27525e-12	2.11819e-09	0.605316	4.31196e-07	2.13507e-07	westerner samples	1.01406
msp_0903	Firmicutes bacterium CAG:345	1.48219e-12	2.46192e-09	0.56795	1.85958e-07	6.75339e-09	westerner samples	4.78322
msp_0967	unclassified	1.69233e-12	2.81096e-09	0.566652	2.3859e-08	4.95145e-09	westerner samples	2.26861
msp_0189	unclassified Clostridiales	1.76734e-12	2.93554e-09	0.586733	2.01842e-07	8.80609e-08	westerner samples	1.19665
msp_0288	unclassified Firmicutes	1.81857e-12	3.02064e-09	0.573469	5.78068e-08	1.16567e-08	westerner samples	2.31008
msp_0026	Parabacteroides goldsteinii	2.25051e-12	3.73809e-09	0.590449	4.9122e-08	1.45495e-07	chinese samples	1.56653
msp_0176	unclassified Lachnoclostridium	2.42005e-12	4.0197e-09	0.565499	3.05001e-08	7.117e-10	westerner samples	5.4214
msp_1248	Gordonibacter urolithinfaciens	2.48689e-12	4.13072e-09	0.580904	4.2605e-08	5.74738e-09	westerner samples	2.89005
msp_0669	unclassified Firmicutes	2.51024e-12	4.16952e-09	0.571432	2.54454e-08	1.81152e-09	westerner samples	3.81214
msp_0086_2	unclassified Blautia	3.06586e-12	5.0924e-09	0.560623	5.75378e-08	0	westerner samples	Inf
msp_0355	unclassified Caecibacter	3.16584e-12	5.25846e-09	0.534873	2.63038e-09	2.62353e-07	chinese samples	6.64009
msp_0945	unclassified	3.66006e-12	6.07936e-09	0.561651	1.31885e-08	4.22363e-11	westerner samples	8.28658
msp_0171	Christensenellaceae bacterium Phil1 & Clostridium sp. CAG:226	3.71954e-12	6.17816e-09	0.587219	3.38924e-07	1.42194e-07	westerner samples	1.2531
msp_0798	unclassified Oscillibacter	4.68224e-12	7.7772e-09	0.582914	1.80182e-07	4.8571e-08	westerner samples	1.89129
msp_0626	unclassified Clostridiales	6.82821e-12	1.13417e-08	0.525815	0	3.90547e-08	chinese samples	Inf
msp_0397	Lactobacillus mucosae	7.49132e-12	1.24431e-08	0.548129	6.74864e-08	2.31248e-07	chinese samples	1.77677
msp_0219	unclassified Desulfovibrionaceae	7.75044e-12	1.28735e-08	0.572082	4.44724e-08	5.34523e-09	westerner samples	3.05659
msp_0024	Paraprevotella clara	1.05788e-11	1.75714e-08	0.601668	8.13549e-07	3.16995e-07	westerner samples	1.35977
msp_0716	Clostridium sp. 29_15 & CAG:265	1.08353e-11	1.79974e-08	0.574754	4.29116e-08	5.67325e-09	westerner samples	2.91912
msp_0809	Clostridium sp. CAG:349	1.23375e-11	2.04926e-08	0.564427	5.38804e-07	3.9533e-08	westerner samples	3.76863
msp_0143	Blautia massiliensis	1.33549e-11	2.21825e-08	0.619816	6.18078e-07	2.49116e-07	westerner samples	1.31097
msp_1328	unclassified Clostridium	1.49885e-11	2.4896e-08	0.56646	1.60119e-08	1.36341e-09	westerner samples	3.55386
msp_a10	Bifidobacterium catenulatum	1.72177e-11	2.85986e-08	0.55673	7.17812e-08	0	westerner samples	Inf
msp_1184	unclassified Lachnospiraceae	2.15904e-11	3.58617e-08	0.585308	7.89956e-08	2.01572e-08	westerner samples	1.97048
msp_0342	Oscillibacter sp. CAG:241	2.22559e-11	3.6967e-08	0.572242	3.6738e-07	8.03635e-08	westerner samples	2.19266
msp_0613	unclassified Acidaminococcus	2.46328e-11	4.09152e-08	0.524457	0	7.47514e-08	chinese samples	Inf
msp_0590	unclassified Clostridiales	3.22934e-11	5.36393e-08	0.581881	6.87768e-08	2.18313e-08	westerner samples	1.65552
msp_0116	Blautia hydrogenotrophica	3.38089e-11	5.61566e-08	0.567808	5.17567e-08	4.50132e-09	westerner samples	3.52333
msp_0184	unclassified Lachnospiraceae	4.58142e-11	7.60974e-08	0.554505	1.41787e-08	0	westerner samples	Inf
msp_0426	unclassified Roseburia	5.95882e-11	9.8976e-08	0.540205	1.04143e-08	1.11302e-07	chinese samples	3.41784
msp_0445	unclassified Clostridiales	7.13676e-11	1.18542e-07	0.573614	8.23146e-08	2.71182e-08	westerner samples	1.60189
msp_0880	unclassified Oscillibacter	7.28812e-11	1.21056e-07	0.571833	7.05577e-08	1.30972e-08	westerner samples	2.42955
msp_0822	Lachnospiraceae bacterium 2_1_46FAA	8.24524e-11	1.36954e-07	0.529043	2.121e-09	3.20767e-08	chinese samples	3.91871
msp_0680	Blautia sp. Marseille-P3087 / Ruminococcus sp. 2789STDY5608882	1.05627e-10	1.75446e-07	0.610553	1.72425e-07	7.24636e-08	westerner samples	1.25064
msp_0840	unclassified Clostridiales	1.13065e-10	1.87801e-07	0.543735	2.85831e-09	3.51484e-08	chinese samples	3.62022
msp_0270	Cloacibacillus porcorum	1.15066e-10	1.91125e-07	0.542732	8.22369e-09	2.718e-08	chinese samples	1.72469
msp_1033	unclassified Clostridiales	1.19424e-10	1.98364e-07	0.556672	2.39057e-08	9.21301e-10	westerner samples	4.69754
msp_0093	Alistipes finegoldii	1.23947e-10	2.05876e-07	0.60943	6.22296e-07	2.95932e-07	westerner samples	1.07234
msp_0486	Coraliomargarita sp. CAG:312	1.52543e-10	2.53373e-07	0.554711	3.9577e-08	4.53533e-10	westerner samples	6.44731
msp_1057	Eggerthella sp. CAG:368	2.1446e-10	3.56219e-07	0.554027	3.10893e-08	3.4041e-10	westerner samples	6.513
msp_1029	unclassified Firmicutes	2.40255e-10	3.99063e-07	0.559604	1.87117e-08	9.43413e-10	westerner samples	4.30991
msp_0761	unclassified	2.72304e-10	4.52296e-07	0.568984	6.52819e-08	6.19272e-09	westerner samples	3.39804
msp_0283	Butyrivibrio sp. CAG:318	2.75073e-10	4.56896e-07	0.554635	5.02023e-07	4.08537e-09	westerner samples	6.94114
msp_0158	unclassified	2.84735e-10	4.72944e-07	0.565573	1.85133e-08	3.79099e-09	westerner samples	2.28791
msp_0228	unclassified Bacteroides	3.11123e-10	5.16776e-07	0.527621	2.06507e-09	3.52407e-08	chinese samples	4.09298
msp_0637	unclassified	3.18674e-10	5.29317e-07	0.564335	5.70218e-08	1.04779e-08	westerner samples	2.44416
msp_0694	unclassified Clostridiales	4.23676e-10	7.03726e-07	0.550964	1.48771e-08	1.47978e-10	westerner samples	6.65157
msp_0697	unclassified Clostridiales	4.57862e-10	7.60508e-07	0.57228	5.13482e-08	1.58562e-08	westerner samples	1.69527
msp_0266	Prevotella stercorea	5.64779e-10	9.38098e-07	0.540456	2.05848e-07	2.66674e-06	chinese samples	3.69542
msp_0893	unclassified Coprococcus	7.0683e-10	1.17404e-06	0.586198	6.42259e-08	3.14717e-08	westerner samples	1.0291
msp_a06	unclassified Bacteroides	7.10567e-10	1.18025e-06	0.534165	4.91652e-09	8.33374e-08	chinese samples	4.08325
msp_1412	unclassified Lachnoclostridium	7.87706e-10	1.30838e-06	0.549676	1.45207e-08	1.51318e-09	westerner samples	3.26246
msp_0209	Alistipes sp. CAG:268	7.89171e-10	1.31081e-06	0.553653	4.87285e-07	2.94613e-08	westerner samples	4.04787
msp_0307	unclassified Clostridiales	8.21028e-10	1.36373e-06	0.562288	8.67695e-08	9.1792e-09	westerner samples	3.24075
msp_0645	unclassified Clostridiales	8.56833e-10	1.4232e-06	0.561146	6.2788e-07	1.79612e-07	westerner samples	1.8056
msp_1455	unclassified Firmicutes	8.74092e-10	1.45187e-06	0.559446	1.51415e-08	3.99954e-09	westerner samples	1.9206
msp_0749	unclassified Clostridia	9.28072e-10	1.54153e-06	0.550675	2.31183e-08	5.45159e-10	westerner samples	5.40621
msp_0470	Acidaminococcus massiliensis	9.60879e-10	1.59602e-06	0.526332	1.66477e-08	1.92435e-07	chinese samples	3.53098
msp_0560	Methanobrevibacter smithii 1	1.08787e-09	1.80695e-06	0.579324	4.25149e-07	1.47276e-07	westerner samples	1.52945
msp_1479	unclassified	1.35167e-09	2.24513e-06	0.546719	1.92612e-08	0	westerner samples	Inf
msp_0982	unclassified Clostridiales	1.35411e-09	2.24918e-06	0.548239	9.03013e-08	1.53003e-10	westerner samples	9.20505
msp_1237	Veillonella tobetsuensis	1.61873e-09	2.6887e-06	0.532258	1.04911e-09	3.87485e-08	chinese samples	5.20691
msp_0688	unclassified	2.18114e-09	3.62287e-06	0.545606	7.7946e-08	0	westerner samples	Inf
msp_0663	unclassified	2.19895e-09	3.65245e-06	0.547121	4.15219e-08	1.19501e-10	westerner samples	8.44071
msp_0109	Emergencia timonensis	2.33497e-09	3.87839e-06	0.545522	3.73135e-09	3.58964e-08	chinese samples	3.26607
msp_0871	Methanobrevibacter smithii 2	2.76945e-09	4.60006e-06	0.54505	3.97279e-08	0	westerner samples	Inf
msp_0516	unclassified Lachnospiraceae	2.84579e-09	4.72685e-06	0.549635	3.4704e-08	3.59e-09	westerner samples	3.27304
msp_0316	unclassified Alistipes	2.99682e-09	4.97771e-06	0.525034	3.63365e-10	3.22027e-08	chinese samples	6.46962
msp_0711	unclassified Blautia	3.51474e-09	5.83799e-06	0.566417	4.49192e-08	1.36112e-08	westerner samples	1.72254
msp_1223	unclassified Oscillibacter	4.49276e-09	7.46247e-06	0.563177	2.91209e-08	8.949e-09	westerner samples	1.70226
msp_0901	unclassified Gemmiger	4.75176e-09	7.89267e-06	0.554921	3.70715e-08	4.7559e-09	westerner samples	2.96252
msp_0864	Bifidobacterium animalis	4.88821e-09	8.11932e-06	0.545348	7.18341e-08	7.29235e-10	westerner samples	6.62214
msp_0932	unclassified Oscillibacter	5.30998e-09	8.81987e-06	0.540171	1.69572e-08	9.70728e-08	chinese samples	2.51717
msp_0110	Ruminococcus sp. CAG:177	5.42635e-09	9.01317e-06	0.58374	1.39478e-06	5.18902e-07	westerner samples	1.42651
msp_0543	unclassified Firmicutes	5.65913e-09	9.39981e-06	0.543382	1.24947e-08	0	westerner samples	Inf
msp_0622	unclassified	5.65913e-09	9.39981e-06	0.543382	4.85267e-08	0	westerner samples	Inf
msp_0773	unclassified Faecalibacterium	6.09407e-09	1.01223e-05	0.539434	6.19719e-09	7.62051e-08	chinese samples	3.6202
msp_0159	Faecalitalea sp. UBA637	7.38529e-09	1.2267e-05	0.579218	5.4029e-07	2.64515e-07	westerner samples	1.03038
msp_1292	unclassified Firmicutes	7.98659e-09	1.32657e-05	0.544217	1.99028e-08	3.98434e-10	westerner samples	5.64249
msp_1206	Clostridiales bacterium UBA643	1.08344e-08	1.7996e-05	0.546428	2.88902e-08	4.80293e-09	westerner samples	2.58859
msp_0717	unclassified Clostridiales	1.11324e-08	1.8491e-05	0.555212	1.98885e-08	7.14645e-08	westerner samples	1.84529
msp_a08	Lactobacillus salivarius	1.39692e-08	2.32029e-05	0.533203	3.99149e-08	2.17202e-07	chinese samples	2.44404
msp_1303	unclassified Clostridiales	1.46147e-08	2.4275e-05	0.541157	1.74082e-08	0	westerner samples	Inf
msp_0214	unclassified Bacteroides	1.49835e-08	2.48876e-05	0.517663	0	4.37623e-08	chinese samples	Inf
msp_1174	unclassified Faecalibacterium	1.49835e-08	2.48876e-05	0.517663	0	9.60749e-08	chinese samples	Inf
msp_0385	unclassified Adlercreutzia	1.57275e-08	2.61234e-05	0.590907	1.44272e-07	5.51611e-08	westerner samples	1.38707
msp_0949	Clostridium sp. CAG:508	1.62233e-08	2.69469e-05	0.546758	3.83104e-07	1.03789e-07	westerner samples	1.88409
msp_0559	unclassified Gemmiger	1.9787e-08	3.28662e-05	0.548795	2.14802e-08	2.91349e-09	westerner samples	2.88218
msp_0123	Enterobacter xiangfangensis	2.3213e-08	3.85567e-05	0.533023	7.96721e-09	7.3884e-08	chinese samples	3.21312
msp_0631	unclassified Oscillibacter	2.34462e-08	3.89442e-05	0.540044	2.71545e-08	0	westerner samples	Inf
msp_0830	unclassified Firmicutes	2.46724e-08	4.09809e-05	0.546802	5.09998e-08	2.56479e-09	westerner samples	4.31358
msp_0555	unclassified Fusobacterium	2.63646e-08	4.37916e-05	0.52147	5.30057e-09	4.88165e-07	chinese samples	6.52508
msp_0908	unclassified	2.85444e-08	4.74122e-05	0.54278	1.87725e-08	1.669e-09	westerner samples	3.49157
msp_0705	Firmicutes bacterium CAG:460	2.97185e-08	4.93624e-05	0.541022	2.77459e-07	1.80942e-10	westerner samples	10.5825
msp_0831	Massiliomicrobiota timonensis	3.09422e-08	5.13949e-05	0.542671	1.15481e-08	2.43021e-09	westerner samples	2.2485
msp_0897	unclassified Erysipelotrichaceae	3.1094e-08	5.16471e-05	0.545171	2.01846e-08	1.81136e-09	westerner samples	3.4781
msp_1397	unclassified Lachnospiraceae	3.38829e-08	5.62795e-05	0.518484	9.14169e-11	1.39835e-08	chinese samples	7.25705
msp_0225	Dorea sp. CAG:317	3.69552e-08	6.13826e-05	0.553882	8.50988e-08	1.32687e-08	westerner samples	2.68111
msp_0712	Clostridium sp. 28_12 & CAG:356	3.70122e-08	6.14772e-05	0.556307	1.1972e-07	2.99734e-08	westerner samples	1.99791
msp_0536	unclassified Blautia	3.74728e-08	6.22424e-05	0.564057	5.64975e-08	2.01526e-08	westerner samples	1.48722
msp_0487	unclassified	3.84055e-08	6.37916e-05	0.550291	3.61832e-08	1.68317e-08	westerner samples	1.10414
msp_0427	unclassified Flavonifractor	4.0619e-08	6.74681e-05	0.551295	2.14237e-08	7.26232e-09	westerner samples	1.5607
msp_0891	unclassified	4.18642e-08	6.95364e-05	0.541789	2.64359e-08	4.96783e-10	westerner samples	5.73374
msp_0468	Lactococcus lactis subsp. lactis	4.19433e-08	6.96679e-05	0.549963	2.76262e-08	2.50895e-09	westerner samples	3.46088
msp_0959	unclassified Firmicutes	4.77112e-08	7.92483e-05	0.547653	2.19182e-08	3.06697e-09	westerner samples	2.83724
msp_0344	unclassified Firmicutes	5.3416e-08	8.87239e-05	0.539762	1.46878e-08	3.57235e-10	westerner samples	5.3616
msp_0562	unclassified Fusobacterium	5.40504e-08	8.97777e-05	0.516304	0	2.81008e-08	chinese samples	Inf
msp_1537	unclassified Firmicutes	5.92727e-08	9.8452e-05	0.541081	1.29232e-08	1.03875e-09	westerner samples	3.63704
msp_0648	unclassified Lachnospiraceae	6.01465e-08	9.99033e-05	0.53782	1.52306e-08	0	westerner samples	Inf
msp_0154_1	Catenibacterium sp. CAG:290	6.40778e-08	0.000106433	0.553739	2.82875e-07	3.6716e-08	westerner samples	2.94568
msp_0275	Ruminococcus sp. 37_24 & sp. 2789STDY5834934	7.3034e-08	0.000121309	0.545395	7.74043e-08	1.1914e-08	westerner samples	2.69976
msp_0568	Phascolarctobacterium sp. CAG:266	7.39915e-08	0.0001229	0.562403	5.34644e-07	1.41636e-07	westerner samples	1.91639
msp_0530	unclassified Clostridiales	7.54679e-08	0.000125352	0.543239	1.71347e-08	1.48464e-09	westerner samples	3.52873
msp_1370	unclassified Oscillibacter	7.60685e-08	0.00012635	0.537264	3.3094e-08	0	westerner samples	Inf
msp_1313	unclassified Clostridiales	7.86585e-08	0.000130652	0.541849	1.8738e-08	5.03736e-09	westerner samples	1.89523
msp_0539	unclassified Clostridiales	7.89313e-08	0.000131105	0.551053	1.45921e-08	2.7759e-09	westerner samples	2.39416
msp_0892	unclassified	8.03649e-08	0.000133486	0.538731	1.78748e-08	2.04981e-10	westerner samples	6.44629
msp_0216	Acidaminococcus intestini	8.81445e-08	0.000146408	0.554263	4.16888e-07	1.76428e-07	westerner samples	1.24058
msp_0639	Eggerthella sp. CAG:298	9.28158e-08	0.000154167	0.561194	6.76995e-08	1.1488e-08	westerner samples	2.55902
msp_0505	unclassified Lachnoclostridium	9.61803e-08	0.000159756	0.536707	4.30694e-08	0	westerner samples	Inf
msp_0677	unclassified	1.07587e-07	0.000178702	0.54229	3.32319e-08	3.55671e-09	westerner samples	3.22395
msp_1022	unclassified	1.24203e-07	0.000206301	0.537664	2.5805e-08	8.14818e-11	westerner samples	8.30696
msp_0410	unclassified Oscillibacter	1.26346e-07	0.00020986	0.540502	3.97953e-08	1.32311e-09	westerner samples	4.91059
msp_0398	Pyramidobacter piscolens	1.84501e-07	0.000306456	0.522451	5.20964e-09	3.66309e-08	chinese samples	2.81381
msp_0369	Streptococcus salivarius	1.90272e-07	0.000316042	0.588607	3.11873e-07	7.40546e-07	chinese samples	1.24763
msp_1441	unclassified	1.94118e-07	0.00032243	0.535039	1.27783e-08	0	westerner samples	Inf
msp_0696_2	Streptococcus infantarius	1.952e-07	0.000324226	0.514946	0	1.87111e-08	chinese samples	Inf
msp_1183	unclassified Clostridiales	1.96948e-07	0.00032713	0.539423	2.27105e-08	1.24953e-09	westerner samples	4.1839
msp_1126	unclassified	2.45194e-07	0.000407268	0.534483	1.32524e-08	0	westerner samples	Inf
msp_0658	Faecalitalea cylindroides	2.45848e-07	0.000408353	0.548067	1.23557e-07	5.45914e-09	westerner samples	4.50036
msp_0449	unclassified Verrucomicrobia	2.60478e-07	0.000432654	0.537409	6.45259e-08	1.70451e-09	westerner samples	5.24245
msp_0518	unclassified Prevotellaceae	2.61531e-07	0.000434403	0.538796	6.922e-08	3.44929e-09	westerner samples	4.32682
msp_0972	unclassified Clostridiales	2.67382e-07	0.000444122	0.535912	2.19536e-07	3.14514e-09	westerner samples	6.12519
msp_1505	unclassified Senegalimassilia	3.09635e-07	0.000514303	0.533927	8.51239e-09	0	westerner samples	Inf
msp_1366	unclassified	3.24038e-07	0.000538227	0.541894	1.23964e-08	1.67701e-09	westerner samples	2.88596
msp_1092	Clostridium sp. CAG:533	3.3743e-07	0.000560472	0.535358	3.41359e-07	6.55116e-09	westerner samples	5.7034
msp_0927	unclassified	3.40555e-07	0.000565661	0.535346	1.32589e-08	1.60251e-10	westerner samples	6.37049
msp_0478	unclassified Eubacterium	3.70511e-07	0.000615419	0.530351	2.08717e-08	1.30818e-07	chinese samples	2.64794
msp_1226	unclassified Firmicutes	3.90917e-07	0.000649314	0.53337	6.53871e-09	0	westerner samples	Inf
msp_0233	unclassified Clostridiales	3.94912e-07	0.000655948	0.537759	8.78935e-08	3.72344e-09	westerner samples	4.56105
msp_0327	Clostridium asparagiforme == lavalense	4.31071e-07	0.000716009	0.564409	2.32955e-08	6.36387e-08	chinese samples	1.44985
msp_1321	unclassified Faecalitalea	4.33293e-07	0.000719699	0.515766	8.24839e-11	4.20414e-08	chinese samples	8.99348
msp_0820	Enterobacter kobei	4.34376e-07	0.000721499	0.519499	1.0136e-09	1.347e-08	chinese samples	3.73219
msp_0625	unclassified	4.51956e-07	0.000750698	0.534725	1.88948e-08	1.39966e-09	westerner samples	3.75484
msp_0503	Anaerotruncus colihominis	4.78995e-07	0.00079561	0.568355	1.76793e-08	5.33568e-08	chinese samples	1.59361
msp_1035	Firmicutes bacterium CAG:552	4.93423e-07	0.000819575	0.532814	1.73061e-07	0	westerner samples	Inf
msp_0598	unclassified Flavonifractor	5.76615e-07	0.000957757	0.534155	3.04775e-08	2.98512e-09	westerner samples	3.35188
msp_0099	Eubacterium sp. CAG:202	6.01234e-07	0.000998649	0.562077	1.70895e-06	5.15187e-07	westerner samples	1.72994

## Sheet: B. MSPs Europeans vs Americans
msp_name	taxonomic annotation	p_value	q_value	auc	mean abundance american samples	mean abundance european samples	more abundant in	log2 fold change
msp_0113	Anaerostipes hadrus 1	5.56254e-48	9.23937e-45	0.887675	1.77941e-06	1.18425e-07	european samples	3.90936
msp_0051	Eubacterium hallii	2.68682e-43	4.46281e-40	0.866954	1.09674e-06	7.00217e-08	european samples	3.96927
msp_0079	Blautia wexlerae	7.3166e-39	1.21529e-35	0.847435	2.71879e-06	4.04711e-07	european samples	2.748
msp_0565	unclassified Clostridiales	8.622e-34	1.43211e-30	0.819363	1.89275e-07	2.61405e-08	european samples	2.85613
msp_0204	Ruminococcus sp. Marseille-P328 / Blautia sp. 2789STDY5608844 & sp. 2789STDY5608844	1.53615e-32	2.55154e-29	0.816419	5.28519e-07	1.35434e-07	european samples	1.96436
msp_0618	Ruminococcus sp. 2789STDY5608817 / Eubacterium sp. 2789STDY5834872	2.29228e-32	3.80747e-29	0.812514	1.37334e-07	1.7436e-08	european samples	2.97755
msp_0151	Fusicatenibacter saccharivorans	4.75353e-30	7.89561e-27	0.803143	1.31056e-06	2.90009e-07	european samples	2.17602
msp_0930	Coprococcus catus	1.00899e-29	1.67593e-26	0.797454	1.77791e-07	2.82112e-08	european samples	2.65584
msp_0251	Coprococcus comes	2.35101e-29	3.90503e-26	0.799333	1.05151e-06	1.95607e-07	european samples	2.42643
msp_0724	Butyricicoccus sp. N15.MGS-46 & N54.MGS-46 & K4410.MGS-46	1.77044e-28	2.9407e-25	0.794079	3.84853e-07	6.50563e-08	european samples	2.56455
msp_0466	unclassified Faecalibacterium	1.49476e-27	2.4828e-24	0.787069	9.6316e-07	1.24854e-07	european samples	2.94753
msp_0297	Dorea longicatena 1	7.37394e-26	1.22481e-22	0.778384	8.07637e-07	1.2333e-07	european samples	2.71118
msp_0336	Clostridium sp. CAG:43	1.26155e-25	2.09543e-22	0.777991	6.35633e-07	1.34158e-07	european samples	2.24426
msp_0460	Clostridium phoceensis	1.34708e-25	2.2375e-22	0.778048	2.95279e-07	6.55351e-08	european samples	2.17174
msp_0680	Blautia sp. Marseille-P3087 / Ruminococcus sp. 2789STDY5608882	7.34196e-25	1.2195e-21	0.76702	2.00726e-07	1.76868e-08	european samples	3.50448
msp_0549	Lachnospira sp. 2789STDY5834967 / Clostridiales bacterium KLE1615 & 41_12_two_minus	7.40106e-24	1.22932e-20	0.767692	4.30739e-07	1.23071e-07	european samples	1.80732
msp_1157	unclassified Lachnoclostridium	1.10226e-23	1.83085e-20	0.7571	1.1518e-07	1.35593e-08	european samples	3.08653
msp_0422	Blautia obeum	2.89607e-23	4.81036e-20	0.764336	4.58639e-07	1.06648e-07	european samples	2.1045
msp_0166	Bifidobacterium longum	2.20696e-22	3.66576e-19	0.756153	1.03663e-06	1.08867e-07	european samples	3.25125
msp_0369	Streptococcus salivarius	6.02381e-22	1.00055e-18	0.742129	3.66467e-07	1.33734e-08	european samples	4.77624
msp_0143	Blautia massiliensis	1.1239e-21	1.86681e-18	0.753635	7.11477e-07	1.07405e-07	european samples	2.72775
msp_0442	unclassified Gemmiger	2.59387e-21	4.30843e-18	0.742664	2.75365e-07	3.35358e-08	european samples	3.03757
msp_0489	Dorea formicigenerans	3.21384e-21	5.33819e-18	0.751813	4.95346e-07	1.50725e-07	european samples	1.71651
msp_0572	Dorea sp. CAG:105	1.26752e-20	2.10535e-17	0.724011	8.57053e-08	1.88051e-09	european samples	5.51019
msp_0067	Ruminococcus sp. CAG:17 & Blautia sp. 2789STDY5608880	8.81325e-20	1.46388e-16	0.724905	7.68437e-07	2.9942e-08	european samples	4.68169
msp_0756	Eggerthella sp. 51_9 & CAG:209	1.0805e-19	1.7947e-16	0.708098	2.00822e-07	5.5283e-10	european samples	8.50486
msp_0722	unclassified Oscillibacter	1.38461e-19	2.29984e-16	0.716187	1.00984e-07	6.94899e-09	european samples	3.86118
msp_0071	Bacteroides vulgatus	1.14186e-18	1.89662e-15	0.73502	1.32559e-05	2.92827e-05	american samples	1.14342
msp_a13	Collinsella aerofaciens	1.83552e-18	3.04879e-15	0.732232	1.31665e-06	3.14319e-07	european samples	2.06657
msp_0776	unclassified Clostridiales	2.34002e-18	3.88678e-15	0.72376	1.43406e-07	1.73305e-08	european samples	3.04872
msp_0504	unclassified Alistipes	2.3814e-18	3.9555e-15	0.553323	3.99418e-09	1.42264e-06	american samples	8.47646
msp_0849	butyrate-producing bacterium SS3/4 - Clostridium sp. CAG:81	3.05442e-18	5.07338e-15	0.729932	3.05685e-07	6.13306e-08	european samples	2.31737
msp_a01	Bacteroides ovatus	5.55661e-18	9.22953e-15	0.729553	1.80906e-06	1.23087e-05	american samples	2.76636
msp_0082	Clostridium sp. CAG:7	3.96204e-17	6.58095e-14	0.722615	5.64593e-07	9.04859e-08	european samples	2.64145
msp_0393	unclassified Firmicutes	4.07536e-17	6.76917e-14	0.697728	3.76546e-07	1.04659e-08	european samples	5.16906
msp_0735	unclassified Lachnospiraceae	1.68321e-16	2.79582e-13	0.70177	9.00102e-08	9.90703e-09	european samples	3.18356
msp_0540	unclassified Clostridium	2.31754e-16	3.84944e-13	0.714038	1.07065e-07	2.26451e-08	european samples	2.24121
msp_0693	unclassified Firmicutes	5.34937e-16	8.8853e-13	0.648892	2.25646e-08	8.60065e-08	american samples	1.93038
msp_1530	unclassified Lachnospiraceae	5.96532e-15	9.90839e-12	0.703351	1.80003e-07	6.07035e-08	european samples	1.56817
msp_0014	Roseburia faecis	1.49291e-14	2.47973e-11	0.703673	3.64715e-06	7.45767e-07	european samples	2.28997
msp_0144	Blautia sp. CAG:52 & sp. 2789STDY5834917	1.62895e-14	2.70568e-11	0.701609	3.48461e-07	8.55326e-08	european samples	2.02645
msp_0750	unclassified Eggerthellaceae	2.25893e-14	3.75208e-11	0.672648	1.08243e-07	1.02513e-08	european samples	3.40039
msp_0856	Clostridium sp. 2789STDY5834924	3.21484e-14	5.33984e-11	0.693525	1.61174e-07	4.18007e-08	european samples	1.94702
msp_0890	unclassified Gordonibacter	4.80448e-14	7.98024e-11	0.658837	8.42847e-08	3.41077e-10	european samples	7.94903
msp_0325	unclassified Alistipes	5.67186e-14	9.42096e-11	0.670778	1.97636e-07	4.02881e-08	european samples	2.29442
msp_0462	unclassified Clostridiales	5.71016e-14	9.48457e-11	0.666405	3.8364e-07	4.674e-09	european samples	6.35895
msp_0403	unclassified Bacteroidales	1.08153e-13	1.79641e-10	0.535971	0	1.04131e-07	american samples	Inf
msp_0255	Bifidobacterium adolescentis	1.43392e-13	2.38175e-10	0.691878	1.18246e-06	1.8587e-07	european samples	2.66943
msp_0400	Bacteroides sp. CAG:144	2.01051e-13	3.33946e-10	0.65896	2.26231e-07	5.21927e-08	european samples	2.11588
msp_0953	Senegalimassilia anaerobia	4.2063e-13	6.98667e-10	0.655434	5.90933e-08	1.88502e-09	european samples	4.97034
msp_0878	unclassified Lachnospiraceae	4.87345e-13	8.0948e-10	0.690752	2.165e-07	7.8536e-08	european samples	1.46294
msp_0115	Bilophila wadsworthia	3.23796e-12	5.37825e-09	0.68351	3.35319e-07	8.49283e-08	european samples	1.98122
msp_0111	Firmicutes bacterium CAG:240	3.8783e-12	6.44185e-09	0.65035	6.93779e-07	1.92737e-08	european samples	5.16977
msp_0615	unclassified Butyricicoccus	4.03199e-12	6.69713e-09	0.664313	1.84915e-07	1.90121e-08	european samples	3.28187
msp_0432	unclassified Firmicutes	6.65112e-12	1.10475e-08	0.674806	5.29763e-07	1.06838e-07	european samples	2.30993
msp_0350	Firmicutes bacterium CAG:170	6.72359e-12	1.11679e-08	0.639559	1.26949e-07	3.95612e-10	european samples	8.32594
msp_0587	Intestinibacter bartlettii	8.87734e-12	1.47453e-08	0.65833	1.03565e-07	1.09903e-08	european samples	3.23624
msp_0828	unclassified Firmicutes	9.09842e-12	1.51125e-08	0.656153	8.33969e-08	1.43679e-08	european samples	2.53715
msp_0681	unclassified Firmicutes	9.50707e-12	1.57912e-08	0.667077	2.45689e-07	4.7376e-08	european samples	2.37461
msp_0728	unclassified Firmicutes	9.76045e-12	1.62121e-08	0.649446	1.05263e-07	8.41891e-09	european samples	3.64422
msp_0373	unclassified Firmicutes	1.09983e-11	1.82681e-08	0.551557	2.75565e-09	2.88498e-08	american samples	3.3881
msp_0187	bacterium LF-3 / Coprobacillus sp. CAG:235	1.66403e-11	2.76395e-08	0.677367	5.05451e-07	1.24424e-07	european samples	2.02231
msp_0418	unclassified	1.88822e-11	3.13634e-08	0.641499	3.0542e-08	1.15052e-07	american samples	1.91342
msp_1362	unclassified Clostridiales	2.46947e-11	4.10179e-08	0.630216	2.60453e-08	1.66783e-10	european samples	7.2869
msp_0385	unclassified Adlercreutzia	2.56312e-11	4.25735e-08	0.664445	1.67921e-07	1.49694e-08	european samples	3.48769
msp_1594	unclassified	3.17003e-11	5.26541e-08	0.528777	0	9.49615e-08	american samples	Inf
msp_0189	unclassified Clostridiales	3.37679e-11	5.60885e-08	0.633037	2.3847e-07	1.57191e-09	european samples	7.24515
msp_0713	unclassified Lachnospiraceae	3.78308e-11	6.28369e-08	0.540354	2.48961e-09	1.61069e-08	american samples	2.69368
msp_0977	unclassified Firmicutes	7.15218e-11	1.18798e-07	0.631233	5.45677e-08	1.63845e-09	european samples	5.05764
msp_0027	Eubacterium eligens	8.3578e-11	1.38823e-07	0.672331	3.07595e-06	8.59724e-07	european samples	1.83909
msp_0438	unclassified Clostridiales	8.39227e-11	1.39396e-07	0.651926	2.26027e-07	2.85479e-08	european samples	2.98504
msp_0237	Ruminococcus sp. CAG:60 / Blautia sp. 2789STDY5608836	8.82211e-11	1.46535e-07	0.647241	1.09776e-07	8.81045e-09	european samples	3.6392
msp_0223	Alistipes inops == Tidjanibacter massiliensis	9.61015e-11	1.59625e-07	0.644278	5.35892e-07	9.38023e-08	european samples	2.51425
msp_0566	unclassified Clostridiales	1.27778e-10	2.12239e-07	0.652092	2.33279e-07	2.78153e-08	european samples	3.0681
msp_0502	unclassified Firmicutes	2.82543e-10	4.69304e-07	0.624413	1.64162e-07	1.17934e-08	european samples	3.79906
msp_0285	unclassified Lachnospiraceae	4.98132e-10	8.27398e-07	0.660678	2.63844e-07	7.23221e-08	european samples	1.86718
msp_0173	Lachnospiraceae bacterium TF01-11 / Clostridium sp. CAG:122	5.49877e-10	9.13345e-07	0.643336	2.08509e-07	3.59724e-08	european samples	2.53515
msp_1260	Anaeromassilibacillus sp. An250	7.44416e-10	1.23648e-06	0.634154	5.56734e-08	6.34526e-09	european samples	3.13324
msp_0451	Firmicutes bacterium CAG:94	7.72392e-10	1.28294e-06	0.639081	9.74441e-08	9.08201e-09	european samples	3.42349
msp_0010	Bacteroides thetaiotaomicron	9.21317e-10	1.53031e-06	0.661837	1.0161e-06	3.57121e-06	american samples	1.81337
msp_0921	unclassified Firmicutes	9.30361e-10	1.54533e-06	0.6157	4.42488e-08	6.97569e-10	european samples	5.98716
msp_1232	unclassified Flavonifractor	1.48871e-09	2.47274e-06	0.645835	8.74124e-08	2.71105e-08	european samples	1.68898
msp_0482	unclassified Firmicutes	1.61784e-09	2.68723e-06	0.615193	6.61206e-08	1.2585e-09	european samples	5.71532
msp_0440	unclassified Clostridium	2.27786e-09	3.78352e-06	0.617238	6.94706e-08	1.71953e-09	european samples	5.33631
msp_0159	Faecalitalea sp. UBA637	2.39974e-09	3.98597e-06	0.629108	6.28228e-07	5.94779e-08	european samples	3.40086
msp_1288	unclassified Blautia	2.46833e-09	4.0999e-06	0.613423	6.8229e-08	1.5323e-09	european samples	5.47662
msp_0531	unclassified Clostridiales	2.5027e-09	4.15699e-06	0.622927	5.74673e-08	7.18913e-09	european samples	2.99885
msp_0425	unclassified Eubacterium	2.53177e-09	4.20527e-06	0.613574	6.83101e-08	1.5287e-09	european samples	5.48172
msp_0803	unclassified	2.80827e-09	4.66454e-06	0.611856	5.4304e-08	7.22125e-09	european samples	2.91074
msp_0409	Romboutsia timonensis	4.18812e-09	6.95646e-06	0.642659	1.03554e-07	3.57817e-08	european samples	1.5331
msp_0673	Clostridium citroniae	4.22086e-09	7.01085e-06	0.61525	2.36464e-08	2.74557e-09	european samples	3.10644
msp_0536	unclassified Blautia	4.91143e-09	8.15788e-06	0.610119	6.66041e-08	1.2384e-09	european samples	5.74906
msp_1046	Allisonella histaminiformans	5.60309e-09	9.30674e-06	0.61755	4.96149e-08	2.94384e-09	european samples	4.075
msp_0289	Eubacterium ramulus	6.5919e-09	1.09491e-05	0.651817	2.11554e-07	7.01442e-08	european samples	1.59263
msp_0309	unclassified Clostridiales	9.06799e-09	1.50619e-05	0.602622	1.87163e-07	1.10665e-09	european samples	7.40195
msp_0879	unclassified Clostridiales	9.94235e-09	1.65142e-05	0.60789	5.98203e-08	1.11239e-09	european samples	5.7489
msp_1213	unclassified Firmicutes	1.43791e-08	2.38837e-05	0.638035	1.33005e-07	2.94032e-08	european samples	2.17743
msp_0880	unclassified Oscillibacter	1.44322e-08	2.39719e-05	0.60319	8.28449e-08	3.37552e-09	european samples	4.61723
msp_0337	unclassified Firmicutes	1.47208e-08	2.44512e-05	0.602641	8.4358e-08	2.2762e-09	european samples	5.21183
msp_0048	Eubacterium sp. CAG:38	1.79714e-08	2.98506e-05	0.646024	5.23738e-07	1.49713e-07	european samples	1.80664
msp_0163_2	unclassified	2.16164e-08	3.59048e-05	0.552007	4.86049e-09	4.55877e-08	american samples	3.22947
msp_0568	Phascolarctobacterium sp. CAG:266	2.52593e-08	4.19557e-05	0.60398	6.28307e-07	2.25332e-08	european samples	4.80134
msp_0512	Dorea longicatena 2	3.08296e-08	5.12079e-05	0.642673	3.2679e-07	5.30423e-08	european samples	2.62315
msp_0029	Bacteroides stercoris	3.39801e-08	5.64409e-05	0.633993	2.13481e-06	7.22438e-06	american samples	1.75876
msp_0263	Eubacterium sp. CAG:180	3.80763e-08	6.32448e-05	0.621242	1.92928e-06	3.14948e-07	european samples	2.61488
msp_0262	unclassified Firmicutes	4.15027e-08	6.8936e-05	0.620494	6.93432e-08	2.35251e-08	european samples	1.55956
msp_0157	Eubacterium sp. CAG:252	4.90249e-08	8.14304e-05	0.591447	3.04889e-07	0	european samples	Inf
msp_0819	unclassified Homo	4.90249e-08	8.14304e-05	0.591447	7.38368e-06	0	european samples	Inf
msp_0765	Clostridium sp. CAG:288	5.36666e-08	8.91402e-05	0.597354	2.53954e-07	7.97384e-08	european samples	1.67122
msp_0073	Roseburia hominis	5.58243e-08	9.27242e-05	0.644003	4.37565e-07	1.5449e-07	european samples	1.50198
msp_0907	unclassified	6.22726e-08	0.000103435	0.615146	7.69193e-08	1.86367e-08	european samples	2.0452
msp_0433	Firmicutes bacterium CAG:272	6.33436e-08	0.000105214	0.590132	4.36044e-08	0	european samples	Inf
msp_0411	unclassified Clostridiales	6.38932e-08	0.000106127	0.59751	2.52632e-08	6.67501e-10	european samples	5.24212
msp_0146	Clostridium sp. CAG:138	7.32004e-08	0.000121586	0.62908	7.46832e-07	1.51111e-07	european samples	2.30518
msp_0815	unclassified Intestinibacter	7.66109e-08	0.000127251	0.605628	3.66935e-08	2.71162e-09	european samples	3.7583
msp_0036	unclassified	8.0512e-08	0.00013373	0.599489	6.26437e-08	7.83681e-09	european samples	2.99883
msp_0966	unclassified Clostridiales	8.49604e-08	0.000141119	0.63315	1.10329e-07	3.59351e-08	european samples	1.61834
msp_0637	unclassified	9.79874e-08	0.000162757	0.59095	6.69916e-08	2.5104e-09	european samples	4.73799
msp_1304	Blautia sp. 2789STDY5834862	1.20244e-07	0.000199725	0.616954	3.81487e-08	1.21017e-08	european samples	1.65643
msp_0164	Ruminococcus sp. 2789STDY5608794 & sp. 2789STDY5834890 / Firmicutes bacterium CAG:56	1.30505e-07	0.000216769	0.638082	4.69867e-07	1.95095e-07	european samples	1.26808
msp_1470	Butyricimonas synergistica 1	1.61566e-07	0.000268361	0.517986	0	2.13046e-08	american samples	Inf
msp_0580	unclassified Clostridiales	1.93272e-07	0.000321025	0.611047	6.23487e-08	9.40772e-09	european samples	2.72844
msp_1435	unclassified	2.02414e-07	0.00033621	0.523883	7.94776e-10	1.83224e-08	american samples	4.52692
msp_0328	Eubacterium sp. 38_16 & CAG:146	2.75823e-07	0.000458141	0.622548	1.67848e-07	1.24139e-08	european samples	3.75712
msp_0149	Ruminococcus faecis	2.81513e-07	0.000467594	0.636269	7.85326e-07	2.91632e-07	european samples	1.42914
msp_0716	Clostridium sp. 29_15 & CAG:265	2.83541e-07	0.000470962	0.593686	5.04837e-08	1.50977e-09	european samples	5.06342
msp_0777	Firmicutes bacterium CAG:313	3.23648e-07	0.000537579	0.595352	4.68616e-07	1.12723e-07	european samples	2.05563
msp_0094	Alistipes putredinis	3.36829e-07	0.000559473	0.635408	3.8807e-06	9.24879e-06	american samples	1.25295
msp_0041	Bacteroides coprocola	3.46604e-07	0.00057571	0.598476	2.43781e-06	7.45677e-07	european samples	1.70896
msp_0612	Holdemanella biformis	3.55582e-07	0.000590621	0.583785	2.06799e-07	4.78128e-10	european samples	8.75662
msp_0640	unclassified Firmicutes	3.99949e-07	0.000664315	0.614739	6.73858e-08	1.86729e-08	european samples	1.8515
msp_0074	Roseburia inulinivorans	4.11797e-07	0.000683995	0.634637	1.28586e-06	5.86955e-07	european samples	1.13142
msp_0241	Ruminococcus lactaris	4.51011e-07	0.000749129	0.62633	4.11772e-07	1.42599e-07	european samples	1.52988
msp_0916	Collinsella bouchesdurhonensis	5.98719e-07	0.000994472	0.585895	5.0217e-08	1.21979e-09	european samples	5.36347

## Sheet: C. MSPs discriminant acc genes
msp_name	Number of discriminant accessory genes	taxonomic annotation
msp_0027	1303	Eubacterium eligens
msp_0070	1140	Eubacterium rectale
msp_0187	1137	bacterium LF-3 / Coprobacillus sp. CAG:235
msp_0014	1133	Roseburia faecis
msp_0149	1123	Ruminococcus faecis
msp_0058	764	Firmicutes bacterium CAG:65 / Clostridium sp. 2789STDY5608883
msp_0078	698	Clostridium sp. CAG:91 & sp. 2789STDY5834873
msp_0011	658	Parabacteroides distasonis
msp_0143	589	Blautia massiliensis
msp_0229	545	Eubacterium ventriosum
msp_a13	528	Collinsella aerofaciens
msp_0128	521	Firmicutes bacterium CAG:24 / Clostridium sp. 2789STDY5834869 & 2789STDY5834922
msp_0336	476	Clostridium sp. CAG:43
msp_0079	456	Blautia wexlerae
msp_0064	444	Odoribacter splanchnicus
msp_0094	415	Alistipes putredinis
msp_0151	387	Fusicatenibacter saccharivorans
msp_0061	364	Ruminococcus gnavus
msp_0063	363	Firmicutes bacterium CAG:95
msp_0092	357	Lactobacillus rogosae
msp_0127	353	unclassified Ruminococcaceae
msp_0041	337	Bacteroides coprocola
msp_0032	325	Faecalibacterium sp. CAG:74
msp_0549	319	Lachnospira sp. 2789STDY5834967 / Clostridiales bacterium KLE1615 & 41_12_two_minus
msp_0097	318	Clostridium sp. CAG:62
msp_0452	318	Firmicutes bacterium CAG:41 / Clostridium sp. 2789STDY5834935 & sp. 2789STDY5608853
msp_0160	317	Eubacterium sp. CAG:248
msp_0856	315	Clostridium sp. 2789STDY5834924
msp_0048	313	Eubacterium sp. CAG:38
msp_0012	305	Ruminococcus bicirculans
msp_0039	296	Prevotella copri 1
msp_0060	290	Roseburia sp. CAG:45 & sp. 2789STDY5608886
msp_0466	286	unclassified Faecalibacterium
msp_a02	286	Bacteroides xylanisolvens
msp_0021	284	Bacteroides caccae
msp_0251	284	Coprococcus comes
msp_0529	280	Eubacterium sp. CAG:192
msp_0033	279	Bacteroides dorei
msp_0037	278	Clostridium sp. CAG:127
msp_0043	278	Ruminococcus bromii
msp_0512	268	Dorea longicatena 2
msp_0040	264	Coprococcus eutactus 2
msp_0074	257	Roseburia inulinivorans
msp_0010	256	Bacteroides thetaiotaomicron
msp_0016	245	Roseburia intestinalis
msp_0291	234	Faecalibacterium prausnitzii 1 (A2-165)
msp_0615	233	unclassified Butyricicoccus
msp_0191	232	Clostridium sp. 42_12 & CAG:75
msp_0113	228	Anaerostipes hadrus 1
msp_0220	225	Eubacterium sp. 36_13 & CAG:86
msp_0051	224	Eubacterium hallii
msp_0164	197	Ruminococcus sp. 2789STDY5608794 & sp. 2789STDY5834890 / Firmicutes bacterium CAG:56
msp_0724	195	Butyricicoccus sp. N15.MGS-46 & N54.MGS-46 & K4410.MGS-46
msp_0277	193	unclassified
msp_0362	172	Gemmiger formicilis
msp_0849	172	butyrate-producing bacterium SS3/4 - Clostridium sp. CAG:81
msp_0129	170	Ruminococcus torques
msp_0377	167	Faecalibacterium prausnitzii 3 (L2-6)
msp_0472	161	unclassified
msp_0073	160	Roseburia hominis
msp_0144	160	Blautia sp. CAG:52 & sp. 2789STDY5834917
msp_0489	159	Dorea formicigenerans
msp_0249	143	Firmicutes bacterium CAG:102
msp_0056	140	Eubacterium siraeum
msp_0038	126	Bacteroides massiliensis
msp_0166	126	Bifidobacterium longum
msp_0274	112	Clostridium sp. CAG:217
msp_0422	110	Blautia obeum
msp_0005	109	Escherichia coli
msp_0082	109	Clostridium sp. CAG:7
msp_0255	108	Bifidobacterium adolescentis
msp_0443	108	Faecalibacterium sp. CAG:82
msp_0378	106	Faecalibacterium prausnitzii 4 (cf. KLE1255)
msp_0162	104	Firmicutes bacterium CAG:227
msp_0241	101	Ruminococcus lactaris
msp_0141	100	Coprobacter fastidiosus
msp_0335	100	unclassified Faecalibacterium
msp_0459	100	Firmicutes bacterium CAG:83
msp_0044	97	Bacteroides uniformis
msp_0049_1	96	Coprococcus sp. 2789STDY5608819 / Clostridium sp. CAG:264
msp_0671	90	Firmicutes bacterium CAG:341
msp_a01	89	Bacteroides ovatus
msp_0062	88	Barnesiella intestinihominis
msp_0566	88	unclassified Clostridiales
msp_0076	84	Roseburia sp. CAG:100
msp_0201	84	Firmicutes bacterium CAG:124
msp_0406	83	unclassified Gemmiger
msp_0930	83	Coprococcus catus
msp_0133	81	Phascolarctobacterium sp. CAG:207
msp_a09	75	Faecalibacterium prausnitzii 2
msp_0131	73	Clostridium sp. CAG:58
msp_0015	72	Bacteroides plebeius
msp_0719	72	Oscillibacter sp. ER4 / Firmicutes bacterium CAG:129_59_24
msp_0268	68	Eubacterium sp. CAG:251 / Clostridium sp. A254.MGS-251
msp_0664	67	Clostridium sp. CAG:269
msp_0167	66	Firmicutes bacterium CAG:194
msp_1157	65	unclassified Lachnoclostridium
msp_0257	63	unclassified Faecalibacterium
msp_0204	62	Ruminococcus sp. Marseille-P328 / Blautia sp. 2789STDY5608844 & sp. 2789STDY5608844
msp_0173	59	Lachnospiraceae bacterium TF01-11 / Clostridium sp. CAG:122
msp_0007	57	Bacteroides intestinalis
msp_0159	54	Faecalitalea sp. UBA637
msp_0231	54	unclassified Roseburia
msp_0289	53	Eubacterium ramulus
msp_0296	51	Firmicutes bacterium CAG:176
msp_0003	50	Bacteroides cellulosilyticus
msp_0506	48	Clostridium sp. CAG:245
msp_0198	46	Acinetobacter sp. N54.MGS-139 / Proteobacteria bacterium CAG:139
msp_0280	46	unclassified Clostridiales
msp_0366	45	Eubacterium sp. CAG:156
msp_0029	44	Bacteroides stercoris
msp_0069	44	Prevotella sp. 109 & CAG:255
msp_0263	44	Eubacterium sp. CAG:180
msp_0432	42	unclassified Firmicutes
msp_0471	42	unclassified Blautia
msp_0025	41	Parabacteroides merdae
msp_0071	40	Bacteroides vulgatus
msp_0140	38	Bifidobacterium pseudocatenulatum
msp_0024	37	Paraprevotella clara
msp_0732	35	Oscillospiraceae bacterium UBA790 / Firmicutes bacterium CAG:129
msp_0409	34	Romboutsia timonensis
msp_0136	33	Megamonas funiformis == rupellensis
msp_0196	33	Bacteroidales bacterium H8 & H9 & Prevotella sp. CAG:279
msp_0302	33	Firmicutes bacterium CAG:110
msp_0460	33	Clostridium phoceensis
msp_0110	32	Ruminococcus sp. CAG:177
msp_0154_1	32	Catenibacterium sp. CAG:290
msp_0238	30	Clostridium sp. 44_14 & CAG:277
msp_0568	30	Phascolarctobacterium sp. CAG:266
msp_0297	29	Dorea longicatena 1
msp_0774	28	Clostridium sp. CAG:302
msp_0561	27	Clostridium sp. CAG:343
msp_0735	27	unclassified Lachnospiraceae
msp_0381	26	Firmicutes bacterium CAG:238
msp_0193	25	Alistipes shahii
msp_0582	25	unclassified Clostridiales
msp_0254	22	Ruminococcus callidus
msp_0618	22	Ruminococcus sp. 2789STDY5608817 / Eubacterium sp. 2789STDY5834872
msp_0540	21	unclassified Clostridium
msp_0589	21	Coprobacillus sp. 8_1_38FAA / Clostridium sp. 2789STDY5608874
msp_0878	21	unclassified Lachnospiraceae
msp_0396	20	unclassified Gemmiger
msp_0020	19	Bacteroides finegoldii
msp_0924	19	unclassified
msp_0030	16	Alistipes onderdonkii
msp_0218	16	Alistipes obesi
msp_0854	16	Oscillibacter sp. 57_20
msp_a05	16	Parasutterella excrementihominis
msp_a11	15	unclassified Firmicutes
msp_0283	14	Butyrivibrio sp. CAG:318
msp_0565	14	unclassified Clostridiales
msp_0603	14	Faecalibacterium prausnitzii 6
msp_0323	13	Lactobacillus ruminis
msp_0194	12	Megasphaera sp. BL7 & NM10
msp_0271	12	Sutterella wadsworthensis 2
msp_0009	11	Bacteroides fragilis 1
msp_0292	11	unclassified Clostridiales
msp_0171	10	Christensenellaceae bacterium Phil1 & Clostridium sp. CAG:226
msp_0202	10	Butyrivibrio crossotus
msp_0552	10	unclassified Lachnospiraceae
msp_0681	10	unclassified Firmicutes
msp_1530	10	unclassified Lachnospiraceae
msp_0089	9	Prevotella sp. CAG:386
msp_0093	9	Alistipes finegoldii
msp_0111	9	Firmicutes bacterium CAG:240
msp_0393	9	unclassified Firmicutes
msp_0462	9	unclassified Clostridiales
msp_0494	9	Firmicutes bacterium CAG:321
msp_0972	9	unclassified Clostridiales
msp_0115	8	Bilophila wadsworthia
msp_0237	8	Ruminococcus sp. CAG:60 / Blautia sp. 2789STDY5608836
msp_0442	8	unclassified Gemmiger
msp_0521	8	Phascolarctobacterium succinatutens
msp_0640	8	unclassified Firmicutes
msp_0680	8	Blautia sp. Marseille-P3087 / Ruminococcus sp. 2789STDY5608882
msp_1213	8	unclassified Firmicutes
msp_a04	8	Butyricimonas virosa
msp_0023	7	Akkermansia muciniphila
msp_0387	7	unclassified
msp_a07	7	Firmicutes bacterium CAG:103
msp_0034	6	Bacteroides eggerthii
msp_0080	6	unclassified Firmicutes
msp_0112_2	6	Tyzzerella nexilis
msp_0321	6	Oscillibacter sp. KLE 1728 & KLE 1745 / Oscillospiraceae VE202-24
msp_0369	6	Streptococcus salivarius
msp_0532	6	Anaerostipes hadrus 2
msp_0798	6	unclassified Oscillibacter
msp_1006	6	unclassified Clostridiales
msp_1232	6	unclassified Flavonifractor
msp_0008	5	Clostridium bolteae
msp_0146	5	Clostridium sp. CAG:138
msp_0170	5	Ruthenibacterium lactatiformans
msp_0192	5	Desulfovibrio piger
msp_0207	5	Dialister invisus
msp_0413	5	Dialister sp. CAG:486
msp_0517	5	Firmicutes bacterium CAG:176_63_11
msp_0049_2	4	Clostridium sp. L2-50
msp_0052	4	Prevotella copri 2
msp_0067	4	Ruminococcus sp. CAG:17 & Blautia sp. 2789STDY5608880
msp_0130	4	Ruminococcus sp. CAG:353 & sp. 2789STDY5834938
msp_0169	4	Azospirillum sp. CAG:239
msp_0177	4	Ruminococcus sp. A254.MGS-254 & CAG:254
msp_0208	4	Flavonifractor plautii
msp_0223	4	Alistipes inops == Tidjanibacter massiliensis
msp_0236	4	Clostridium sp. CAG:253
msp_0245	4	unclassified Lachnospiraceae
msp_0288	4	unclassified Firmicutes
msp_0305	4	Firmicutes bacterium CAG:145
msp_0400	4	Bacteroides sp. CAG:144
msp_0407	4	Bifidobacterium bifidum
msp_0451	4	Firmicutes bacterium CAG:94
msp_0046	3	Eubacterium sp. CAG:115
msp_0182	3	Acetobacter sp. 46_36 & CAG:267
msp_0290	3	unclassified Bacteroidales
msp_0304	3	unclassified Clostridiales
msp_0325	3	unclassified Alistipes
msp_0346	3	unclassified Clostridiales
msp_0588	3	unclassified Firmicutes
msp_0704	3	unclassified Firmicutes
msp_0728	3	unclassified Firmicutes
msp_0858	3	unclassified
msp_0966	3	unclassified Clostridiales
msp_0031	2	Bacteroides fragilis 2
msp_0096	2	Sutterella wadsworthensis 1
msp_0132	2	Candidatus Gastranaerophilales bacterium x14
msp_0266	2	Prevotella stercorea
msp_0314	2	Faecalibacterium prausnitzii 7
msp_0342	2	Oscillibacter sp. CAG:241
msp_0361	2	Clostridium sp. 2789STDY5608884
msp_0447	2	Clostridium sp. CAG:167
msp_0454	2	unclassified Clostridiales
msp_0525	2	Clostridium sp. CAG:230
msp_0765	2	Clostridium sp. CAG:288
msp_0987	2	Mycoplasma sp. CAG:611
msp_1003	2	unclassified Clostridiales
msp_1192	2	unclassified Clostridiales
msp_0035	1	Bacteroides salyersiae
msp_0084	1	unclassified Prevotella
msp_0100	1	Bacteroides sp. CAG:443
msp_0119	1	Bacteroides coprophilus
msp_0210	1	Dialister sp. CAG:357
msp_0215	1	Azospirillum sp. 51_20
msp_0285	1	unclassified Lachnospiraceae
msp_0308	1	Alistipes indistinctus
msp_0315	1	Ruminococcus sp. UNK.MGS-30
msp_0370	1	Alistipes senegalensis
msp_0402	1	Duodenibacillus massiliensis
msp_0448	1	unclassified Eubacterium
msp_0544	1	Firmicutes bacterium CAG:475
msp_0587	1	Intestinibacter bartlettii
msp_0590	1	unclassified Clostridiales
msp_0645	1	unclassified Clostridiales
msp_0722	1	unclassified Oscillibacter
msp_0777	1	Firmicutes bacterium CAG:313
msp_0811	1	Clostridium sp. 28_17 & CAG:470
msp_0828	1	unclassified Firmicutes
msp_0880	1	unclassified Oscillibacter
